# Supplementary material for: Comparative genomic and biochemical analyses identify a collagen galactosylhydroxylysyl glucosyltransferase from Acanthamoeba polyphaga mimivirus
Source: Sci Rep. 2022 Oct 7;12:16806. doi: 10.1038/s41598-022-21197-1 (PMC9546862; doi:10.1038/s41598-022-21197-1)
Supplement: Supplementary file 3 — Supplementary Table S2. [file 41598_2022_21197_MOESM3_ESM.csv]

Table_2S: Mimivirus to human refseq hits
query_id	query_len	query_description	hit_id	hit_len	hit_description	hit_span	ident_num	ident_percent	query_span_percent	hgnc_symbol
YP_003986478.1	454	putative KilA-N domain-containing protein	NP_001139113.1	715	serine/arginine repetitive matrix protein 5	120	30	0.25	0.255506608	SRRM5
YP_003986478.1	454	putative KilA-N domain-containing protein	NP_001356802.1	1082	tight junction protein ZO-2 isoform 9	72	18	0.25	0.158590308	TJP2
YP_003986478.1	454	putative KilA-N domain-containing protein	NP_001163886.1	1157	tight junction protein ZO-2 isoform 4	72	18	0.25	0.158590308	TJP2
YP_003986478.1	454	putative KilA-N domain-containing protein	NP_001356801.1	1153	tight junction protein ZO-2 isoform 8	72	18	0.25	0.158590308	TJP2
YP_003986478.1	454	putative KilA-N domain-containing protein	NP_001163887.1	1221	tight junction protein ZO-2 isoform 3	72	18	0.25	0.158590308	TJP2
YP_003986478.1	454	putative KilA-N domain-containing protein	XP_011517506.1	1130	tight junction protein ZO-2 isoform X2	72	18	0.25	0.158590308	TJP2
YP_003986478.1	454	putative KilA-N domain-containing protein	NP_963923.1	1043	tight junction protein ZO-2 isoform 2	72	18	0.25	0.158590308	TJP2
YP_003986478.1	454	putative KilA-N domain-containing protein	NP_001356803.1	1047	tight junction protein ZO-2 isoform 10	72	18	0.25	0.158590308	TJP2
YP_003986478.1	454	putative KilA-N domain-containing protein	NP_001163885.1	1020	tight junction protein ZO-2 isoform 5	72	18	0.25	0.158590308	TJP2
YP_003986478.1	454	putative KilA-N domain-containing protein	NP_001356804.1	1194	tight junction protein ZO-2 isoform 11	72	18	0.25	0.158590308	TJP2
YP_003986478.1	454	putative KilA-N domain-containing protein	NP_004808.2	1190	tight junction protein ZO-2 isoform 1	72	18	0.25	0.158590308	TJP2
YP_003986478.1	454	putative KilA-N domain-containing protein	NP_001356800.1	1167	tight junction protein ZO-2 isoform 7	72	18	0.25	0.158590308	TJP2
YP_003986479.1	461	hypothetical protein	NP_001230727.1	86	TSC22 domain family protein 1 isoform 3	36	9	0.25	0.078091106	TSC22D1
YP_003986488.1	487	hypothetical protein	NP_036466.2	2058	unconventional myosin-X	88	22	0.25	0.158110883	MYO10
YP_003986493.1	269	hypothetical protein	NP_001339337.1	247	arginine-hydroxylase NDUFAF5, mitochondrial isoform 3	47	16	0.307692308	0.19330855	NDUFAF5
YP_003986493.1	269	hypothetical protein	XP_011527644.1	299	arginine-hydroxylase NDUFAF5, mitochondrial isoform X1	47	16	0.307692308	0.19330855	NDUFAF5
YP_003986493.1	269	hypothetical protein	NP_077025.2	345	arginine-hydroxylase NDUFAF5, mitochondrial isoform 1	47	16	0.307692308	0.19330855	NDUFAF5
YP_003986493.1	269	hypothetical protein	NP_001358974.1	264	nicotinamide N-methyltransferase	54	17	0.314814815	0.200743494	NNMT
YP_003986495.1	584	putative sel1-like repeat-containing protein	XP_006714875.1	260	death ligand signal enhancer isoform X6	175	46	0.262857143	0.296232877	DELE1
YP_003986495.1	584	putative sel1-like repeat-containing protein	XP_006714875.1	260	death ligand signal enhancer isoform X6	169	45	0.254237288	0.296232877	DELE1
YP_003986495.1	584	putative sel1-like repeat-containing protein	NP_055588.3	515	death ligand signal enhancer precursor	175	46	0.262857143	0.296232877	DELE1
YP_003986495.1	584	putative sel1-like repeat-containing protein	XP_011536017.1	405	death ligand signal enhancer isoform X2	133	35	0.263157895	0.224315068	DELE1
YP_003986495.1	584	putative sel1-like repeat-containing protein	XP_005268609.1	389	death ligand signal enhancer isoform X4	119	35	0.294117647	0.200342466	DELE1
YP_003986495.1	584	putative sel1-like repeat-containing protein	XP_005268609.1	389	death ligand signal enhancer isoform X4	126	34	0.265625	0.212328767	DELE1
YP_003986495.1	584	putative sel1-like repeat-containing protein	XP_024302042.1	397	death ligand signal enhancer isoform X3	119	35	0.294117647	0.200342466	DELE1
YP_003986495.1	584	putative sel1-like repeat-containing protein	XP_024302042.1	397	death ligand signal enhancer isoform X3	128	34	0.261538462	0.215753425	DELE1
YP_003986495.1	584	putative sel1-like repeat-containing protein	NP_001372532.1	268	LRP2-binding protein isoform 5	182	50	0.274725275	0.282534247	LRP2BP
YP_003986495.1	584	putative sel1-like repeat-containing protein	NP_001372532.1	268	LRP2-binding protein isoform 5	100	27	0.264705882	0.167808219	LRP2BP
YP_003986495.1	584	putative sel1-like repeat-containing protein	NP_001350681.1	445	protein sel-1 homolog 2 isoform 2	154	50	0.324675325	0.258561644	SEL1L2
YP_003986495.1	584	putative sel1-like repeat-containing protein	XP_011527677.1	652	protein sel-1 homolog 2 isoform X5	93	27	0.287234043	0.159246575	SEL1L2
YP_003986495.1	584	putative sel1-like repeat-containing protein	XP_011527681.1	550	protein sel-1 homolog 2 isoform X11	93	27	0.287234043	0.159246575	SEL1L2
YP_003986495.1	584	putative sel1-like repeat-containing protein	XP_016883573.1	338	protein sel-1 homolog 2 isoform X14	93	27	0.287234043	0.159246575	SEL1L2
YP_003986495.1	584	putative sel1-like repeat-containing protein	XP_011527680.1	577	protein sel-1 homolog 2 isoform X9	93	27	0.287234043	0.159246575	SEL1L2
YP_003986495.1	584	putative sel1-like repeat-containing protein	XP_011527679.1	604	protein sel-1 homolog 2 isoform X7	93	27	0.287234043	0.159246575	SEL1L2
YP_003986495.1	584	putative sel1-like repeat-containing protein	XP_011527678.1	633	protein sel-1 homolog 2 isoform X6	93	27	0.287234043	0.159246575	SEL1L2
YP_003986495.1	584	putative sel1-like repeat-containing protein	XP_011527676.1	669	protein sel-1 homolog 2 isoform X4	93	27	0.287234043	0.159246575	SEL1L2
YP_003986495.1	584	putative sel1-like repeat-containing protein	XP_006723709.1	689	protein sel-1 homolog 2 isoform X1	93	27	0.287234043	0.159246575	SEL1L2
YP_003986495.1	584	putative sel1-like repeat-containing protein	XP_006723713.1	590	protein sel-1 homolog 2 isoform X8	233	61	0.251028807	0.404109589	SEL1L2
YP_003986495.1	584	putative sel1-like repeat-containing protein	XP_006723717.1	353	protein sel-1 homolog 2 isoform X13	93	27	0.287234043	0.159246575	SEL1L2
YP_003986495.1	584	putative sel1-like repeat-containing protein	XP_024309723.1	667	protein sel-1 homolog 3 isoform X4	144	39	0.268965517	0.241438356	SEL1L3
YP_003986498.1	533	putative sel1-like repeat-containing protein	XP_006714875.1	260	death ligand signal enhancer isoform X6	175	46	0.262857143	0.317073171	DELE1
YP_003986498.1	533	putative sel1-like repeat-containing protein	XP_006714875.1	260	death ligand signal enhancer isoform X6	168	46	0.270588235	0.303939962	DELE1
YP_003986498.1	533	putative sel1-like repeat-containing protein	NP_055588.3	515	death ligand signal enhancer precursor	175	46	0.262857143	0.317073171	DELE1
YP_003986498.1	533	putative sel1-like repeat-containing protein	NP_055588.3	515	death ligand signal enhancer precursor	168	46	0.270588235	0.303939962	DELE1
YP_003986498.1	533	putative sel1-like repeat-containing protein	XP_024302042.1	397	death ligand signal enhancer isoform X3	120	32	0.266666667	0.213883677	DELE1
YP_003986498.1	533	putative sel1-like repeat-containing protein	XP_024302042.1	397	death ligand signal enhancer isoform X3	124	32	0.253968254	0.221388368	DELE1
YP_003986498.1	533	putative sel1-like repeat-containing protein	XP_005268609.1	389	death ligand signal enhancer isoform X4	120	32	0.266666667	0.213883677	DELE1
YP_003986498.1	533	putative sel1-like repeat-containing protein	XP_005268609.1	389	death ligand signal enhancer isoform X4	124	32	0.253968254	0.221388368	DELE1
YP_003986498.1	533	putative sel1-like repeat-containing protein	XP_011536017.1	405	death ligand signal enhancer isoform X2	132	34	0.257575758	0.228893058	DELE1
YP_003986498.1	533	putative sel1-like repeat-containing protein	NP_001350681.1	445	protein sel-1 homolog 2 isoform 2	124	32	0.258064516	0.228893058	SEL1L2
YP_003986499.1	122	putative ankyrin repeat protein	XP_024302896.1	1904	ankyrin-1 isoform X16	129	37	0.286821705	0.983606557	ANK1
YP_003986499.1	122	putative ankyrin repeat protein	XP_024302896.1	1904	ankyrin-1 isoform X16	127	32	0.251968504	0.967213115	ANK1
YP_003986499.1	122	putative ankyrin repeat protein	XP_024302896.1	1904	ankyrin-1 isoform X16	129	34	0.263565891	0.983606557	ANK1
YP_003986499.1	122	putative ankyrin repeat protein	XP_024302896.1	1904	ankyrin-1 isoform X16	127	32	0.251968504	0.967213115	ANK1
YP_003986499.1	122	putative ankyrin repeat protein	XP_024302896.1	1904	ankyrin-1 isoform X16	128	35	0.2734375	0.975409836	ANK1
YP_003986499.1	122	putative ankyrin repeat protein	XP_016868812.1	1936	ankyrin-1 isoform X10	129	37	0.286821705	0.983606557	ANK1
YP_003986499.1	122	putative ankyrin repeat protein	XP_016868812.1	1936	ankyrin-1 isoform X10	127	32	0.251968504	0.967213115	ANK1
YP_003986499.1	122	putative ankyrin repeat protein	XP_016868812.1	1936	ankyrin-1 isoform X10	129	34	0.263565891	0.983606557	ANK1
YP_003986499.1	122	putative ankyrin repeat protein	XP_016868812.1	1936	ankyrin-1 isoform X10	127	32	0.251968504	0.967213115	ANK1
YP_003986499.1	122	putative ankyrin repeat protein	XP_016868812.1	1936	ankyrin-1 isoform X10	128	35	0.2734375	0.975409836	ANK1
YP_003986499.1	122	putative ankyrin repeat protein	XP_016868812.1	1936	ankyrin-1 isoform X10	103	27	0.262135922	0.795081967	ANK1
YP_003986499.1	122	putative ankyrin repeat protein	XP_016868809.1	1946	ankyrin-1 isoform X6	129	37	0.286821705	0.983606557	ANK1
YP_003986499.1	122	putative ankyrin repeat protein	XP_016868809.1	1946	ankyrin-1 isoform X6	127	32	0.251968504	0.967213115	ANK1
YP_003986499.1	122	putative ankyrin repeat protein	XP_016868809.1	1946	ankyrin-1 isoform X6	129	34	0.263565891	0.983606557	ANK1
YP_003986499.1	122	putative ankyrin repeat protein	XP_016868809.1	1946	ankyrin-1 isoform X6	127	32	0.251968504	0.967213115	ANK1
YP_003986499.1	122	putative ankyrin repeat protein	XP_016868809.1	1946	ankyrin-1 isoform X6	128	35	0.2734375	0.975409836	ANK1
YP_003986499.1	122	putative ankyrin repeat protein	XP_016868809.1	1946	ankyrin-1 isoform X6	103	27	0.262135922	0.795081967	ANK1
YP_003986499.1	122	putative ankyrin repeat protein	XP_016868814.1	1908	ankyrin-1 isoform X15	129	37	0.286821705	0.983606557	ANK1
YP_003986499.1	122	putative ankyrin repeat protein	XP_016868814.1	1908	ankyrin-1 isoform X15	127	32	0.251968504	0.967213115	ANK1
YP_003986499.1	122	putative ankyrin repeat protein	XP_016868814.1	1908	ankyrin-1 isoform X15	129	34	0.263565891	0.983606557	ANK1
YP_003986499.1	122	putative ankyrin repeat protein	XP_016868814.1	1908	ankyrin-1 isoform X15	127	32	0.251968504	0.967213115	ANK1
YP_003986499.1	122	putative ankyrin repeat protein	XP_016868814.1	1908	ankyrin-1 isoform X15	128	35	0.2734375	0.975409836	ANK1
YP_003986499.1	122	putative ankyrin repeat protein	XP_016868810.1	1940	ankyrin-1 isoform X8	129	37	0.286821705	0.983606557	ANK1
YP_003986499.1	122	putative ankyrin repeat protein	XP_016868810.1	1940	ankyrin-1 isoform X8	127	32	0.251968504	0.967213115	ANK1
YP_003986499.1	122	putative ankyrin repeat protein	XP_016868810.1	1940	ankyrin-1 isoform X8	129	34	0.263565891	0.983606557	ANK1
YP_003986499.1	122	putative ankyrin repeat protein	XP_016868810.1	1940	ankyrin-1 isoform X8	127	32	0.251968504	0.967213115	ANK1
YP_003986499.1	122	putative ankyrin repeat protein	XP_016868810.1	1940	ankyrin-1 isoform X8	128	35	0.2734375	0.975409836	ANK1
YP_003986499.1	122	putative ankyrin repeat protein	XP_016868808.1	1961	ankyrin-1 isoform X3	129	37	0.286821705	0.983606557	ANK1
YP_003986499.1	122	putative ankyrin repeat protein	XP_016868808.1	1961	ankyrin-1 isoform X3	127	32	0.251968504	0.967213115	ANK1
YP_003986499.1	122	putative ankyrin repeat protein	XP_016868808.1	1961	ankyrin-1 isoform X3	129	34	0.263565891	0.983606557	ANK1
YP_003986499.1	122	putative ankyrin repeat protein	XP_016868808.1	1961	ankyrin-1 isoform X3	127	32	0.251968504	0.967213115	ANK1
YP_003986499.1	122	putative ankyrin repeat protein	XP_016868808.1	1961	ankyrin-1 isoform X3	128	35	0.2734375	0.975409836	ANK1
YP_003986499.1	122	putative ankyrin repeat protein	XP_016868808.1	1961	ankyrin-1 isoform X3	103	27	0.262135922	0.795081967	ANK1
YP_003986499.1	122	putative ankyrin repeat protein	NP_000028.3	1880	ankyrin-1 isoform 3	129	37	0.286821705	0.983606557	ANK1
YP_003986499.1	122	putative ankyrin repeat protein	NP_000028.3	1880	ankyrin-1 isoform 3	127	32	0.251968504	0.967213115	ANK1
YP_003986499.1	122	putative ankyrin repeat protein	NP_000028.3	1880	ankyrin-1 isoform 3	129	34	0.263565891	0.983606557	ANK1
YP_003986499.1	122	putative ankyrin repeat protein	NP_000028.3	1880	ankyrin-1 isoform 3	127	32	0.251968504	0.967213115	ANK1
YP_003986499.1	122	putative ankyrin repeat protein	NP_000028.3	1880	ankyrin-1 isoform 3	128	35	0.2734375	0.975409836	ANK1
YP_003986499.1	122	putative ankyrin repeat protein	XP_011542793.1	1968	ankyrin-1 isoform X2	129	37	0.286821705	0.983606557	ANK1
YP_003986499.1	122	putative ankyrin repeat protein	XP_011542793.1	1968	ankyrin-1 isoform X2	127	32	0.251968504	0.967213115	ANK1
YP_003986499.1	122	putative ankyrin repeat protein	XP_011542793.1	1968	ankyrin-1 isoform X2	129	34	0.263565891	0.983606557	ANK1
YP_003986499.1	122	putative ankyrin repeat protein	XP_011542793.1	1968	ankyrin-1 isoform X2	127	32	0.251968504	0.967213115	ANK1
YP_003986499.1	122	putative ankyrin repeat protein	XP_011542793.1	1968	ankyrin-1 isoform X2	128	35	0.2734375	0.975409836	ANK1
YP_003986499.1	122	putative ankyrin repeat protein	XP_011542793.1	1968	ankyrin-1 isoform X2	103	27	0.262135922	0.795081967	ANK1
YP_003986499.1	122	putative ankyrin repeat protein	XP_016868811.1	1937	ankyrin-1 isoform X9	129	37	0.286821705	0.983606557	ANK1
YP_003986499.1	122	putative ankyrin repeat protein	XP_016868811.1	1937	ankyrin-1 isoform X9	127	32	0.251968504	0.967213115	ANK1
YP_003986499.1	122	putative ankyrin repeat protein	XP_016868811.1	1937	ankyrin-1 isoform X9	129	34	0.263565891	0.983606557	ANK1
YP_003986499.1	122	putative ankyrin repeat protein	XP_016868811.1	1937	ankyrin-1 isoform X9	127	32	0.251968504	0.967213115	ANK1
YP_003986499.1	122	putative ankyrin repeat protein	XP_016868811.1	1937	ankyrin-1 isoform X9	128	35	0.2734375	0.975409836	ANK1
YP_003986499.1	122	putative ankyrin repeat protein	XP_011542792.1	1969	ankyrin-1 isoform X1	129	37	0.286821705	0.983606557	ANK1
YP_003986499.1	122	putative ankyrin repeat protein	XP_011542792.1	1969	ankyrin-1 isoform X1	127	32	0.251968504	0.967213115	ANK1
YP_003986499.1	122	putative ankyrin repeat protein	XP_011542792.1	1969	ankyrin-1 isoform X1	129	34	0.263565891	0.983606557	ANK1
YP_003986499.1	122	putative ankyrin repeat protein	XP_011542792.1	1969	ankyrin-1 isoform X1	127	32	0.251968504	0.967213115	ANK1
YP_003986499.1	122	putative ankyrin repeat protein	XP_011542792.1	1969	ankyrin-1 isoform X1	128	35	0.2734375	0.975409836	ANK1
YP_003986499.1	122	putative ankyrin repeat protein	XP_011542792.1	1969	ankyrin-1 isoform X1	103	27	0.262135922	0.795081967	ANK1
YP_003986499.1	122	putative ankyrin repeat protein	XP_016868815.1	1892	ankyrin-1 isoform X17	129	37	0.286821705	0.983606557	ANK1
YP_003986499.1	122	putative ankyrin repeat protein	XP_016868815.1	1892	ankyrin-1 isoform X17	127	32	0.251968504	0.967213115	ANK1
YP_003986499.1	122	putative ankyrin repeat protein	XP_016868815.1	1892	ankyrin-1 isoform X17	129	34	0.263565891	0.983606557	ANK1
YP_003986499.1	122	putative ankyrin repeat protein	XP_016868815.1	1892	ankyrin-1 isoform X17	127	32	0.251968504	0.967213115	ANK1
YP_003986499.1	122	putative ankyrin repeat protein	XP_016868815.1	1892	ankyrin-1 isoform X17	128	35	0.2734375	0.975409836	ANK1
YP_003986499.1	122	putative ankyrin repeat protein	XP_011542803.1	1913	ankyrin-1 isoform X14	129	37	0.286821705	0.983606557	ANK1
YP_003986499.1	122	putative ankyrin repeat protein	XP_011542803.1	1913	ankyrin-1 isoform X14	127	32	0.251968504	0.967213115	ANK1
YP_003986499.1	122	putative ankyrin repeat protein	XP_011542803.1	1913	ankyrin-1 isoform X14	129	34	0.263565891	0.983606557	ANK1
YP_003986499.1	122	putative ankyrin repeat protein	XP_011542803.1	1913	ankyrin-1 isoform X14	127	32	0.251968504	0.967213115	ANK1
YP_003986499.1	122	putative ankyrin repeat protein	XP_011542803.1	1913	ankyrin-1 isoform X14	128	35	0.2734375	0.975409836	ANK1
YP_003986499.1	122	putative ankyrin repeat protein	XP_011542802.1	1914	ankyrin-1 isoform X13	129	37	0.286821705	0.983606557	ANK1
YP_003986499.1	122	putative ankyrin repeat protein	XP_011542802.1	1914	ankyrin-1 isoform X13	127	32	0.251968504	0.967213115	ANK1
YP_003986499.1	122	putative ankyrin repeat protein	XP_011542802.1	1914	ankyrin-1 isoform X13	129	34	0.263565891	0.983606557	ANK1
YP_003986499.1	122	putative ankyrin repeat protein	XP_011542802.1	1914	ankyrin-1 isoform X13	127	32	0.251968504	0.967213115	ANK1
YP_003986499.1	122	putative ankyrin repeat protein	XP_011542802.1	1914	ankyrin-1 isoform X13	128	35	0.2734375	0.975409836	ANK1
YP_003986499.1	122	putative ankyrin repeat protein	XP_005273533.1	1921	ankyrin-1 isoform X12	129	37	0.286821705	0.983606557	ANK1
YP_003986499.1	122	putative ankyrin repeat protein	XP_005273533.1	1921	ankyrin-1 isoform X12	127	32	0.251968504	0.967213115	ANK1
YP_003986499.1	122	putative ankyrin repeat protein	XP_005273533.1	1921	ankyrin-1 isoform X12	129	34	0.263565891	0.983606557	ANK1
YP_003986499.1	122	putative ankyrin repeat protein	XP_005273533.1	1921	ankyrin-1 isoform X12	127	32	0.251968504	0.967213115	ANK1
YP_003986499.1	122	putative ankyrin repeat protein	XP_005273533.1	1921	ankyrin-1 isoform X12	128	35	0.2734375	0.975409836	ANK1
YP_003986499.1	122	putative ankyrin repeat protein	XP_011542798.1	1944	ankyrin-1 isoform X7	129	37	0.286821705	0.983606557	ANK1
YP_003986499.1	122	putative ankyrin repeat protein	XP_011542798.1	1944	ankyrin-1 isoform X7	127	32	0.251968504	0.967213115	ANK1
YP_003986499.1	122	putative ankyrin repeat protein	XP_011542798.1	1944	ankyrin-1 isoform X7	129	34	0.263565891	0.983606557	ANK1
YP_003986499.1	122	putative ankyrin repeat protein	XP_011542798.1	1944	ankyrin-1 isoform X7	127	32	0.251968504	0.967213115	ANK1
YP_003986499.1	122	putative ankyrin repeat protein	XP_011542798.1	1944	ankyrin-1 isoform X7	128	35	0.2734375	0.975409836	ANK1
YP_003986499.1	122	putative ankyrin repeat protein	XP_011542798.1	1944	ankyrin-1 isoform X7	103	27	0.262135922	0.795081967	ANK1
YP_003986499.1	122	putative ankyrin repeat protein	XP_011542797.1	1953	ankyrin-1 isoform X5	129	37	0.286821705	0.983606557	ANK1
YP_003986499.1	122	putative ankyrin repeat protein	XP_011542797.1	1953	ankyrin-1 isoform X5	127	32	0.251968504	0.967213115	ANK1
YP_003986499.1	122	putative ankyrin repeat protein	XP_011542797.1	1953	ankyrin-1 isoform X5	129	34	0.263565891	0.983606557	ANK1
YP_003986499.1	122	putative ankyrin repeat protein	XP_011542797.1	1953	ankyrin-1 isoform X5	127	32	0.251968504	0.967213115	ANK1
YP_003986499.1	122	putative ankyrin repeat protein	XP_011542797.1	1953	ankyrin-1 isoform X5	128	35	0.2734375	0.975409836	ANK1
YP_003986499.1	122	putative ankyrin repeat protein	XP_011542797.1	1953	ankyrin-1 isoform X5	103	27	0.262135922	0.795081967	ANK1
YP_003986499.1	122	putative ankyrin repeat protein	XP_016868813.1	1922	ankyrin-1 isoform X11	129	37	0.286821705	0.983606557	ANK1
YP_003986499.1	122	putative ankyrin repeat protein	XP_016868813.1	1922	ankyrin-1 isoform X11	127	32	0.251968504	0.967213115	ANK1
YP_003986499.1	122	putative ankyrin repeat protein	XP_016868813.1	1922	ankyrin-1 isoform X11	129	34	0.263565891	0.983606557	ANK1
YP_003986499.1	122	putative ankyrin repeat protein	XP_016868813.1	1922	ankyrin-1 isoform X11	127	32	0.251968504	0.967213115	ANK1
YP_003986499.1	122	putative ankyrin repeat protein	XP_016868813.1	1922	ankyrin-1 isoform X11	128	35	0.2734375	0.975409836	ANK1
YP_003986499.1	122	putative ankyrin repeat protein	XP_011542796.1	1954	ankyrin-1 isoform X4	129	37	0.286821705	0.983606557	ANK1
YP_003986499.1	122	putative ankyrin repeat protein	XP_011542796.1	1954	ankyrin-1 isoform X4	127	32	0.251968504	0.967213115	ANK1
YP_003986499.1	122	putative ankyrin repeat protein	XP_011542796.1	1954	ankyrin-1 isoform X4	129	34	0.263565891	0.983606557	ANK1
YP_003986499.1	122	putative ankyrin repeat protein	XP_011542796.1	1954	ankyrin-1 isoform X4	127	32	0.251968504	0.967213115	ANK1
YP_003986499.1	122	putative ankyrin repeat protein	XP_011542796.1	1954	ankyrin-1 isoform X4	128	35	0.2734375	0.975409836	ANK1
YP_003986499.1	122	putative ankyrin repeat protein	XP_011542796.1	1954	ankyrin-1 isoform X4	103	27	0.262135922	0.795081967	ANK1
YP_003986499.1	122	putative ankyrin repeat protein	XP_011542804.1	1889	ankyrin-1 isoform X18	129	37	0.286821705	0.983606557	ANK1
YP_003986499.1	122	putative ankyrin repeat protein	XP_011542804.1	1889	ankyrin-1 isoform X18	127	32	0.251968504	0.967213115	ANK1
YP_003986499.1	122	putative ankyrin repeat protein	XP_011542804.1	1889	ankyrin-1 isoform X18	129	34	0.263565891	0.983606557	ANK1
YP_003986499.1	122	putative ankyrin repeat protein	XP_011542804.1	1889	ankyrin-1 isoform X18	127	32	0.251968504	0.967213115	ANK1
YP_003986499.1	122	putative ankyrin repeat protein	XP_011542804.1	1889	ankyrin-1 isoform X18	128	35	0.2734375	0.975409836	ANK1
YP_003986499.1	122	putative ankyrin repeat protein	NP_001135918.1	1897	ankyrin-1 isoform 9	129	37	0.286821705	0.983606557	ANK1
YP_003986499.1	122	putative ankyrin repeat protein	NP_001135918.1	1897	ankyrin-1 isoform 9	127	32	0.251968504	0.967213115	ANK1
YP_003986499.1	122	putative ankyrin repeat protein	NP_001135918.1	1897	ankyrin-1 isoform 9	129	34	0.263565891	0.983606557	ANK1
YP_003986499.1	122	putative ankyrin repeat protein	NP_001135918.1	1897	ankyrin-1 isoform 9	127	32	0.251968504	0.967213115	ANK1
YP_003986499.1	122	putative ankyrin repeat protein	NP_001135918.1	1897	ankyrin-1 isoform 9	128	35	0.2734375	0.975409836	ANK1
YP_003986499.1	122	putative ankyrin repeat protein	XP_016868816.1	1807	ankyrin-1 isoform X19	129	37	0.286821705	0.983606557	ANK1
YP_003986499.1	122	putative ankyrin repeat protein	XP_016868816.1	1807	ankyrin-1 isoform X19	127	32	0.251968504	0.967213115	ANK1
YP_003986499.1	122	putative ankyrin repeat protein	XP_016868816.1	1807	ankyrin-1 isoform X19	129	34	0.263565891	0.983606557	ANK1
YP_003986499.1	122	putative ankyrin repeat protein	XP_016868816.1	1807	ankyrin-1 isoform X19	127	32	0.251968504	0.967213115	ANK1
YP_003986499.1	122	putative ankyrin repeat protein	XP_016868816.1	1807	ankyrin-1 isoform X19	128	35	0.2734375	0.975409836	ANK1
YP_003986499.1	122	putative ankyrin repeat protein	XP_016868816.1	1807	ankyrin-1 isoform X19	103	27	0.262135922	0.795081967	ANK1
YP_003986499.1	122	putative ankyrin repeat protein	XP_011542807.1	1751	ankyrin-1 isoform X24	129	37	0.286821705	0.983606557	ANK1
YP_003986499.1	122	putative ankyrin repeat protein	XP_011542807.1	1751	ankyrin-1 isoform X24	127	32	0.251968504	0.967213115	ANK1
YP_003986499.1	122	putative ankyrin repeat protein	XP_011542807.1	1751	ankyrin-1 isoform X24	129	34	0.263565891	0.983606557	ANK1
YP_003986499.1	122	putative ankyrin repeat protein	XP_011542807.1	1751	ankyrin-1 isoform X24	127	32	0.251968504	0.967213115	ANK1
YP_003986499.1	122	putative ankyrin repeat protein	XP_011542807.1	1751	ankyrin-1 isoform X24	128	35	0.2734375	0.975409836	ANK1
YP_003986499.1	122	putative ankyrin repeat protein	XP_011542806.1	1752	ankyrin-1 isoform X23	129	37	0.286821705	0.983606557	ANK1
YP_003986499.1	122	putative ankyrin repeat protein	XP_011542806.1	1752	ankyrin-1 isoform X23	127	32	0.251968504	0.967213115	ANK1
YP_003986499.1	122	putative ankyrin repeat protein	XP_011542806.1	1752	ankyrin-1 isoform X23	129	34	0.263565891	0.983606557	ANK1
YP_003986499.1	122	putative ankyrin repeat protein	XP_011542806.1	1752	ankyrin-1 isoform X23	127	32	0.251968504	0.967213115	ANK1
YP_003986499.1	122	putative ankyrin repeat protein	XP_011542806.1	1752	ankyrin-1 isoform X23	128	35	0.2734375	0.975409836	ANK1
YP_003986499.1	122	putative ankyrin repeat protein	XP_011542805.1	1791	ankyrin-1 isoform X21	129	37	0.286821705	0.983606557	ANK1
YP_003986499.1	122	putative ankyrin repeat protein	XP_011542805.1	1791	ankyrin-1 isoform X21	127	32	0.251968504	0.967213115	ANK1
YP_003986499.1	122	putative ankyrin repeat protein	XP_011542805.1	1791	ankyrin-1 isoform X21	129	34	0.263565891	0.983606557	ANK1
YP_003986499.1	122	putative ankyrin repeat protein	XP_011542805.1	1791	ankyrin-1 isoform X21	127	32	0.251968504	0.967213115	ANK1
YP_003986499.1	122	putative ankyrin repeat protein	XP_011542805.1	1791	ankyrin-1 isoform X21	128	35	0.2734375	0.975409836	ANK1
YP_003986499.1	122	putative ankyrin repeat protein	XP_011542805.1	1791	ankyrin-1 isoform X21	103	27	0.262135922	0.795081967	ANK1
YP_003986499.1	122	putative ankyrin repeat protein	XP_016868818.1	1759	ankyrin-1 isoform X22	129	37	0.286821705	0.983606557	ANK1
YP_003986499.1	122	putative ankyrin repeat protein	XP_016868818.1	1759	ankyrin-1 isoform X22	127	32	0.251968504	0.967213115	ANK1
YP_003986499.1	122	putative ankyrin repeat protein	XP_016868818.1	1759	ankyrin-1 isoform X22	129	34	0.263565891	0.983606557	ANK1
YP_003986499.1	122	putative ankyrin repeat protein	XP_016868818.1	1759	ankyrin-1 isoform X22	127	32	0.251968504	0.967213115	ANK1
YP_003986499.1	122	putative ankyrin repeat protein	XP_016868818.1	1759	ankyrin-1 isoform X22	128	35	0.2734375	0.975409836	ANK1
YP_003986499.1	122	putative ankyrin repeat protein	XP_016868817.1	1792	ankyrin-1 isoform X20	129	37	0.286821705	0.983606557	ANK1
YP_003986499.1	122	putative ankyrin repeat protein	XP_016868817.1	1792	ankyrin-1 isoform X20	127	32	0.251968504	0.967213115	ANK1
YP_003986499.1	122	putative ankyrin repeat protein	XP_016868817.1	1792	ankyrin-1 isoform X20	129	34	0.263565891	0.983606557	ANK1
YP_003986499.1	122	putative ankyrin repeat protein	XP_016868817.1	1792	ankyrin-1 isoform X20	127	32	0.251968504	0.967213115	ANK1
YP_003986499.1	122	putative ankyrin repeat protein	XP_016868817.1	1792	ankyrin-1 isoform X20	128	35	0.2734375	0.975409836	ANK1
YP_003986499.1	122	putative ankyrin repeat protein	XP_016868817.1	1792	ankyrin-1 isoform X20	103	27	0.262135922	0.795081967	ANK1
YP_003986499.1	122	putative ankyrin repeat protein	XP_016863566.1	4074	ankyrin-2 isoform X10	129	33	0.255813953	0.983606557	ANK2
YP_003986499.1	122	putative ankyrin repeat protein	XP_016863566.1	4074	ankyrin-2 isoform X10	129	34	0.263565891	0.983606557	ANK2
YP_003986499.1	122	putative ankyrin repeat protein	XP_016863566.1	4074	ankyrin-2 isoform X10	125	34	0.272	0.950819672	ANK2
YP_003986499.1	122	putative ankyrin repeat protein	XP_016863566.1	4074	ankyrin-2 isoform X10	118	36	0.305084746	0.893442623	ANK2
YP_003986499.1	122	putative ankyrin repeat protein	XP_016863566.1	4074	ankyrin-2 isoform X10	88	29	0.329545455	0.672131148	ANK2
YP_003986499.1	122	putative ankyrin repeat protein	XP_016863561.1	4137	ankyrin-2 isoform X5	129	33	0.255813953	0.983606557	ANK2
YP_003986499.1	122	putative ankyrin repeat protein	XP_016863561.1	4137	ankyrin-2 isoform X5	129	34	0.263565891	0.983606557	ANK2
YP_003986499.1	122	putative ankyrin repeat protein	XP_016863561.1	4137	ankyrin-2 isoform X5	125	34	0.272	0.950819672	ANK2
YP_003986499.1	122	putative ankyrin repeat protein	XP_016863561.1	4137	ankyrin-2 isoform X5	118	36	0.305084746	0.893442623	ANK2
YP_003986499.1	122	putative ankyrin repeat protein	XP_016863561.1	4137	ankyrin-2 isoform X5	88	29	0.329545455	0.672131148	ANK2
YP_003986499.1	122	putative ankyrin repeat protein	NP_001373104.1	4175	ankyrin-2 isoform 68	129	33	0.255813953	0.983606557	ANK2
YP_003986499.1	122	putative ankyrin repeat protein	NP_001373104.1	4175	ankyrin-2 isoform 68	129	34	0.263565891	0.983606557	ANK2
YP_003986499.1	122	putative ankyrin repeat protein	NP_001373104.1	4175	ankyrin-2 isoform 68	125	34	0.272	0.950819672	ANK2
YP_003986499.1	122	putative ankyrin repeat protein	NP_001373104.1	4175	ankyrin-2 isoform 68	118	36	0.305084746	0.893442623	ANK2
YP_003986499.1	122	putative ankyrin repeat protein	NP_001373104.1	4175	ankyrin-2 isoform 68	88	29	0.329545455	0.672131148	ANK2
YP_003986499.1	122	putative ankyrin repeat protein	NP_001139.3	3957	ankyrin-2 isoform 1	129	33	0.255813953	0.983606557	ANK2
YP_003986499.1	122	putative ankyrin repeat protein	NP_001139.3	3957	ankyrin-2 isoform 1	129	34	0.263565891	0.983606557	ANK2
YP_003986499.1	122	putative ankyrin repeat protein	NP_001139.3	3957	ankyrin-2 isoform 1	125	34	0.272	0.950819672	ANK2
YP_003986499.1	122	putative ankyrin repeat protein	NP_001139.3	3957	ankyrin-2 isoform 1	118	36	0.305084746	0.893442623	ANK2
YP_003986499.1	122	putative ankyrin repeat protein	NP_001139.3	3957	ankyrin-2 isoform 1	88	29	0.329545455	0.672131148	ANK2
YP_003986499.1	122	putative ankyrin repeat protein	XP_005263002.1	4072	ankyrin-2 isoform X11	129	33	0.255813953	0.983606557	ANK2
YP_003986499.1	122	putative ankyrin repeat protein	XP_005263002.1	4072	ankyrin-2 isoform X11	129	34	0.263565891	0.983606557	ANK2
YP_003986499.1	122	putative ankyrin repeat protein	XP_005263002.1	4072	ankyrin-2 isoform X11	125	34	0.272	0.950819672	ANK2
YP_003986499.1	122	putative ankyrin repeat protein	XP_005263002.1	4072	ankyrin-2 isoform X11	118	36	0.305084746	0.893442623	ANK2
YP_003986499.1	122	putative ankyrin repeat protein	XP_005263002.1	4072	ankyrin-2 isoform X11	88	29	0.329545455	0.672131148	ANK2
YP_003986499.1	122	putative ankyrin repeat protein	XP_016863565.1	4105	ankyrin-2 isoform X9	129	33	0.255813953	0.983606557	ANK2
YP_003986499.1	122	putative ankyrin repeat protein	XP_016863565.1	4105	ankyrin-2 isoform X9	129	34	0.263565891	0.983606557	ANK2
YP_003986499.1	122	putative ankyrin repeat protein	XP_016863565.1	4105	ankyrin-2 isoform X9	125	34	0.272	0.950819672	ANK2
YP_003986499.1	122	putative ankyrin repeat protein	XP_016863565.1	4105	ankyrin-2 isoform X9	118	36	0.305084746	0.893442623	ANK2
YP_003986499.1	122	putative ankyrin repeat protein	XP_016863565.1	4105	ankyrin-2 isoform X9	88	29	0.329545455	0.672131148	ANK2
YP_003986499.1	122	putative ankyrin repeat protein	XP_016863564.1	4115	ankyrin-2 isoform X8	129	33	0.255813953	0.983606557	ANK2
YP_003986499.1	122	putative ankyrin repeat protein	XP_016863564.1	4115	ankyrin-2 isoform X8	129	34	0.263565891	0.983606557	ANK2
YP_003986499.1	122	putative ankyrin repeat protein	XP_016863564.1	4115	ankyrin-2 isoform X8	125	34	0.272	0.950819672	ANK2
YP_003986499.1	122	putative ankyrin repeat protein	XP_016863564.1	4115	ankyrin-2 isoform X8	118	36	0.305084746	0.893442623	ANK2
YP_003986499.1	122	putative ankyrin repeat protein	XP_016863564.1	4115	ankyrin-2 isoform X8	88	29	0.329545455	0.672131148	ANK2
YP_003986499.1	122	putative ankyrin repeat protein	XP_016863563.1	4127	ankyrin-2 isoform X7	129	33	0.255813953	0.983606557	ANK2
YP_003986499.1	122	putative ankyrin repeat protein	XP_016863563.1	4127	ankyrin-2 isoform X7	129	34	0.263565891	0.983606557	ANK2
YP_003986499.1	122	putative ankyrin repeat protein	XP_016863563.1	4127	ankyrin-2 isoform X7	125	34	0.272	0.950819672	ANK2
YP_003986499.1	122	putative ankyrin repeat protein	XP_016863563.1	4127	ankyrin-2 isoform X7	118	36	0.305084746	0.893442623	ANK2
YP_003986499.1	122	putative ankyrin repeat protein	XP_016863563.1	4127	ankyrin-2 isoform X7	88	29	0.329545455	0.672131148	ANK2
YP_003986499.1	122	putative ankyrin repeat protein	XP_016863562.1	4136	ankyrin-2 isoform X6	129	33	0.255813953	0.983606557	ANK2
YP_003986499.1	122	putative ankyrin repeat protein	XP_016863562.1	4136	ankyrin-2 isoform X6	129	34	0.263565891	0.983606557	ANK2
YP_003986499.1	122	putative ankyrin repeat protein	XP_016863562.1	4136	ankyrin-2 isoform X6	125	34	0.272	0.950819672	ANK2
YP_003986499.1	122	putative ankyrin repeat protein	XP_016863562.1	4136	ankyrin-2 isoform X6	118	36	0.305084746	0.893442623	ANK2
YP_003986499.1	122	putative ankyrin repeat protein	XP_016863562.1	4136	ankyrin-2 isoform X6	88	29	0.329545455	0.672131148	ANK2
YP_003986499.1	122	putative ankyrin repeat protein	XP_016863560.1	4145	ankyrin-2 isoform X4	129	33	0.255813953	0.983606557	ANK2
YP_003986499.1	122	putative ankyrin repeat protein	XP_016863560.1	4145	ankyrin-2 isoform X4	129	34	0.263565891	0.983606557	ANK2
YP_003986499.1	122	putative ankyrin repeat protein	XP_016863560.1	4145	ankyrin-2 isoform X4	125	34	0.272	0.950819672	ANK2
YP_003986499.1	122	putative ankyrin repeat protein	XP_016863560.1	4145	ankyrin-2 isoform X4	118	36	0.305084746	0.893442623	ANK2
YP_003986499.1	122	putative ankyrin repeat protein	XP_016863560.1	4145	ankyrin-2 isoform X4	88	29	0.329545455	0.672131148	ANK2
YP_003986499.1	122	putative ankyrin repeat protein	XP_024309784.1	4148	ankyrin-2 isoform X3	129	33	0.255813953	0.983606557	ANK2
YP_003986499.1	122	putative ankyrin repeat protein	XP_024309784.1	4148	ankyrin-2 isoform X3	129	34	0.263565891	0.983606557	ANK2
YP_003986499.1	122	putative ankyrin repeat protein	XP_024309784.1	4148	ankyrin-2 isoform X3	125	34	0.272	0.950819672	ANK2
YP_003986499.1	122	putative ankyrin repeat protein	XP_024309784.1	4148	ankyrin-2 isoform X3	118	36	0.305084746	0.893442623	ANK2
YP_003986499.1	122	putative ankyrin repeat protein	XP_024309784.1	4148	ankyrin-2 isoform X3	88	29	0.329545455	0.672131148	ANK2
YP_003986499.1	122	putative ankyrin repeat protein	XP_024309790.1	1966	ankyrin-2 isoform X19	129	33	0.255813953	0.983606557	ANK2
YP_003986499.1	122	putative ankyrin repeat protein	XP_024309790.1	1966	ankyrin-2 isoform X19	129	34	0.263565891	0.983606557	ANK2
YP_003986499.1	122	putative ankyrin repeat protein	XP_024309790.1	1966	ankyrin-2 isoform X19	125	34	0.272	0.950819672	ANK2
YP_003986499.1	122	putative ankyrin repeat protein	XP_024309790.1	1966	ankyrin-2 isoform X19	118	36	0.305084746	0.893442623	ANK2
YP_003986499.1	122	putative ankyrin repeat protein	XP_024309790.1	1966	ankyrin-2 isoform X19	88	29	0.329545455	0.672131148	ANK2
YP_003986499.1	122	putative ankyrin repeat protein	XP_024309791.1	1920	ankyrin-2 isoform X20	129	33	0.255813953	0.983606557	ANK2
YP_003986499.1	122	putative ankyrin repeat protein	XP_024309791.1	1920	ankyrin-2 isoform X20	129	36	0.279069767	0.983606557	ANK2
YP_003986499.1	122	putative ankyrin repeat protein	XP_024309791.1	1920	ankyrin-2 isoform X20	125	34	0.272	0.950819672	ANK2
YP_003986499.1	122	putative ankyrin repeat protein	XP_024309791.1	1920	ankyrin-2 isoform X20	118	36	0.305084746	0.893442623	ANK2
YP_003986499.1	122	putative ankyrin repeat protein	XP_024309791.1	1920	ankyrin-2 isoform X20	88	29	0.329545455	0.672131148	ANK2
YP_003986499.1	122	putative ankyrin repeat protein	NP_001373115.1	1928	ankyrin-2 isoform 69	129	33	0.255813953	0.983606557	ANK2
YP_003986499.1	122	putative ankyrin repeat protein	NP_001373115.1	1928	ankyrin-2 isoform 69	129	34	0.263565891	0.983606557	ANK2
YP_003986499.1	122	putative ankyrin repeat protein	NP_001373115.1	1928	ankyrin-2 isoform 69	125	34	0.272	0.950819672	ANK2
YP_003986499.1	122	putative ankyrin repeat protein	NP_001373115.1	1928	ankyrin-2 isoform 69	118	36	0.305084746	0.893442623	ANK2
YP_003986499.1	122	putative ankyrin repeat protein	NP_001373115.1	1928	ankyrin-2 isoform 69	88	29	0.329545455	0.672131148	ANK2
YP_003986499.1	122	putative ankyrin repeat protein	NP_001341154.1	1937	ankyrin-2 isoform 4	129	33	0.255813953	0.983606557	ANK2
YP_003986499.1	122	putative ankyrin repeat protein	NP_001341154.1	1937	ankyrin-2 isoform 4	129	34	0.263565891	0.983606557	ANK2
YP_003986499.1	122	putative ankyrin repeat protein	NP_001341154.1	1937	ankyrin-2 isoform 4	125	34	0.272	0.950819672	ANK2
YP_003986499.1	122	putative ankyrin repeat protein	NP_001341154.1	1937	ankyrin-2 isoform 4	118	36	0.305084746	0.893442623	ANK2
YP_003986499.1	122	putative ankyrin repeat protein	NP_001341154.1	1937	ankyrin-2 isoform 4	88	29	0.329545455	0.672131148	ANK2
YP_003986499.1	122	putative ankyrin repeat protein	NP_001341186.1	1846	ankyrin-2 isoform 26	129	33	0.255813953	0.983606557	ANK2
YP_003986499.1	122	putative ankyrin repeat protein	NP_001341186.1	1846	ankyrin-2 isoform 26	129	34	0.263565891	0.983606557	ANK2
YP_003986499.1	122	putative ankyrin repeat protein	NP_001341186.1	1846	ankyrin-2 isoform 26	125	34	0.272	0.950819672	ANK2
YP_003986499.1	122	putative ankyrin repeat protein	NP_001341186.1	1846	ankyrin-2 isoform 26	118	36	0.305084746	0.893442623	ANK2
YP_003986499.1	122	putative ankyrin repeat protein	NP_001341186.1	1846	ankyrin-2 isoform 26	88	29	0.329545455	0.672131148	ANK2
YP_003986499.1	122	putative ankyrin repeat protein	NP_001341197.1	1806	ankyrin-2 isoform 35	129	33	0.255813953	0.983606557	ANK2
YP_003986499.1	122	putative ankyrin repeat protein	NP_001341197.1	1806	ankyrin-2 isoform 35	129	34	0.263565891	0.983606557	ANK2
YP_003986499.1	122	putative ankyrin repeat protein	NP_001341197.1	1806	ankyrin-2 isoform 35	125	34	0.272	0.950819672	ANK2
YP_003986499.1	122	putative ankyrin repeat protein	NP_001341197.1	1806	ankyrin-2 isoform 35	118	36	0.305084746	0.893442623	ANK2
YP_003986499.1	122	putative ankyrin repeat protein	NP_001341197.1	1806	ankyrin-2 isoform 35	88	29	0.329545455	0.672131148	ANK2
YP_003986499.1	122	putative ankyrin repeat protein	NP_001341202.1	1772	ankyrin-2 isoform 40	129	33	0.255813953	0.983606557	ANK2
YP_003986499.1	122	putative ankyrin repeat protein	NP_001341202.1	1772	ankyrin-2 isoform 40	129	36	0.279069767	0.983606557	ANK2
YP_003986499.1	122	putative ankyrin repeat protein	NP_001341202.1	1772	ankyrin-2 isoform 40	125	34	0.272	0.950819672	ANK2
YP_003986499.1	122	putative ankyrin repeat protein	NP_001341202.1	1772	ankyrin-2 isoform 40	118	36	0.305084746	0.893442623	ANK2
YP_003986499.1	122	putative ankyrin repeat protein	NP_001341202.1	1772	ankyrin-2 isoform 40	88	29	0.329545455	0.672131148	ANK2
YP_003986499.1	122	putative ankyrin repeat protein	XP_024309785.1	2063	ankyrin-2 isoform X12	129	33	0.255813953	0.983606557	ANK2
YP_003986499.1	122	putative ankyrin repeat protein	XP_024309785.1	2063	ankyrin-2 isoform X12	129	34	0.263565891	0.983606557	ANK2
YP_003986499.1	122	putative ankyrin repeat protein	XP_024309785.1	2063	ankyrin-2 isoform X12	125	34	0.272	0.950819672	ANK2
YP_003986499.1	122	putative ankyrin repeat protein	XP_024309785.1	2063	ankyrin-2 isoform X12	118	36	0.305084746	0.893442623	ANK2
YP_003986499.1	122	putative ankyrin repeat protein	XP_024309785.1	2063	ankyrin-2 isoform X12	88	29	0.329545455	0.672131148	ANK2
YP_003986499.1	122	putative ankyrin repeat protein	XP_016863567.1	2020	ankyrin-2 isoform X13	129	33	0.255813953	0.983606557	ANK2
YP_003986499.1	122	putative ankyrin repeat protein	XP_016863567.1	2020	ankyrin-2 isoform X13	129	34	0.263565891	0.983606557	ANK2
YP_003986499.1	122	putative ankyrin repeat protein	XP_016863567.1	2020	ankyrin-2 isoform X13	125	34	0.272	0.950819672	ANK2
YP_003986499.1	122	putative ankyrin repeat protein	XP_016863567.1	2020	ankyrin-2 isoform X13	118	36	0.305084746	0.893442623	ANK2
YP_003986499.1	122	putative ankyrin repeat protein	XP_016863567.1	2020	ankyrin-2 isoform X13	88	29	0.329545455	0.672131148	ANK2
YP_003986499.1	122	putative ankyrin repeat protein	XP_024309789.1	1986	ankyrin-2 isoform X17	129	33	0.255813953	0.983606557	ANK2
YP_003986499.1	122	putative ankyrin repeat protein	XP_024309789.1	1986	ankyrin-2 isoform X17	129	34	0.263565891	0.983606557	ANK2
YP_003986499.1	122	putative ankyrin repeat protein	XP_024309789.1	1986	ankyrin-2 isoform X17	125	34	0.272	0.950819672	ANK2
YP_003986499.1	122	putative ankyrin repeat protein	XP_024309789.1	1986	ankyrin-2 isoform X17	118	36	0.305084746	0.893442623	ANK2
YP_003986499.1	122	putative ankyrin repeat protein	XP_024309789.1	1986	ankyrin-2 isoform X17	88	29	0.329545455	0.672131148	ANK2
YP_003986499.1	122	putative ankyrin repeat protein	NP_001373077.1	1867	ankyrin-2 isoform 55	129	33	0.255813953	0.983606557	ANK2
YP_003986499.1	122	putative ankyrin repeat protein	NP_001373077.1	1867	ankyrin-2 isoform 55	129	34	0.263565891	0.983606557	ANK2
YP_003986499.1	122	putative ankyrin repeat protein	NP_001373077.1	1867	ankyrin-2 isoform 55	125	34	0.272	0.950819672	ANK2
YP_003986499.1	122	putative ankyrin repeat protein	NP_001373077.1	1867	ankyrin-2 isoform 55	118	36	0.305084746	0.893442623	ANK2
YP_003986499.1	122	putative ankyrin repeat protein	NP_001373077.1	1867	ankyrin-2 isoform 55	88	29	0.329545455	0.672131148	ANK2
YP_003986499.1	122	putative ankyrin repeat protein	NP_001341159.1	1926	ankyrin-2 isoform 6	129	33	0.255813953	0.983606557	ANK2
YP_003986499.1	122	putative ankyrin repeat protein	NP_001341159.1	1926	ankyrin-2 isoform 6	129	34	0.263565891	0.983606557	ANK2
YP_003986499.1	122	putative ankyrin repeat protein	NP_001341159.1	1926	ankyrin-2 isoform 6	125	34	0.272	0.950819672	ANK2
YP_003986499.1	122	putative ankyrin repeat protein	NP_001341159.1	1926	ankyrin-2 isoform 6	118	36	0.305084746	0.893442623	ANK2
YP_003986499.1	122	putative ankyrin repeat protein	NP_001341159.1	1926	ankyrin-2 isoform 6	88	29	0.329545455	0.672131148	ANK2
YP_003986499.1	122	putative ankyrin repeat protein	XP_024309788.1	1987	ankyrin-2 isoform X16	129	33	0.255813953	0.983606557	ANK2
YP_003986499.1	122	putative ankyrin repeat protein	XP_024309788.1	1987	ankyrin-2 isoform X16	129	34	0.263565891	0.983606557	ANK2
YP_003986499.1	122	putative ankyrin repeat protein	XP_024309788.1	1987	ankyrin-2 isoform X16	125	34	0.272	0.950819672	ANK2
YP_003986499.1	122	putative ankyrin repeat protein	XP_024309788.1	1987	ankyrin-2 isoform X16	118	36	0.305084746	0.893442623	ANK2
YP_003986499.1	122	putative ankyrin repeat protein	XP_024309788.1	1987	ankyrin-2 isoform X16	88	29	0.329545455	0.672131148	ANK2
YP_003986499.1	122	putative ankyrin repeat protein	NP_001373072.1	1943	ankyrin-2 isoform 51	129	33	0.255813953	0.983606557	ANK2
YP_003986499.1	122	putative ankyrin repeat protein	NP_001373072.1	1943	ankyrin-2 isoform 51	129	34	0.263565891	0.983606557	ANK2
YP_003986499.1	122	putative ankyrin repeat protein	NP_001373072.1	1943	ankyrin-2 isoform 51	125	34	0.272	0.950819672	ANK2
YP_003986499.1	122	putative ankyrin repeat protein	NP_001373072.1	1943	ankyrin-2 isoform 51	118	36	0.305084746	0.893442623	ANK2
YP_003986499.1	122	putative ankyrin repeat protein	NP_001373072.1	1943	ankyrin-2 isoform 51	88	29	0.329545455	0.672131148	ANK2
YP_003986499.1	122	putative ankyrin repeat protein	XP_024309786.1	2018	ankyrin-2 isoform X14	129	33	0.255813953	0.983606557	ANK2
YP_003986499.1	122	putative ankyrin repeat protein	XP_024309786.1	2018	ankyrin-2 isoform X14	129	34	0.263565891	0.983606557	ANK2
YP_003986499.1	122	putative ankyrin repeat protein	XP_024309786.1	2018	ankyrin-2 isoform X14	125	34	0.272	0.950819672	ANK2
YP_003986499.1	122	putative ankyrin repeat protein	XP_024309786.1	2018	ankyrin-2 isoform X14	118	36	0.305084746	0.893442623	ANK2
YP_003986499.1	122	putative ankyrin repeat protein	XP_024309786.1	2018	ankyrin-2 isoform X14	88	29	0.329545455	0.672131148	ANK2
YP_003986499.1	122	putative ankyrin repeat protein	NP_001373080.1	1808	ankyrin-2 isoform 58	129	33	0.255813953	0.983606557	ANK2
YP_003986499.1	122	putative ankyrin repeat protein	NP_001373080.1	1808	ankyrin-2 isoform 58	129	34	0.263565891	0.983606557	ANK2
YP_003986499.1	122	putative ankyrin repeat protein	NP_001373080.1	1808	ankyrin-2 isoform 58	125	34	0.272	0.950819672	ANK2
YP_003986499.1	122	putative ankyrin repeat protein	NP_001373080.1	1808	ankyrin-2 isoform 58	118	36	0.305084746	0.893442623	ANK2
YP_003986499.1	122	putative ankyrin repeat protein	NP_001373080.1	1808	ankyrin-2 isoform 58	88	29	0.329545455	0.672131148	ANK2
YP_003986499.1	122	putative ankyrin repeat protein	NP_001373086.1	1744	ankyrin-2 isoform 63	129	33	0.255813953	0.983606557	ANK2
YP_003986499.1	122	putative ankyrin repeat protein	NP_001373086.1	1744	ankyrin-2 isoform 63	129	36	0.279069767	0.983606557	ANK2
YP_003986499.1	122	putative ankyrin repeat protein	NP_001373086.1	1744	ankyrin-2 isoform 63	125	34	0.272	0.950819672	ANK2
YP_003986499.1	122	putative ankyrin repeat protein	NP_001373086.1	1744	ankyrin-2 isoform 63	118	36	0.305084746	0.893442623	ANK2
YP_003986499.1	122	putative ankyrin repeat protein	NP_001373086.1	1744	ankyrin-2 isoform 63	88	29	0.329545455	0.672131148	ANK2
YP_003986499.1	122	putative ankyrin repeat protein	XP_024309787.1	2013	ankyrin-2 isoform X15	129	33	0.255813953	0.983606557	ANK2
YP_003986499.1	122	putative ankyrin repeat protein	XP_024309787.1	2013	ankyrin-2 isoform X15	129	34	0.263565891	0.983606557	ANK2
YP_003986499.1	122	putative ankyrin repeat protein	XP_024309787.1	2013	ankyrin-2 isoform X15	125	34	0.272	0.950819672	ANK2
YP_003986499.1	122	putative ankyrin repeat protein	XP_024309787.1	2013	ankyrin-2 isoform X15	118	36	0.305084746	0.893442623	ANK2
YP_003986499.1	122	putative ankyrin repeat protein	XP_024309787.1	2013	ankyrin-2 isoform X15	88	29	0.329545455	0.672131148	ANK2
YP_003986499.1	122	putative ankyrin repeat protein	NP_001341178.1	1871	ankyrin-2 isoform 20	129	33	0.255813953	0.983606557	ANK2
YP_003986499.1	122	putative ankyrin repeat protein	NP_001341178.1	1871	ankyrin-2 isoform 20	129	34	0.263565891	0.983606557	ANK2
YP_003986499.1	122	putative ankyrin repeat protein	NP_001341178.1	1871	ankyrin-2 isoform 20	125	34	0.272	0.950819672	ANK2
YP_003986499.1	122	putative ankyrin repeat protein	NP_001341178.1	1871	ankyrin-2 isoform 20	118	36	0.305084746	0.893442623	ANK2
YP_003986499.1	122	putative ankyrin repeat protein	NP_001341178.1	1871	ankyrin-2 isoform 20	88	29	0.329545455	0.672131148	ANK2
YP_003986499.1	122	putative ankyrin repeat protein	NP_001373116.1	1827	ankyrin-2 isoform 70	129	33	0.255813953	0.983606557	ANK2
YP_003986499.1	122	putative ankyrin repeat protein	NP_001373116.1	1827	ankyrin-2 isoform 70	129	34	0.263565891	0.983606557	ANK2
YP_003986499.1	122	putative ankyrin repeat protein	NP_001373116.1	1827	ankyrin-2 isoform 70	125	34	0.272	0.950819672	ANK2
YP_003986499.1	122	putative ankyrin repeat protein	NP_001373116.1	1827	ankyrin-2 isoform 70	118	36	0.305084746	0.893442623	ANK2
YP_003986499.1	122	putative ankyrin repeat protein	NP_001373116.1	1827	ankyrin-2 isoform 70	88	29	0.329545455	0.672131148	ANK2
YP_003986499.1	122	putative ankyrin repeat protein	XP_016863569.1	1970	ankyrin-2 isoform X18	129	33	0.255813953	0.983606557	ANK2
YP_003986499.1	122	putative ankyrin repeat protein	XP_016863569.1	1970	ankyrin-2 isoform X18	129	34	0.263565891	0.983606557	ANK2
YP_003986499.1	122	putative ankyrin repeat protein	XP_016863569.1	1970	ankyrin-2 isoform X18	125	34	0.272	0.950819672	ANK2
YP_003986499.1	122	putative ankyrin repeat protein	XP_016863569.1	1970	ankyrin-2 isoform X18	118	36	0.305084746	0.893442623	ANK2
YP_003986499.1	122	putative ankyrin repeat protein	XP_016863569.1	1970	ankyrin-2 isoform X18	88	29	0.329545455	0.672131148	ANK2
YP_003986499.1	122	putative ankyrin repeat protein	NP_001341187.1	1839	ankyrin-2 isoform 27	129	33	0.255813953	0.983606557	ANK2
YP_003986499.1	122	putative ankyrin repeat protein	NP_001341187.1	1839	ankyrin-2 isoform 27	129	34	0.263565891	0.983606557	ANK2
YP_003986499.1	122	putative ankyrin repeat protein	NP_001341187.1	1839	ankyrin-2 isoform 27	125	34	0.272	0.950819672	ANK2
YP_003986499.1	122	putative ankyrin repeat protein	NP_001341187.1	1839	ankyrin-2 isoform 27	118	36	0.305084746	0.893442623	ANK2
YP_003986499.1	122	putative ankyrin repeat protein	NP_001341187.1	1839	ankyrin-2 isoform 27	88	29	0.329545455	0.672131148	ANK2
YP_003986499.1	122	putative ankyrin repeat protein	NP_001341171.1	1886	ankyrin-2 isoform 15	129	33	0.255813953	0.983606557	ANK2
YP_003986499.1	122	putative ankyrin repeat protein	NP_001341171.1	1886	ankyrin-2 isoform 15	129	34	0.263565891	0.983606557	ANK2
YP_003986499.1	122	putative ankyrin repeat protein	NP_001341171.1	1886	ankyrin-2 isoform 15	125	34	0.272	0.950819672	ANK2
YP_003986499.1	122	putative ankyrin repeat protein	NP_001341171.1	1886	ankyrin-2 isoform 15	118	36	0.305084746	0.893442623	ANK2
YP_003986499.1	122	putative ankyrin repeat protein	NP_001341171.1	1886	ankyrin-2 isoform 15	88	29	0.329545455	0.672131148	ANK2
YP_003986499.1	122	putative ankyrin repeat protein	NP_001341160.1	1917	ankyrin-2 isoform 7	129	33	0.255813953	0.983606557	ANK2
YP_003986499.1	122	putative ankyrin repeat protein	NP_001341160.1	1917	ankyrin-2 isoform 7	129	34	0.263565891	0.983606557	ANK2
YP_003986499.1	122	putative ankyrin repeat protein	NP_001341160.1	1917	ankyrin-2 isoform 7	125	34	0.272	0.950819672	ANK2
YP_003986499.1	122	putative ankyrin repeat protein	NP_001341160.1	1917	ankyrin-2 isoform 7	118	36	0.305084746	0.893442623	ANK2
YP_003986499.1	122	putative ankyrin repeat protein	NP_001341160.1	1917	ankyrin-2 isoform 7	88	29	0.329545455	0.672131148	ANK2
YP_003986499.1	122	putative ankyrin repeat protein	NP_001341168.1	1893	ankyrin-2 isoform 12	129	33	0.255813953	0.983606557	ANK2
YP_003986499.1	122	putative ankyrin repeat protein	NP_001341168.1	1893	ankyrin-2 isoform 12	129	34	0.263565891	0.983606557	ANK2
YP_003986499.1	122	putative ankyrin repeat protein	NP_001341168.1	1893	ankyrin-2 isoform 12	125	34	0.272	0.950819672	ANK2
YP_003986499.1	122	putative ankyrin repeat protein	NP_001341168.1	1893	ankyrin-2 isoform 12	118	36	0.305084746	0.893442623	ANK2
YP_003986499.1	122	putative ankyrin repeat protein	NP_001341168.1	1893	ankyrin-2 isoform 12	88	29	0.329545455	0.672131148	ANK2
YP_003986499.1	122	putative ankyrin repeat protein	NP_001373073.1	1918	ankyrin-2 isoform 52	129	33	0.255813953	0.983606557	ANK2
YP_003986499.1	122	putative ankyrin repeat protein	NP_001373073.1	1918	ankyrin-2 isoform 52	129	34	0.263565891	0.983606557	ANK2
YP_003986499.1	122	putative ankyrin repeat protein	NP_001373073.1	1918	ankyrin-2 isoform 52	125	34	0.272	0.950819672	ANK2
YP_003986499.1	122	putative ankyrin repeat protein	NP_001373073.1	1918	ankyrin-2 isoform 52	118	36	0.305084746	0.893442623	ANK2
YP_003986499.1	122	putative ankyrin repeat protein	NP_001373073.1	1918	ankyrin-2 isoform 52	88	29	0.329545455	0.672131148	ANK2
YP_003986499.1	122	putative ankyrin repeat protein	NP_001341185.1	1850	ankyrin-2 isoform 25	129	33	0.255813953	0.983606557	ANK2
YP_003986499.1	122	putative ankyrin repeat protein	NP_001341185.1	1850	ankyrin-2 isoform 25	129	34	0.263565891	0.983606557	ANK2
YP_003986499.1	122	putative ankyrin repeat protein	NP_001341185.1	1850	ankyrin-2 isoform 25	125	34	0.272	0.950819672	ANK2
YP_003986499.1	122	putative ankyrin repeat protein	NP_001341185.1	1850	ankyrin-2 isoform 25	118	36	0.305084746	0.893442623	ANK2
YP_003986499.1	122	putative ankyrin repeat protein	NP_001341185.1	1850	ankyrin-2 isoform 25	88	29	0.329545455	0.672131148	ANK2
YP_003986499.1	122	putative ankyrin repeat protein	NP_001341173.1	1881	ankyrin-2 isoform 17	129	33	0.255813953	0.983606557	ANK2
YP_003986499.1	122	putative ankyrin repeat protein	NP_001341173.1	1881	ankyrin-2 isoform 17	129	34	0.263565891	0.983606557	ANK2
YP_003986499.1	122	putative ankyrin repeat protein	NP_001341173.1	1881	ankyrin-2 isoform 17	125	34	0.272	0.950819672	ANK2
YP_003986499.1	122	putative ankyrin repeat protein	NP_001341173.1	1881	ankyrin-2 isoform 17	118	36	0.305084746	0.893442623	ANK2
YP_003986499.1	122	putative ankyrin repeat protein	NP_001341173.1	1881	ankyrin-2 isoform 17	88	29	0.329545455	0.672131148	ANK2
YP_003986499.1	122	putative ankyrin repeat protein	NP_001373082.1	1799	ankyrin-2 isoform 60	129	33	0.255813953	0.983606557	ANK2
YP_003986499.1	122	putative ankyrin repeat protein	NP_001373082.1	1799	ankyrin-2 isoform 60	129	34	0.263565891	0.983606557	ANK2
YP_003986499.1	122	putative ankyrin repeat protein	NP_001373082.1	1799	ankyrin-2 isoform 60	125	34	0.272	0.950819672	ANK2
YP_003986499.1	122	putative ankyrin repeat protein	NP_001373082.1	1799	ankyrin-2 isoform 60	118	36	0.305084746	0.893442623	ANK2
YP_003986499.1	122	putative ankyrin repeat protein	NP_001373082.1	1799	ankyrin-2 isoform 60	88	29	0.329545455	0.672131148	ANK2
YP_003986499.1	122	putative ankyrin repeat protein	NP_001373083.1	1794	ankyrin-2 isoform 61	129	33	0.255813953	0.983606557	ANK2
YP_003986499.1	122	putative ankyrin repeat protein	NP_001373083.1	1794	ankyrin-2 isoform 61	129	34	0.263565891	0.983606557	ANK2
YP_003986499.1	122	putative ankyrin repeat protein	NP_001373083.1	1794	ankyrin-2 isoform 61	125	34	0.272	0.950819672	ANK2
YP_003986499.1	122	putative ankyrin repeat protein	NP_001373083.1	1794	ankyrin-2 isoform 61	118	36	0.305084746	0.893442623	ANK2
YP_003986499.1	122	putative ankyrin repeat protein	NP_001373083.1	1794	ankyrin-2 isoform 61	88	29	0.329545455	0.672131148	ANK2
YP_003986499.1	122	putative ankyrin repeat protein	NP_001341206.1	1689	ankyrin-2 isoform 44	129	33	0.255813953	0.983606557	ANK2
YP_003986499.1	122	putative ankyrin repeat protein	NP_001341206.1	1689	ankyrin-2 isoform 44	129	36	0.279069767	0.983606557	ANK2
YP_003986499.1	122	putative ankyrin repeat protein	NP_001341206.1	1689	ankyrin-2 isoform 44	125	34	0.272	0.950819672	ANK2
YP_003986499.1	122	putative ankyrin repeat protein	NP_001341206.1	1689	ankyrin-2 isoform 44	118	36	0.305084746	0.893442623	ANK2
YP_003986499.1	122	putative ankyrin repeat protein	NP_001341206.1	1689	ankyrin-2 isoform 44	88	29	0.329545455	0.672131148	ANK2
YP_003986499.1	122	putative ankyrin repeat protein	NP_001341205.1	1755	ankyrin-2 isoform 43	129	33	0.255813953	0.983606557	ANK2
YP_003986499.1	122	putative ankyrin repeat protein	NP_001341205.1	1755	ankyrin-2 isoform 43	129	34	0.263565891	0.983606557	ANK2
YP_003986499.1	122	putative ankyrin repeat protein	NP_001341205.1	1755	ankyrin-2 isoform 43	125	34	0.272	0.950819672	ANK2
YP_003986499.1	122	putative ankyrin repeat protein	NP_001341205.1	1755	ankyrin-2 isoform 43	118	36	0.305084746	0.893442623	ANK2
YP_003986499.1	122	putative ankyrin repeat protein	NP_001341205.1	1755	ankyrin-2 isoform 43	88	29	0.329545455	0.672131148	ANK2
YP_003986499.1	122	putative ankyrin repeat protein	NP_001341204.1	1763	ankyrin-2 isoform 42	129	33	0.255813953	0.983606557	ANK2
YP_003986499.1	122	putative ankyrin repeat protein	NP_001341204.1	1763	ankyrin-2 isoform 42	129	34	0.263565891	0.983606557	ANK2
YP_003986499.1	122	putative ankyrin repeat protein	NP_001341204.1	1763	ankyrin-2 isoform 42	125	34	0.272	0.950819672	ANK2
YP_003986499.1	122	putative ankyrin repeat protein	NP_001341204.1	1763	ankyrin-2 isoform 42	118	36	0.305084746	0.893442623	ANK2
YP_003986499.1	122	putative ankyrin repeat protein	NP_001341204.1	1763	ankyrin-2 isoform 42	88	29	0.329545455	0.672131148	ANK2
YP_003986499.1	122	putative ankyrin repeat protein	XP_016871610.1	3945	ankyrin-3 isoform X22	129	34	0.263565891	0.983606557	ANK3
YP_003986499.1	122	putative ankyrin repeat protein	XP_016871610.1	3945	ankyrin-3 isoform X22	131	35	0.267175573	1	ANK3
YP_003986499.1	122	putative ankyrin repeat protein	XP_016871610.1	3945	ankyrin-3 isoform X22	125	35	0.28	0.950819672	ANK3
YP_003986499.1	122	putative ankyrin repeat protein	XP_016871610.1	3945	ankyrin-3 isoform X22	118	37	0.313559322	0.893442623	ANK3
YP_003986499.1	122	putative ankyrin repeat protein	XP_016871610.1	3945	ankyrin-3 isoform X22	88	34	0.386363636	0.672131148	ANK3
YP_003986499.1	122	putative ankyrin repeat protein	XP_016871609.1	3953	ankyrin-3 isoform X21	129	34	0.263565891	0.983606557	ANK3
YP_003986499.1	122	putative ankyrin repeat protein	XP_016871609.1	3953	ankyrin-3 isoform X21	131	35	0.267175573	1	ANK3
YP_003986499.1	122	putative ankyrin repeat protein	XP_016871609.1	3953	ankyrin-3 isoform X21	125	35	0.28	0.950819672	ANK3
YP_003986499.1	122	putative ankyrin repeat protein	XP_016871609.1	3953	ankyrin-3 isoform X21	118	37	0.313559322	0.893442623	ANK3
YP_003986499.1	122	putative ankyrin repeat protein	XP_016871609.1	3953	ankyrin-3 isoform X21	88	34	0.386363636	0.672131148	ANK3
YP_003986499.1	122	putative ankyrin repeat protein	XP_016871608.1	3954	ankyrin-3 isoform X20	129	34	0.263565891	0.983606557	ANK3
YP_003986499.1	122	putative ankyrin repeat protein	XP_016871608.1	3954	ankyrin-3 isoform X20	131	35	0.267175573	1	ANK3
YP_003986499.1	122	putative ankyrin repeat protein	XP_016871608.1	3954	ankyrin-3 isoform X20	125	35	0.28	0.950819672	ANK3
YP_003986499.1	122	putative ankyrin repeat protein	XP_016871608.1	3954	ankyrin-3 isoform X20	118	37	0.313559322	0.893442623	ANK3
YP_003986499.1	122	putative ankyrin repeat protein	XP_016871608.1	3954	ankyrin-3 isoform X20	88	34	0.386363636	0.672131148	ANK3
YP_003986499.1	122	putative ankyrin repeat protein	XP_016871607.1	4057	ankyrin-3 isoform X19	129	34	0.263565891	0.983606557	ANK3
YP_003986499.1	122	putative ankyrin repeat protein	XP_016871607.1	4057	ankyrin-3 isoform X19	131	35	0.267175573	1	ANK3
YP_003986499.1	122	putative ankyrin repeat protein	XP_016871607.1	4057	ankyrin-3 isoform X19	125	35	0.28	0.950819672	ANK3
YP_003986499.1	122	putative ankyrin repeat protein	XP_016871607.1	4057	ankyrin-3 isoform X19	118	37	0.313559322	0.893442623	ANK3
YP_003986499.1	122	putative ankyrin repeat protein	XP_016871607.1	4057	ankyrin-3 isoform X19	88	34	0.386363636	0.672131148	ANK3
YP_003986499.1	122	putative ankyrin repeat protein	XP_024303730.1	4137	ankyrin-3 isoform X18	129	34	0.263565891	0.983606557	ANK3
YP_003986499.1	122	putative ankyrin repeat protein	XP_024303730.1	4137	ankyrin-3 isoform X18	131	35	0.267175573	1	ANK3
YP_003986499.1	122	putative ankyrin repeat protein	XP_024303730.1	4137	ankyrin-3 isoform X18	125	35	0.28	0.950819672	ANK3
YP_003986499.1	122	putative ankyrin repeat protein	XP_024303730.1	4137	ankyrin-3 isoform X18	118	37	0.313559322	0.893442623	ANK3
YP_003986499.1	122	putative ankyrin repeat protein	XP_024303730.1	4137	ankyrin-3 isoform X18	88	34	0.386363636	0.672131148	ANK3
YP_003986499.1	122	putative ankyrin repeat protein	NP_066267.2	4377	ankyrin-3 isoform 1	129	34	0.263565891	0.983606557	ANK3
YP_003986499.1	122	putative ankyrin repeat protein	NP_066267.2	4377	ankyrin-3 isoform 1	131	35	0.267175573	1	ANK3
YP_003986499.1	122	putative ankyrin repeat protein	NP_066267.2	4377	ankyrin-3 isoform 1	125	35	0.28	0.950819672	ANK3
YP_003986499.1	122	putative ankyrin repeat protein	NP_066267.2	4377	ankyrin-3 isoform 1	118	37	0.313559322	0.893442623	ANK3
YP_003986499.1	122	putative ankyrin repeat protein	NP_066267.2	4377	ankyrin-3 isoform 1	88	34	0.386363636	0.672131148	ANK3
YP_003986499.1	122	putative ankyrin repeat protein	XP_016871606.1	4400	ankyrin-3 isoform X17	129	34	0.263565891	0.983606557	ANK3
YP_003986499.1	122	putative ankyrin repeat protein	XP_016871606.1	4400	ankyrin-3 isoform X17	131	35	0.267175573	1	ANK3
YP_003986499.1	122	putative ankyrin repeat protein	XP_016871606.1	4400	ankyrin-3 isoform X17	125	35	0.28	0.950819672	ANK3
YP_003986499.1	122	putative ankyrin repeat protein	XP_016871606.1	4400	ankyrin-3 isoform X17	118	37	0.313559322	0.893442623	ANK3
YP_003986499.1	122	putative ankyrin repeat protein	XP_016871606.1	4400	ankyrin-3 isoform X17	88	34	0.386363636	0.672131148	ANK3
YP_003986499.1	122	putative ankyrin repeat protein	XP_016871605.1	4401	ankyrin-3 isoform X16	129	34	0.263565891	0.983606557	ANK3
YP_003986499.1	122	putative ankyrin repeat protein	XP_016871605.1	4401	ankyrin-3 isoform X16	131	35	0.267175573	1	ANK3
YP_003986499.1	122	putative ankyrin repeat protein	XP_016871605.1	4401	ankyrin-3 isoform X16	125	35	0.28	0.950819672	ANK3
YP_003986499.1	122	putative ankyrin repeat protein	XP_016871605.1	4401	ankyrin-3 isoform X16	118	37	0.313559322	0.893442623	ANK3
YP_003986499.1	122	putative ankyrin repeat protein	XP_016871605.1	4401	ankyrin-3 isoform X16	88	34	0.386363636	0.672131148	ANK3
YP_003986499.1	122	putative ankyrin repeat protein	XP_024303729.1	4460	ankyrin-3 isoform X15	129	34	0.263565891	0.983606557	ANK3
YP_003986499.1	122	putative ankyrin repeat protein	XP_024303729.1	4460	ankyrin-3 isoform X15	131	35	0.267175573	1	ANK3
YP_003986499.1	122	putative ankyrin repeat protein	XP_024303729.1	4460	ankyrin-3 isoform X15	125	35	0.28	0.950819672	ANK3
YP_003986499.1	122	putative ankyrin repeat protein	XP_024303729.1	4460	ankyrin-3 isoform X15	118	37	0.313559322	0.893442623	ANK3
YP_003986499.1	122	putative ankyrin repeat protein	XP_024303729.1	4460	ankyrin-3 isoform X15	88	34	0.386363636	0.672131148	ANK3
YP_003986499.1	122	putative ankyrin repeat protein	XP_024303728.1	4461	ankyrin-3 isoform X14	129	34	0.263565891	0.983606557	ANK3
YP_003986499.1	122	putative ankyrin repeat protein	XP_024303728.1	4461	ankyrin-3 isoform X14	131	35	0.267175573	1	ANK3
YP_003986499.1	122	putative ankyrin repeat protein	XP_024303728.1	4461	ankyrin-3 isoform X14	125	35	0.28	0.950819672	ANK3
YP_003986499.1	122	putative ankyrin repeat protein	XP_024303728.1	4461	ankyrin-3 isoform X14	118	37	0.313559322	0.893442623	ANK3
YP_003986499.1	122	putative ankyrin repeat protein	XP_024303728.1	4461	ankyrin-3 isoform X14	88	34	0.386363636	0.672131148	ANK3
YP_003986499.1	122	putative ankyrin repeat protein	XP_024303726.1	4465	ankyrin-3 isoform X12	129	34	0.263565891	0.983606557	ANK3
YP_003986499.1	122	putative ankyrin repeat protein	XP_024303726.1	4465	ankyrin-3 isoform X12	131	35	0.267175573	1	ANK3
YP_003986499.1	122	putative ankyrin repeat protein	XP_024303726.1	4465	ankyrin-3 isoform X12	125	35	0.28	0.950819672	ANK3
YP_003986499.1	122	putative ankyrin repeat protein	XP_024303726.1	4465	ankyrin-3 isoform X12	118	37	0.313559322	0.893442623	ANK3
YP_003986499.1	122	putative ankyrin repeat protein	XP_024303726.1	4465	ankyrin-3 isoform X12	88	34	0.386363636	0.672131148	ANK3
YP_003986499.1	122	putative ankyrin repeat protein	XP_024303727.1	4465	ankyrin-3 isoform X13	129	34	0.263565891	0.983606557	ANK3
YP_003986499.1	122	putative ankyrin repeat protein	XP_024303727.1	4465	ankyrin-3 isoform X13	131	35	0.267175573	1	ANK3
YP_003986499.1	122	putative ankyrin repeat protein	XP_024303727.1	4465	ankyrin-3 isoform X13	125	35	0.28	0.950819672	ANK3
YP_003986499.1	122	putative ankyrin repeat protein	XP_024303727.1	4465	ankyrin-3 isoform X13	118	37	0.313559322	0.893442623	ANK3
YP_003986499.1	122	putative ankyrin repeat protein	XP_024303727.1	4465	ankyrin-3 isoform X13	88	34	0.386363636	0.672131148	ANK3
YP_003986499.1	122	putative ankyrin repeat protein	XP_024303725.1	4471	ankyrin-3 isoform X11	129	34	0.263565891	0.983606557	ANK3
YP_003986499.1	122	putative ankyrin repeat protein	XP_024303725.1	4471	ankyrin-3 isoform X11	131	35	0.267175573	1	ANK3
YP_003986499.1	122	putative ankyrin repeat protein	XP_024303725.1	4471	ankyrin-3 isoform X11	125	35	0.28	0.950819672	ANK3
YP_003986499.1	122	putative ankyrin repeat protein	XP_024303725.1	4471	ankyrin-3 isoform X11	118	37	0.313559322	0.893442623	ANK3
YP_003986499.1	122	putative ankyrin repeat protein	XP_024303725.1	4471	ankyrin-3 isoform X11	88	34	0.386363636	0.672131148	ANK3
YP_003986499.1	122	putative ankyrin repeat protein	XP_016871604.1	4478	ankyrin-3 isoform X10	129	34	0.263565891	0.983606557	ANK3
YP_003986499.1	122	putative ankyrin repeat protein	XP_016871604.1	4478	ankyrin-3 isoform X10	131	35	0.267175573	1	ANK3
YP_003986499.1	122	putative ankyrin repeat protein	XP_016871604.1	4478	ankyrin-3 isoform X10	125	35	0.28	0.950819672	ANK3
YP_003986499.1	122	putative ankyrin repeat protein	XP_016871604.1	4478	ankyrin-3 isoform X10	118	37	0.313559322	0.893442623	ANK3
YP_003986499.1	122	putative ankyrin repeat protein	XP_016871604.1	4478	ankyrin-3 isoform X10	88	34	0.386363636	0.672131148	ANK3
YP_003986499.1	122	putative ankyrin repeat protein	XP_024303724.1	4482	ankyrin-3 isoform X9	129	34	0.263565891	0.983606557	ANK3
YP_003986499.1	122	putative ankyrin repeat protein	XP_024303724.1	4482	ankyrin-3 isoform X9	131	35	0.267175573	1	ANK3
YP_003986499.1	122	putative ankyrin repeat protein	XP_024303724.1	4482	ankyrin-3 isoform X9	125	35	0.28	0.950819672	ANK3
YP_003986499.1	122	putative ankyrin repeat protein	XP_024303724.1	4482	ankyrin-3 isoform X9	118	37	0.313559322	0.893442623	ANK3
YP_003986499.1	122	putative ankyrin repeat protein	XP_024303724.1	4482	ankyrin-3 isoform X9	88	34	0.386363636	0.672131148	ANK3
YP_003986499.1	122	putative ankyrin repeat protein	XP_024303723.1	4483	ankyrin-3 isoform X8	129	34	0.263565891	0.983606557	ANK3
YP_003986499.1	122	putative ankyrin repeat protein	XP_024303723.1	4483	ankyrin-3 isoform X8	131	35	0.267175573	1	ANK3
YP_003986499.1	122	putative ankyrin repeat protein	XP_024303723.1	4483	ankyrin-3 isoform X8	125	35	0.28	0.950819672	ANK3
YP_003986499.1	122	putative ankyrin repeat protein	XP_024303723.1	4483	ankyrin-3 isoform X8	118	37	0.313559322	0.893442623	ANK3
YP_003986499.1	122	putative ankyrin repeat protein	XP_024303723.1	4483	ankyrin-3 isoform X8	88	34	0.386363636	0.672131148	ANK3
YP_003986499.1	122	putative ankyrin repeat protein	XP_024303722.1	4486	ankyrin-3 isoform X7	129	34	0.263565891	0.983606557	ANK3
YP_003986499.1	122	putative ankyrin repeat protein	XP_024303722.1	4486	ankyrin-3 isoform X7	131	35	0.267175573	1	ANK3
YP_003986499.1	122	putative ankyrin repeat protein	XP_024303722.1	4486	ankyrin-3 isoform X7	125	35	0.28	0.950819672	ANK3
YP_003986499.1	122	putative ankyrin repeat protein	XP_024303722.1	4486	ankyrin-3 isoform X7	118	37	0.313559322	0.893442623	ANK3
YP_003986499.1	122	putative ankyrin repeat protein	XP_024303722.1	4486	ankyrin-3 isoform X7	88	34	0.386363636	0.672131148	ANK3
YP_003986499.1	122	putative ankyrin repeat protein	XP_016871603.1	4487	ankyrin-3 isoform X6	129	34	0.263565891	0.983606557	ANK3
YP_003986499.1	122	putative ankyrin repeat protein	XP_016871603.1	4487	ankyrin-3 isoform X6	131	35	0.267175573	1	ANK3
YP_003986499.1	122	putative ankyrin repeat protein	XP_016871603.1	4487	ankyrin-3 isoform X6	125	35	0.28	0.950819672	ANK3
YP_003986499.1	122	putative ankyrin repeat protein	XP_016871603.1	4487	ankyrin-3 isoform X6	118	37	0.313559322	0.893442623	ANK3
YP_003986499.1	122	putative ankyrin repeat protein	XP_016871603.1	4487	ankyrin-3 isoform X6	88	34	0.386363636	0.672131148	ANK3
YP_003986499.1	122	putative ankyrin repeat protein	XP_024303721.1	4495	ankyrin-3 isoform X5	129	34	0.263565891	0.983606557	ANK3
YP_003986499.1	122	putative ankyrin repeat protein	XP_024303721.1	4495	ankyrin-3 isoform X5	131	35	0.267175573	1	ANK3
YP_003986499.1	122	putative ankyrin repeat protein	XP_024303721.1	4495	ankyrin-3 isoform X5	125	35	0.28	0.950819672	ANK3
YP_003986499.1	122	putative ankyrin repeat protein	XP_024303721.1	4495	ankyrin-3 isoform X5	118	37	0.313559322	0.893442623	ANK3
YP_003986499.1	122	putative ankyrin repeat protein	XP_024303721.1	4495	ankyrin-3 isoform X5	88	34	0.386363636	0.672131148	ANK3
YP_003986499.1	122	putative ankyrin repeat protein	XP_016871602.1	4495	ankyrin-3 isoform X4	129	34	0.263565891	0.983606557	ANK3
YP_003986499.1	122	putative ankyrin repeat protein	XP_016871602.1	4495	ankyrin-3 isoform X4	131	35	0.267175573	1	ANK3
YP_003986499.1	122	putative ankyrin repeat protein	XP_016871602.1	4495	ankyrin-3 isoform X4	125	35	0.28	0.950819672	ANK3
YP_003986499.1	122	putative ankyrin repeat protein	XP_016871602.1	4495	ankyrin-3 isoform X4	118	37	0.313559322	0.893442623	ANK3
YP_003986499.1	122	putative ankyrin repeat protein	XP_016871602.1	4495	ankyrin-3 isoform X4	88	34	0.386363636	0.672131148	ANK3
YP_003986499.1	122	putative ankyrin repeat protein	XP_016871601.1	4499	ankyrin-3 isoform X3	129	34	0.263565891	0.983606557	ANK3
YP_003986499.1	122	putative ankyrin repeat protein	XP_016871601.1	4499	ankyrin-3 isoform X3	131	35	0.267175573	1	ANK3
YP_003986499.1	122	putative ankyrin repeat protein	XP_016871601.1	4499	ankyrin-3 isoform X3	125	35	0.28	0.950819672	ANK3
YP_003986499.1	122	putative ankyrin repeat protein	XP_016871601.1	4499	ankyrin-3 isoform X3	118	37	0.313559322	0.893442623	ANK3
YP_003986499.1	122	putative ankyrin repeat protein	XP_016871601.1	4499	ankyrin-3 isoform X3	88	34	0.386363636	0.672131148	ANK3
YP_003986499.1	122	putative ankyrin repeat protein	XP_016871600.1	4500	ankyrin-3 isoform X2	129	34	0.263565891	0.983606557	ANK3
YP_003986499.1	122	putative ankyrin repeat protein	XP_016871600.1	4500	ankyrin-3 isoform X2	131	35	0.267175573	1	ANK3
YP_003986499.1	122	putative ankyrin repeat protein	XP_016871600.1	4500	ankyrin-3 isoform X2	125	35	0.28	0.950819672	ANK3
YP_003986499.1	122	putative ankyrin repeat protein	XP_016871600.1	4500	ankyrin-3 isoform X2	118	37	0.313559322	0.893442623	ANK3
YP_003986499.1	122	putative ankyrin repeat protein	XP_016871600.1	4500	ankyrin-3 isoform X2	88	34	0.386363636	0.672131148	ANK3
YP_003986499.1	122	putative ankyrin repeat protein	XP_016871599.1	4504	ankyrin-3 isoform X1	129	34	0.263565891	0.983606557	ANK3
YP_003986499.1	122	putative ankyrin repeat protein	XP_016871599.1	4504	ankyrin-3 isoform X1	131	35	0.267175573	1	ANK3
YP_003986499.1	122	putative ankyrin repeat protein	XP_016871599.1	4504	ankyrin-3 isoform X1	125	35	0.28	0.950819672	ANK3
YP_003986499.1	122	putative ankyrin repeat protein	XP_016871599.1	4504	ankyrin-3 isoform X1	118	37	0.313559322	0.893442623	ANK3
YP_003986499.1	122	putative ankyrin repeat protein	XP_016871599.1	4504	ankyrin-3 isoform X1	88	34	0.386363636	0.672131148	ANK3
YP_003986499.1	122	putative ankyrin repeat protein	XP_024303731.1	2847	ankyrin-3 isoform X23	129	34	0.263565891	0.983606557	ANK3
YP_003986499.1	122	putative ankyrin repeat protein	XP_024303731.1	2847	ankyrin-3 isoform X23	131	35	0.267175573	1	ANK3
YP_003986499.1	122	putative ankyrin repeat protein	XP_024303731.1	2847	ankyrin-3 isoform X23	125	35	0.28	0.950819672	ANK3
YP_003986499.1	122	putative ankyrin repeat protein	XP_024303731.1	2847	ankyrin-3 isoform X23	118	37	0.313559322	0.893442623	ANK3
YP_003986499.1	122	putative ankyrin repeat protein	XP_024303731.1	2847	ankyrin-3 isoform X23	126	34	0.267716535	0.991803279	ANK3
YP_003986499.1	122	putative ankyrin repeat protein	XP_024303731.1	2847	ankyrin-3 isoform X23	88	34	0.386363636	0.672131148	ANK3
YP_003986499.1	122	putative ankyrin repeat protein	XP_011538010.1	2759	ankyrin-3 isoform X24	131	35	0.267175573	1	ANK3
YP_003986499.1	122	putative ankyrin repeat protein	XP_011538010.1	2759	ankyrin-3 isoform X24	129	34	0.263565891	0.983606557	ANK3
YP_003986499.1	122	putative ankyrin repeat protein	XP_011538010.1	2759	ankyrin-3 isoform X24	125	35	0.28	0.950819672	ANK3
YP_003986499.1	122	putative ankyrin repeat protein	XP_011538010.1	2759	ankyrin-3 isoform X24	118	37	0.313559322	0.893442623	ANK3
YP_003986499.1	122	putative ankyrin repeat protein	XP_011538010.1	2759	ankyrin-3 isoform X24	126	34	0.267716535	0.991803279	ANK3
YP_003986499.1	122	putative ankyrin repeat protein	XP_011538010.1	2759	ankyrin-3 isoform X24	88	34	0.386363636	0.672131148	ANK3
YP_003986499.1	122	putative ankyrin repeat protein	XP_006717859.1	2758	ankyrin-3 isoform X25	131	35	0.267175573	1	ANK3
YP_003986499.1	122	putative ankyrin repeat protein	XP_006717859.1	2758	ankyrin-3 isoform X25	129	34	0.263565891	0.983606557	ANK3
YP_003986499.1	122	putative ankyrin repeat protein	XP_006717859.1	2758	ankyrin-3 isoform X25	125	35	0.28	0.950819672	ANK3
YP_003986499.1	122	putative ankyrin repeat protein	XP_006717859.1	2758	ankyrin-3 isoform X25	118	37	0.313559322	0.893442623	ANK3
YP_003986499.1	122	putative ankyrin repeat protein	XP_006717859.1	2758	ankyrin-3 isoform X25	126	34	0.267716535	0.991803279	ANK3
YP_003986499.1	122	putative ankyrin repeat protein	XP_006717859.1	2758	ankyrin-3 isoform X25	88	34	0.386363636	0.672131148	ANK3
YP_003986499.1	122	putative ankyrin repeat protein	XP_016871611.1	2728	ankyrin-3 isoform X26	129	34	0.263565891	0.983606557	ANK3
YP_003986499.1	122	putative ankyrin repeat protein	XP_016871611.1	2728	ankyrin-3 isoform X26	131	35	0.267175573	1	ANK3
YP_003986499.1	122	putative ankyrin repeat protein	XP_016871611.1	2728	ankyrin-3 isoform X26	125	35	0.28	0.950819672	ANK3
YP_003986499.1	122	putative ankyrin repeat protein	XP_016871611.1	2728	ankyrin-3 isoform X26	118	37	0.313559322	0.893442623	ANK3
YP_003986499.1	122	putative ankyrin repeat protein	XP_016871611.1	2728	ankyrin-3 isoform X26	126	34	0.267716535	0.991803279	ANK3
YP_003986499.1	122	putative ankyrin repeat protein	XP_016871611.1	2728	ankyrin-3 isoform X26	88	34	0.386363636	0.672131148	ANK3
YP_003986499.1	122	putative ankyrin repeat protein	XP_011538011.1	2656	ankyrin-3 isoform X27	129	34	0.263565891	0.983606557	ANK3
YP_003986499.1	122	putative ankyrin repeat protein	XP_011538011.1	2656	ankyrin-3 isoform X27	131	35	0.267175573	1	ANK3
YP_003986499.1	122	putative ankyrin repeat protein	XP_011538011.1	2656	ankyrin-3 isoform X27	125	35	0.28	0.950819672	ANK3
YP_003986499.1	122	putative ankyrin repeat protein	XP_011538011.1	2656	ankyrin-3 isoform X27	118	37	0.313559322	0.893442623	ANK3
YP_003986499.1	122	putative ankyrin repeat protein	XP_011538011.1	2656	ankyrin-3 isoform X27	126	34	0.267716535	0.991803279	ANK3
YP_003986499.1	122	putative ankyrin repeat protein	XP_011538011.1	2656	ankyrin-3 isoform X27	88	34	0.386363636	0.672131148	ANK3
YP_003986499.1	122	putative ankyrin repeat protein	XP_016871612.1	2655	ankyrin-3 isoform X28	129	34	0.263565891	0.983606557	ANK3
YP_003986499.1	122	putative ankyrin repeat protein	XP_016871612.1	2655	ankyrin-3 isoform X28	131	35	0.267175573	1	ANK3
YP_003986499.1	122	putative ankyrin repeat protein	XP_016871612.1	2655	ankyrin-3 isoform X28	125	35	0.28	0.950819672	ANK3
YP_003986499.1	122	putative ankyrin repeat protein	XP_016871612.1	2655	ankyrin-3 isoform X28	118	37	0.313559322	0.893442623	ANK3
YP_003986499.1	122	putative ankyrin repeat protein	XP_016871612.1	2655	ankyrin-3 isoform X28	126	34	0.267716535	0.991803279	ANK3
YP_003986499.1	122	putative ankyrin repeat protein	XP_016871612.1	2655	ankyrin-3 isoform X28	88	34	0.386363636	0.672131148	ANK3
YP_003986499.1	122	putative ankyrin repeat protein	XP_016871613.1	2647	ankyrin-3 isoform X29	129	34	0.263565891	0.983606557	ANK3
YP_003986499.1	122	putative ankyrin repeat protein	XP_016871613.1	2647	ankyrin-3 isoform X29	131	35	0.267175573	1	ANK3
YP_003986499.1	122	putative ankyrin repeat protein	XP_016871613.1	2647	ankyrin-3 isoform X29	125	35	0.28	0.950819672	ANK3
YP_003986499.1	122	putative ankyrin repeat protein	XP_016871613.1	2647	ankyrin-3 isoform X29	118	37	0.313559322	0.893442623	ANK3
YP_003986499.1	122	putative ankyrin repeat protein	XP_016871613.1	2647	ankyrin-3 isoform X29	126	34	0.267716535	0.991803279	ANK3
YP_003986499.1	122	putative ankyrin repeat protein	XP_016871613.1	2647	ankyrin-3 isoform X29	88	34	0.386363636	0.672131148	ANK3
YP_003986499.1	122	putative ankyrin repeat protein	XP_016871614.1	2646	ankyrin-3 isoform X30	129	34	0.263565891	0.983606557	ANK3
YP_003986499.1	122	putative ankyrin repeat protein	XP_016871614.1	2646	ankyrin-3 isoform X30	131	35	0.267175573	1	ANK3
YP_003986499.1	122	putative ankyrin repeat protein	XP_016871614.1	2646	ankyrin-3 isoform X30	125	35	0.28	0.950819672	ANK3
YP_003986499.1	122	putative ankyrin repeat protein	XP_016871614.1	2646	ankyrin-3 isoform X30	118	37	0.313559322	0.893442623	ANK3
YP_003986499.1	122	putative ankyrin repeat protein	XP_016871614.1	2646	ankyrin-3 isoform X30	126	34	0.267716535	0.991803279	ANK3
YP_003986499.1	122	putative ankyrin repeat protein	XP_016871614.1	2646	ankyrin-3 isoform X30	88	34	0.386363636	0.672131148	ANK3
YP_003986499.1	122	putative ankyrin repeat protein	XP_016871615.1	2612	ankyrin-3 isoform X31	129	34	0.263565891	0.983606557	ANK3
YP_003986499.1	122	putative ankyrin repeat protein	XP_016871615.1	2612	ankyrin-3 isoform X31	131	35	0.267175573	1	ANK3
YP_003986499.1	122	putative ankyrin repeat protein	XP_016871615.1	2612	ankyrin-3 isoform X31	125	35	0.28	0.950819672	ANK3
YP_003986499.1	122	putative ankyrin repeat protein	XP_016871615.1	2612	ankyrin-3 isoform X31	118	37	0.313559322	0.893442623	ANK3
YP_003986499.1	122	putative ankyrin repeat protein	XP_016871615.1	2612	ankyrin-3 isoform X31	126	34	0.267716535	0.991803279	ANK3
YP_003986499.1	122	putative ankyrin repeat protein	XP_016871615.1	2612	ankyrin-3 isoform X31	88	34	0.386363636	0.672131148	ANK3
YP_003986499.1	122	putative ankyrin repeat protein	XP_016871616.1	2603	ankyrin-3 isoform X32	129	34	0.263565891	0.983606557	ANK3
YP_003986499.1	122	putative ankyrin repeat protein	XP_016871616.1	2603	ankyrin-3 isoform X32	131	35	0.267175573	1	ANK3
YP_003986499.1	122	putative ankyrin repeat protein	XP_016871616.1	2603	ankyrin-3 isoform X32	125	35	0.28	0.950819672	ANK3
YP_003986499.1	122	putative ankyrin repeat protein	XP_016871616.1	2603	ankyrin-3 isoform X32	118	37	0.313559322	0.893442623	ANK3
YP_003986499.1	122	putative ankyrin repeat protein	XP_016871616.1	2603	ankyrin-3 isoform X32	126	34	0.267716535	0.991803279	ANK3
YP_003986499.1	122	putative ankyrin repeat protein	XP_016871616.1	2603	ankyrin-3 isoform X32	88	34	0.386363636	0.672131148	ANK3
YP_003986499.1	122	putative ankyrin repeat protein	XP_024303732.1	1966	ankyrin-3 isoform X33	129	34	0.263565891	0.983606557	ANK3
YP_003986499.1	122	putative ankyrin repeat protein	XP_024303732.1	1966	ankyrin-3 isoform X33	131	35	0.267175573	1	ANK3
YP_003986499.1	122	putative ankyrin repeat protein	XP_024303732.1	1966	ankyrin-3 isoform X33	125	35	0.28	0.950819672	ANK3
YP_003986499.1	122	putative ankyrin repeat protein	XP_024303732.1	1966	ankyrin-3 isoform X33	118	37	0.313559322	0.893442623	ANK3
YP_003986499.1	122	putative ankyrin repeat protein	XP_024303732.1	1966	ankyrin-3 isoform X33	126	34	0.267716535	0.991803279	ANK3
YP_003986499.1	122	putative ankyrin repeat protein	XP_024303732.1	1966	ankyrin-3 isoform X33	88	34	0.386363636	0.672131148	ANK3
YP_003986499.1	122	putative ankyrin repeat protein	NP_001191332.1	1861	ankyrin-3 isoform 3	129	34	0.263565891	0.983606557	ANK3
YP_003986499.1	122	putative ankyrin repeat protein	NP_001191332.1	1861	ankyrin-3 isoform 3	131	35	0.267175573	1	ANK3
YP_003986499.1	122	putative ankyrin repeat protein	NP_001191332.1	1861	ankyrin-3 isoform 3	125	35	0.28	0.950819672	ANK3
YP_003986499.1	122	putative ankyrin repeat protein	NP_001191332.1	1861	ankyrin-3 isoform 3	118	37	0.313559322	0.893442623	ANK3
YP_003986499.1	122	putative ankyrin repeat protein	NP_001191332.1	1861	ankyrin-3 isoform 3	126	34	0.267716535	0.991803279	ANK3
YP_003986499.1	122	putative ankyrin repeat protein	NP_001191332.1	1861	ankyrin-3 isoform 3	88	34	0.386363636	0.672131148	ANK3
YP_003986499.1	122	putative ankyrin repeat protein	XP_006717865.1	1898	ankyrin-3 isoform X34	129	34	0.263565891	0.983606557	ANK3
YP_003986499.1	122	putative ankyrin repeat protein	XP_006717865.1	1898	ankyrin-3 isoform X34	131	35	0.267175573	1	ANK3
YP_003986499.1	122	putative ankyrin repeat protein	XP_006717865.1	1898	ankyrin-3 isoform X34	125	35	0.28	0.950819672	ANK3
YP_003986499.1	122	putative ankyrin repeat protein	XP_006717865.1	1898	ankyrin-3 isoform X34	118	37	0.313559322	0.893442623	ANK3
YP_003986499.1	122	putative ankyrin repeat protein	XP_006717865.1	1898	ankyrin-3 isoform X34	126	34	0.267716535	0.991803279	ANK3
YP_003986499.1	122	putative ankyrin repeat protein	XP_006717865.1	1898	ankyrin-3 isoform X34	88	34	0.386363636	0.672131148	ANK3
YP_003986499.1	122	putative ankyrin repeat protein	XP_016871617.1	1889	ankyrin-3 isoform X35	129	34	0.263565891	0.983606557	ANK3
YP_003986499.1	122	putative ankyrin repeat protein	XP_016871617.1	1889	ankyrin-3 isoform X35	131	35	0.267175573	1	ANK3
YP_003986499.1	122	putative ankyrin repeat protein	XP_016871617.1	1889	ankyrin-3 isoform X35	125	35	0.28	0.950819672	ANK3
YP_003986499.1	122	putative ankyrin repeat protein	XP_016871617.1	1889	ankyrin-3 isoform X35	118	37	0.313559322	0.893442623	ANK3
YP_003986499.1	122	putative ankyrin repeat protein	XP_016871617.1	1889	ankyrin-3 isoform X35	126	34	0.267716535	0.991803279	ANK3
YP_003986499.1	122	putative ankyrin repeat protein	XP_016871617.1	1889	ankyrin-3 isoform X35	88	34	0.386363636	0.672131148	ANK3
YP_003986499.1	122	putative ankyrin repeat protein	XP_016871618.1	1888	ankyrin-3 isoform X36	129	34	0.263565891	0.983606557	ANK3
YP_003986499.1	122	putative ankyrin repeat protein	XP_016871618.1	1888	ankyrin-3 isoform X36	131	35	0.267175573	1	ANK3
YP_003986499.1	122	putative ankyrin repeat protein	XP_016871618.1	1888	ankyrin-3 isoform X36	125	35	0.28	0.950819672	ANK3
YP_003986499.1	122	putative ankyrin repeat protein	XP_016871618.1	1888	ankyrin-3 isoform X36	118	37	0.313559322	0.893442623	ANK3
YP_003986499.1	122	putative ankyrin repeat protein	XP_016871618.1	1888	ankyrin-3 isoform X36	126	34	0.267716535	0.991803279	ANK3
YP_003986499.1	122	putative ankyrin repeat protein	XP_016871618.1	1888	ankyrin-3 isoform X36	88	34	0.386363636	0.672131148	ANK3
YP_003986499.1	122	putative ankyrin repeat protein	XP_005269772.1	1885	ankyrin-3 isoform X38	129	34	0.263565891	0.983606557	ANK3
YP_003986499.1	122	putative ankyrin repeat protein	XP_005269772.1	1885	ankyrin-3 isoform X38	131	35	0.267175573	1	ANK3
YP_003986499.1	122	putative ankyrin repeat protein	XP_005269772.1	1885	ankyrin-3 isoform X38	125	35	0.28	0.950819672	ANK3
YP_003986499.1	122	putative ankyrin repeat protein	XP_005269772.1	1885	ankyrin-3 isoform X38	118	37	0.313559322	0.893442623	ANK3
YP_003986499.1	122	putative ankyrin repeat protein	XP_005269772.1	1885	ankyrin-3 isoform X38	126	34	0.267716535	0.991803279	ANK3
YP_003986499.1	122	putative ankyrin repeat protein	XP_005269772.1	1885	ankyrin-3 isoform X38	88	34	0.386363636	0.672131148	ANK3
YP_003986499.1	122	putative ankyrin repeat protein	XP_024303733.1	1886	ankyrin-3 isoform X37	129	34	0.263565891	0.983606557	ANK3
YP_003986499.1	122	putative ankyrin repeat protein	XP_024303733.1	1886	ankyrin-3 isoform X37	131	35	0.267175573	1	ANK3
YP_003986499.1	122	putative ankyrin repeat protein	XP_024303733.1	1886	ankyrin-3 isoform X37	125	35	0.28	0.950819672	ANK3
YP_003986499.1	122	putative ankyrin repeat protein	XP_024303733.1	1886	ankyrin-3 isoform X37	118	37	0.313559322	0.893442623	ANK3
YP_003986499.1	122	putative ankyrin repeat protein	XP_024303733.1	1886	ankyrin-3 isoform X37	126	34	0.267716535	0.991803279	ANK3
YP_003986499.1	122	putative ankyrin repeat protein	XP_024303733.1	1886	ankyrin-3 isoform X37	88	34	0.386363636	0.672131148	ANK3
YP_003986499.1	122	putative ankyrin repeat protein	XP_016871619.1	1866	ankyrin-3 isoform X39	129	34	0.263565891	0.983606557	ANK3
YP_003986499.1	122	putative ankyrin repeat protein	XP_016871619.1	1866	ankyrin-3 isoform X39	131	35	0.267175573	1	ANK3
YP_003986499.1	122	putative ankyrin repeat protein	XP_016871619.1	1866	ankyrin-3 isoform X39	125	35	0.28	0.950819672	ANK3
YP_003986499.1	122	putative ankyrin repeat protein	XP_016871619.1	1866	ankyrin-3 isoform X39	118	37	0.313559322	0.893442623	ANK3
YP_003986499.1	122	putative ankyrin repeat protein	XP_016871619.1	1866	ankyrin-3 isoform X39	126	34	0.267716535	0.991803279	ANK3
YP_003986499.1	122	putative ankyrin repeat protein	XP_016871619.1	1866	ankyrin-3 isoform X39	88	34	0.386363636	0.672131148	ANK3
YP_003986499.1	122	putative ankyrin repeat protein	XP_016871620.1	1862	ankyrin-3 isoform X40	129	34	0.263565891	0.983606557	ANK3
YP_003986499.1	122	putative ankyrin repeat protein	XP_016871620.1	1862	ankyrin-3 isoform X40	131	35	0.267175573	1	ANK3
YP_003986499.1	122	putative ankyrin repeat protein	XP_016871620.1	1862	ankyrin-3 isoform X40	125	35	0.28	0.950819672	ANK3
YP_003986499.1	122	putative ankyrin repeat protein	XP_016871620.1	1862	ankyrin-3 isoform X40	118	37	0.313559322	0.893442623	ANK3
YP_003986499.1	122	putative ankyrin repeat protein	XP_016871620.1	1862	ankyrin-3 isoform X40	126	34	0.267716535	0.991803279	ANK3
YP_003986499.1	122	putative ankyrin repeat protein	XP_016871620.1	1862	ankyrin-3 isoform X40	88	34	0.386363636	0.672131148	ANK3
YP_003986499.1	122	putative ankyrin repeat protein	XP_016871623.1	1845	ankyrin-3 isoform X42	129	34	0.263565891	0.983606557	ANK3
YP_003986499.1	122	putative ankyrin repeat protein	XP_016871623.1	1845	ankyrin-3 isoform X42	131	35	0.267175573	1	ANK3
YP_003986499.1	122	putative ankyrin repeat protein	XP_016871623.1	1845	ankyrin-3 isoform X42	125	35	0.28	0.950819672	ANK3
YP_003986499.1	122	putative ankyrin repeat protein	XP_016871623.1	1845	ankyrin-3 isoform X42	118	37	0.313559322	0.893442623	ANK3
YP_003986499.1	122	putative ankyrin repeat protein	XP_016871623.1	1845	ankyrin-3 isoform X42	126	34	0.267716535	0.991803279	ANK3
YP_003986499.1	122	putative ankyrin repeat protein	XP_016871623.1	1845	ankyrin-3 isoform X42	88	34	0.386363636	0.672131148	ANK3
YP_003986499.1	122	putative ankyrin repeat protein	XP_016871621.1	1855	ankyrin-3 isoform X41	129	34	0.263565891	0.983606557	ANK3
YP_003986499.1	122	putative ankyrin repeat protein	XP_016871621.1	1855	ankyrin-3 isoform X41	131	35	0.267175573	1	ANK3
YP_003986499.1	122	putative ankyrin repeat protein	XP_016871621.1	1855	ankyrin-3 isoform X41	125	35	0.28	0.950819672	ANK3
YP_003986499.1	122	putative ankyrin repeat protein	XP_016871621.1	1855	ankyrin-3 isoform X41	118	37	0.313559322	0.893442623	ANK3
YP_003986499.1	122	putative ankyrin repeat protein	XP_016871621.1	1855	ankyrin-3 isoform X41	126	34	0.267716535	0.991803279	ANK3
YP_003986499.1	122	putative ankyrin repeat protein	XP_016871621.1	1855	ankyrin-3 isoform X41	88	34	0.386363636	0.672131148	ANK3
YP_003986499.1	122	putative ankyrin repeat protein	XP_016871625.1	1795	ankyrin-3 isoform X43	129	34	0.263565891	0.983606557	ANK3
YP_003986499.1	122	putative ankyrin repeat protein	XP_016871625.1	1795	ankyrin-3 isoform X43	131	35	0.267175573	1	ANK3
YP_003986499.1	122	putative ankyrin repeat protein	XP_016871625.1	1795	ankyrin-3 isoform X43	125	35	0.28	0.950819672	ANK3
YP_003986499.1	122	putative ankyrin repeat protein	XP_016871625.1	1795	ankyrin-3 isoform X43	118	37	0.313559322	0.893442623	ANK3
YP_003986499.1	122	putative ankyrin repeat protein	XP_016871625.1	1795	ankyrin-3 isoform X43	126	34	0.267716535	0.991803279	ANK3
YP_003986499.1	122	putative ankyrin repeat protein	XP_016871625.1	1795	ankyrin-3 isoform X43	88	34	0.386363636	0.672131148	ANK3
YP_003986499.1	122	putative ankyrin repeat protein	XP_016871626.1	1786	ankyrin-3 isoform X44	131	35	0.267175573	1	ANK3
YP_003986499.1	122	putative ankyrin repeat protein	XP_016871626.1	1786	ankyrin-3 isoform X44	129	34	0.263565891	0.983606557	ANK3
YP_003986499.1	122	putative ankyrin repeat protein	XP_016871626.1	1786	ankyrin-3 isoform X44	125	35	0.28	0.950819672	ANK3
YP_003986499.1	122	putative ankyrin repeat protein	XP_016871626.1	1786	ankyrin-3 isoform X44	118	37	0.313559322	0.893442623	ANK3
YP_003986499.1	122	putative ankyrin repeat protein	XP_016871626.1	1786	ankyrin-3 isoform X44	126	34	0.267716535	0.991803279	ANK3
YP_003986499.1	122	putative ankyrin repeat protein	XP_016871626.1	1786	ankyrin-3 isoform X44	88	34	0.386363636	0.672131148	ANK3
YP_003986499.1	122	putative ankyrin repeat protein	XP_016871627.1	1785	ankyrin-3 isoform X45	129	34	0.263565891	0.983606557	ANK3
YP_003986499.1	122	putative ankyrin repeat protein	XP_016871627.1	1785	ankyrin-3 isoform X45	131	35	0.267175573	1	ANK3
YP_003986499.1	122	putative ankyrin repeat protein	XP_016871627.1	1785	ankyrin-3 isoform X45	125	35	0.28	0.950819672	ANK3
YP_003986499.1	122	putative ankyrin repeat protein	XP_016871627.1	1785	ankyrin-3 isoform X45	118	37	0.313559322	0.893442623	ANK3
YP_003986499.1	122	putative ankyrin repeat protein	XP_016871627.1	1785	ankyrin-3 isoform X45	126	34	0.267716535	0.991803279	ANK3
YP_003986499.1	122	putative ankyrin repeat protein	XP_016871627.1	1785	ankyrin-3 isoform X45	88	34	0.386363636	0.672131148	ANK3
YP_003986499.1	122	putative ankyrin repeat protein	XP_016871630.1	1751	ankyrin-3 isoform X46	131	35	0.267175573	1	ANK3
YP_003986499.1	122	putative ankyrin repeat protein	XP_016871630.1	1751	ankyrin-3 isoform X46	129	34	0.263565891	0.983606557	ANK3
YP_003986499.1	122	putative ankyrin repeat protein	XP_016871630.1	1751	ankyrin-3 isoform X46	125	35	0.28	0.950819672	ANK3
YP_003986499.1	122	putative ankyrin repeat protein	XP_016871630.1	1751	ankyrin-3 isoform X46	118	37	0.313559322	0.893442623	ANK3
YP_003986499.1	122	putative ankyrin repeat protein	XP_016871630.1	1751	ankyrin-3 isoform X46	126	34	0.267716535	0.991803279	ANK3
YP_003986499.1	122	putative ankyrin repeat protein	XP_016871630.1	1751	ankyrin-3 isoform X46	88	34	0.386363636	0.672131148	ANK3
YP_003986499.1	122	putative ankyrin repeat protein	NP_060217.1	2542	ankyrin repeat and KH domain-containing protein 1 isoform 1	127	42	0.330708661	0.983606557	ANKHD1
YP_003986499.1	122	putative ankyrin repeat protein	NP_060217.1	2542	ankyrin repeat and KH domain-containing protein 1 isoform 1	129	36	0.279069767	0.975409836	ANKHD1
YP_003986499.1	122	putative ankyrin repeat protein	NP_060217.1	2542	ankyrin repeat and KH domain-containing protein 1 isoform 1	130	38	0.292307692	0.983606557	ANKHD1
YP_003986499.1	122	putative ankyrin repeat protein	NP_060217.1	2542	ankyrin repeat and KH domain-containing protein 1 isoform 1	134	37	0.276119403	1	ANKHD1
YP_003986499.1	122	putative ankyrin repeat protein	NP_060217.1	2542	ankyrin repeat and KH domain-containing protein 1 isoform 1	128	39	0.3046875	0.967213115	ANKHD1
YP_003986499.1	122	putative ankyrin repeat protein	NP_060217.1	2542	ankyrin repeat and KH domain-containing protein 1 isoform 1	125	40	0.32	0.942622951	ANKHD1
YP_003986499.1	122	putative ankyrin repeat protein	NP_060217.1	2542	ankyrin repeat and KH domain-containing protein 1 isoform 1	125	36	0.288	0.967213115	ANKHD1
YP_003986499.1	122	putative ankyrin repeat protein	NP_060217.1	2542	ankyrin repeat and KH domain-containing protein 1 isoform 1	130	37	0.284615385	0.983606557	ANKHD1
YP_003986499.1	122	putative ankyrin repeat protein	NP_060217.1	2542	ankyrin repeat and KH domain-containing protein 1 isoform 1	125	44	0.352	0.93442623	ANKHD1
YP_003986499.1	122	putative ankyrin repeat protein	NP_060217.1	2542	ankyrin repeat and KH domain-containing protein 1 isoform 1	131	36	0.27480916	0.983606557	ANKHD1
YP_003986499.1	122	putative ankyrin repeat protein	NP_060217.1	2542	ankyrin repeat and KH domain-containing protein 1 isoform 1	130	38	0.292307692	0.983606557	ANKHD1
YP_003986499.1	122	putative ankyrin repeat protein	NP_060217.1	2542	ankyrin repeat and KH domain-containing protein 1 isoform 1	127	37	0.291338583	0.959016393	ANKHD1
YP_003986499.1	122	putative ankyrin repeat protein	NP_060217.1	2542	ankyrin repeat and KH domain-containing protein 1 isoform 1	103	31	0.300970874	0.786885246	ANKHD1
YP_003986499.1	122	putative ankyrin repeat protein	NP_060217.1	2542	ankyrin repeat and KH domain-containing protein 1 isoform 1	97	28	0.288659794	0.737704918	ANKHD1
YP_003986499.1	122	putative ankyrin repeat protein	NP_060217.1	2542	ankyrin repeat and KH domain-containing protein 1 isoform 1	58	22	0.379310345	0.450819672	ANKHD1
YP_003986499.1	122	putative ankyrin repeat protein	NP_060217.1	2542	ankyrin repeat and KH domain-containing protein 1 isoform 1	72	24	0.333333333	0.56557377	ANKHD1
YP_003986499.1	122	putative ankyrin repeat protein	NP_078944.2	627	ankyrin repeat and KH domain-containing protein 1 isoform 3	128	42	0.328125	0.991803279	ANKHD1
YP_003986499.1	122	putative ankyrin repeat protein	NP_078944.2	627	ankyrin repeat and KH domain-containing protein 1 isoform 3	129	36	0.279069767	0.975409836	ANKHD1
YP_003986499.1	122	putative ankyrin repeat protein	NP_078944.2	627	ankyrin repeat and KH domain-containing protein 1 isoform 3	130	38	0.292307692	0.983606557	ANKHD1
YP_003986499.1	122	putative ankyrin repeat protein	NP_078944.2	627	ankyrin repeat and KH domain-containing protein 1 isoform 3	128	39	0.3046875	0.967213115	ANKHD1
YP_003986499.1	122	putative ankyrin repeat protein	NP_078944.2	627	ankyrin repeat and KH domain-containing protein 1 isoform 3	125	36	0.288	0.967213115	ANKHD1
YP_003986499.1	122	putative ankyrin repeat protein	NP_078944.2	627	ankyrin repeat and KH domain-containing protein 1 isoform 3	130	37	0.284615385	0.983606557	ANKHD1
YP_003986499.1	122	putative ankyrin repeat protein	NP_078944.2	627	ankyrin repeat and KH domain-containing protein 1 isoform 3	95	33	0.347368421	0.754098361	ANKHD1
YP_003986499.1	122	putative ankyrin repeat protein	NP_055206.2	319	ankyrin repeat domain-containing protein 1	131	36	0.27480916	1	ANKRD1
YP_003986499.1	122	putative ankyrin repeat protein	NP_055206.2	319	ankyrin repeat domain-containing protein 1	121	36	0.297520661	0.918032787	ANKRD1
YP_003986499.1	122	putative ankyrin repeat protein	NP_055206.2	319	ankyrin repeat domain-containing protein 1	95	24	0.252631579	0.729508197	ANKRD1
YP_003986499.1	122	putative ankyrin repeat protein	NP_056389.1	2602	ankyrin repeat domain-containing protein 17 isoform d	127	42	0.330708661	0.983606557	ANKRD17
YP_003986499.1	122	putative ankyrin repeat protein	NP_056389.1	2602	ankyrin repeat domain-containing protein 17 isoform d	134	37	0.276119403	1	ANKRD17
YP_003986499.1	122	putative ankyrin repeat protein	NP_056389.1	2602	ankyrin repeat domain-containing protein 17 isoform d	124	36	0.290322581	0.93442623	ANKRD17
YP_003986499.1	122	putative ankyrin repeat protein	NP_056389.1	2602	ankyrin repeat domain-containing protein 17 isoform d	125	38	0.304	0.942622951	ANKRD17
YP_003986499.1	122	putative ankyrin repeat protein	NP_056389.1	2602	ankyrin repeat domain-containing protein 17 isoform d	130	38	0.292307692	0.983606557	ANKRD17
YP_003986499.1	122	putative ankyrin repeat protein	NP_056389.1	2602	ankyrin repeat domain-containing protein 17 isoform d	125	35	0.28	0.967213115	ANKRD17
YP_003986499.1	122	putative ankyrin repeat protein	NP_056389.1	2602	ankyrin repeat domain-containing protein 17 isoform d	131	40	0.305343511	0.991803279	ANKRD17
YP_003986499.1	122	putative ankyrin repeat protein	NP_056389.1	2602	ankyrin repeat domain-containing protein 17 isoform d	130	40	0.307692308	0.983606557	ANKRD17
YP_003986499.1	122	putative ankyrin repeat protein	NP_056389.1	2602	ankyrin repeat domain-containing protein 17 isoform d	125	42	0.336	0.93442623	ANKRD17
YP_003986499.1	122	putative ankyrin repeat protein	NP_056389.1	2602	ankyrin repeat domain-containing protein 17 isoform d	130	36	0.276923077	0.983606557	ANKRD17
YP_003986499.1	122	putative ankyrin repeat protein	NP_056389.1	2602	ankyrin repeat domain-containing protein 17 isoform d	131	35	0.267175573	0.983606557	ANKRD17
YP_003986499.1	122	putative ankyrin repeat protein	NP_056389.1	2602	ankyrin repeat domain-containing protein 17 isoform d	123	34	0.276422764	0.926229508	ANKRD17
YP_003986499.1	122	putative ankyrin repeat protein	NP_056389.1	2602	ankyrin repeat domain-containing protein 17 isoform d	103	32	0.310679612	0.786885246	ANKRD17
YP_003986499.1	122	putative ankyrin repeat protein	NP_056389.1	2602	ankyrin repeat domain-containing protein 17 isoform d	97	27	0.278350515	0.737704918	ANKRD17
YP_003986499.1	122	putative ankyrin repeat protein	NP_056389.1	2602	ankyrin repeat domain-containing protein 17 isoform d	58	21	0.362068966	0.450819672	ANKRD17
YP_003986499.1	122	putative ankyrin repeat protein	NP_056389.1	2602	ankyrin repeat domain-containing protein 17 isoform d	37	13	0.351351351	0.303278689	ANKRD17
YP_003986499.1	122	putative ankyrin repeat protein	XP_005265728.1	2351	ankyrin repeat domain-containing protein 17 isoform X2	127	42	0.330708661	0.983606557	ANKRD17
YP_003986499.1	122	putative ankyrin repeat protein	XP_005265728.1	2351	ankyrin repeat domain-containing protein 17 isoform X2	134	37	0.276119403	1	ANKRD17
YP_003986499.1	122	putative ankyrin repeat protein	XP_005265728.1	2351	ankyrin repeat domain-containing protein 17 isoform X2	124	36	0.290322581	0.93442623	ANKRD17
YP_003986499.1	122	putative ankyrin repeat protein	XP_005265728.1	2351	ankyrin repeat domain-containing protein 17 isoform X2	125	38	0.304	0.942622951	ANKRD17
YP_003986499.1	122	putative ankyrin repeat protein	XP_005265728.1	2351	ankyrin repeat domain-containing protein 17 isoform X2	130	38	0.292307692	0.983606557	ANKRD17
YP_003986499.1	122	putative ankyrin repeat protein	XP_005265728.1	2351	ankyrin repeat domain-containing protein 17 isoform X2	125	35	0.28	0.967213115	ANKRD17
YP_003986499.1	122	putative ankyrin repeat protein	XP_005265728.1	2351	ankyrin repeat domain-containing protein 17 isoform X2	131	40	0.305343511	0.991803279	ANKRD17
YP_003986499.1	122	putative ankyrin repeat protein	XP_005265728.1	2351	ankyrin repeat domain-containing protein 17 isoform X2	130	40	0.307692308	0.983606557	ANKRD17
YP_003986499.1	122	putative ankyrin repeat protein	XP_005265728.1	2351	ankyrin repeat domain-containing protein 17 isoform X2	125	42	0.336	0.93442623	ANKRD17
YP_003986499.1	122	putative ankyrin repeat protein	XP_005265728.1	2351	ankyrin repeat domain-containing protein 17 isoform X2	130	36	0.276923077	0.983606557	ANKRD17
YP_003986499.1	122	putative ankyrin repeat protein	XP_005265728.1	2351	ankyrin repeat domain-containing protein 17 isoform X2	131	35	0.267175573	0.983606557	ANKRD17
YP_003986499.1	122	putative ankyrin repeat protein	XP_005265728.1	2351	ankyrin repeat domain-containing protein 17 isoform X2	123	34	0.276422764	0.926229508	ANKRD17
YP_003986499.1	122	putative ankyrin repeat protein	XP_005265728.1	2351	ankyrin repeat domain-containing protein 17 isoform X2	103	32	0.310679612	0.786885246	ANKRD17
YP_003986499.1	122	putative ankyrin repeat protein	XP_005265728.1	2351	ankyrin repeat domain-containing protein 17 isoform X2	97	27	0.278350515	0.737704918	ANKRD17
YP_003986499.1	122	putative ankyrin repeat protein	XP_005265728.1	2351	ankyrin repeat domain-containing protein 17 isoform X2	58	21	0.362068966	0.450819672	ANKRD17
YP_003986499.1	122	putative ankyrin repeat protein	NP_942592.1	2352	ankyrin repeat domain-containing protein 17 isoform b	127	42	0.330708661	0.983606557	ANKRD17
YP_003986499.1	122	putative ankyrin repeat protein	NP_942592.1	2352	ankyrin repeat domain-containing protein 17 isoform b	134	37	0.276119403	1	ANKRD17
YP_003986499.1	122	putative ankyrin repeat protein	NP_942592.1	2352	ankyrin repeat domain-containing protein 17 isoform b	124	36	0.290322581	0.93442623	ANKRD17
YP_003986499.1	122	putative ankyrin repeat protein	NP_942592.1	2352	ankyrin repeat domain-containing protein 17 isoform b	125	38	0.304	0.942622951	ANKRD17
YP_003986499.1	122	putative ankyrin repeat protein	NP_942592.1	2352	ankyrin repeat domain-containing protein 17 isoform b	130	38	0.292307692	0.983606557	ANKRD17
YP_003986499.1	122	putative ankyrin repeat protein	NP_942592.1	2352	ankyrin repeat domain-containing protein 17 isoform b	125	35	0.28	0.967213115	ANKRD17
YP_003986499.1	122	putative ankyrin repeat protein	NP_942592.1	2352	ankyrin repeat domain-containing protein 17 isoform b	131	40	0.305343511	0.991803279	ANKRD17
YP_003986499.1	122	putative ankyrin repeat protein	NP_942592.1	2352	ankyrin repeat domain-containing protein 17 isoform b	130	40	0.307692308	0.983606557	ANKRD17
YP_003986499.1	122	putative ankyrin repeat protein	NP_942592.1	2352	ankyrin repeat domain-containing protein 17 isoform b	125	42	0.336	0.93442623	ANKRD17
YP_003986499.1	122	putative ankyrin repeat protein	NP_942592.1	2352	ankyrin repeat domain-containing protein 17 isoform b	130	36	0.276923077	0.983606557	ANKRD17
YP_003986499.1	122	putative ankyrin repeat protein	NP_942592.1	2352	ankyrin repeat domain-containing protein 17 isoform b	131	35	0.267175573	0.983606557	ANKRD17
YP_003986499.1	122	putative ankyrin repeat protein	NP_942592.1	2352	ankyrin repeat domain-containing protein 17 isoform b	123	34	0.276422764	0.926229508	ANKRD17
YP_003986499.1	122	putative ankyrin repeat protein	NP_942592.1	2352	ankyrin repeat domain-containing protein 17 isoform b	103	32	0.310679612	0.786885246	ANKRD17
YP_003986499.1	122	putative ankyrin repeat protein	NP_942592.1	2352	ankyrin repeat domain-containing protein 17 isoform b	97	27	0.278350515	0.737704918	ANKRD17
YP_003986499.1	122	putative ankyrin repeat protein	NP_942592.1	2352	ankyrin repeat domain-containing protein 17 isoform b	58	21	0.362068966	0.450819672	ANKRD17
YP_003986499.1	122	putative ankyrin repeat protein	XP_016863500.1	2489	ankyrin repeat domain-containing protein 17 isoform X1	127	42	0.330708661	0.983606557	ANKRD17
YP_003986499.1	122	putative ankyrin repeat protein	XP_016863500.1	2489	ankyrin repeat domain-containing protein 17 isoform X1	134	37	0.276119403	1	ANKRD17
YP_003986499.1	122	putative ankyrin repeat protein	XP_016863500.1	2489	ankyrin repeat domain-containing protein 17 isoform X1	124	36	0.290322581	0.93442623	ANKRD17
YP_003986499.1	122	putative ankyrin repeat protein	XP_016863500.1	2489	ankyrin repeat domain-containing protein 17 isoform X1	125	38	0.304	0.942622951	ANKRD17
YP_003986499.1	122	putative ankyrin repeat protein	XP_016863500.1	2489	ankyrin repeat domain-containing protein 17 isoform X1	130	38	0.292307692	0.983606557	ANKRD17
YP_003986499.1	122	putative ankyrin repeat protein	XP_016863500.1	2489	ankyrin repeat domain-containing protein 17 isoform X1	125	35	0.28	0.967213115	ANKRD17
YP_003986499.1	122	putative ankyrin repeat protein	XP_016863500.1	2489	ankyrin repeat domain-containing protein 17 isoform X1	131	40	0.305343511	0.991803279	ANKRD17
YP_003986499.1	122	putative ankyrin repeat protein	XP_016863500.1	2489	ankyrin repeat domain-containing protein 17 isoform X1	130	40	0.307692308	0.983606557	ANKRD17
YP_003986499.1	122	putative ankyrin repeat protein	XP_016863500.1	2489	ankyrin repeat domain-containing protein 17 isoform X1	125	42	0.336	0.93442623	ANKRD17
YP_003986499.1	122	putative ankyrin repeat protein	XP_016863500.1	2489	ankyrin repeat domain-containing protein 17 isoform X1	130	36	0.276923077	0.983606557	ANKRD17
YP_003986499.1	122	putative ankyrin repeat protein	XP_016863500.1	2489	ankyrin repeat domain-containing protein 17 isoform X1	131	35	0.267175573	0.983606557	ANKRD17
YP_003986499.1	122	putative ankyrin repeat protein	XP_016863500.1	2489	ankyrin repeat domain-containing protein 17 isoform X1	123	34	0.276422764	0.926229508	ANKRD17
YP_003986499.1	122	putative ankyrin repeat protein	XP_016863500.1	2489	ankyrin repeat domain-containing protein 17 isoform X1	103	32	0.310679612	0.786885246	ANKRD17
YP_003986499.1	122	putative ankyrin repeat protein	XP_016863500.1	2489	ankyrin repeat domain-containing protein 17 isoform X1	97	27	0.278350515	0.737704918	ANKRD17
YP_003986499.1	122	putative ankyrin repeat protein	XP_016863500.1	2489	ankyrin repeat domain-containing protein 17 isoform X1	58	21	0.362068966	0.450819672	ANKRD17
YP_003986499.1	122	putative ankyrin repeat protein	NP_001273700.1	2490	ankyrin repeat domain-containing protein 17 isoform c	127	42	0.330708661	0.983606557	ANKRD17
YP_003986499.1	122	putative ankyrin repeat protein	NP_001273700.1	2490	ankyrin repeat domain-containing protein 17 isoform c	134	37	0.276119403	1	ANKRD17
YP_003986499.1	122	putative ankyrin repeat protein	NP_001273700.1	2490	ankyrin repeat domain-containing protein 17 isoform c	124	36	0.290322581	0.93442623	ANKRD17
YP_003986499.1	122	putative ankyrin repeat protein	NP_001273700.1	2490	ankyrin repeat domain-containing protein 17 isoform c	125	38	0.304	0.942622951	ANKRD17
YP_003986499.1	122	putative ankyrin repeat protein	NP_001273700.1	2490	ankyrin repeat domain-containing protein 17 isoform c	130	38	0.292307692	0.983606557	ANKRD17
YP_003986499.1	122	putative ankyrin repeat protein	NP_001273700.1	2490	ankyrin repeat domain-containing protein 17 isoform c	125	35	0.28	0.967213115	ANKRD17
YP_003986499.1	122	putative ankyrin repeat protein	NP_001273700.1	2490	ankyrin repeat domain-containing protein 17 isoform c	131	40	0.305343511	0.991803279	ANKRD17
YP_003986499.1	122	putative ankyrin repeat protein	NP_001273700.1	2490	ankyrin repeat domain-containing protein 17 isoform c	130	40	0.307692308	0.983606557	ANKRD17
YP_003986499.1	122	putative ankyrin repeat protein	NP_001273700.1	2490	ankyrin repeat domain-containing protein 17 isoform c	125	42	0.336	0.93442623	ANKRD17
YP_003986499.1	122	putative ankyrin repeat protein	NP_001273700.1	2490	ankyrin repeat domain-containing protein 17 isoform c	130	36	0.276923077	0.983606557	ANKRD17
YP_003986499.1	122	putative ankyrin repeat protein	NP_001273700.1	2490	ankyrin repeat domain-containing protein 17 isoform c	131	35	0.267175573	0.983606557	ANKRD17
YP_003986499.1	122	putative ankyrin repeat protein	NP_001273700.1	2490	ankyrin repeat domain-containing protein 17 isoform c	123	34	0.276422764	0.926229508	ANKRD17
YP_003986499.1	122	putative ankyrin repeat protein	NP_001273700.1	2490	ankyrin repeat domain-containing protein 17 isoform c	103	32	0.310679612	0.786885246	ANKRD17
YP_003986499.1	122	putative ankyrin repeat protein	NP_001273700.1	2490	ankyrin repeat domain-containing protein 17 isoform c	97	27	0.278350515	0.737704918	ANKRD17
YP_003986499.1	122	putative ankyrin repeat protein	NP_001273700.1	2490	ankyrin repeat domain-containing protein 17 isoform c	58	21	0.362068966	0.450819672	ANKRD17
YP_003986499.1	122	putative ankyrin repeat protein	XP_016863502.1	2238	ankyrin repeat domain-containing protein 17 isoform X4	127	42	0.330708661	0.983606557	ANKRD17
YP_003986499.1	122	putative ankyrin repeat protein	XP_016863502.1	2238	ankyrin repeat domain-containing protein 17 isoform X4	134	37	0.276119403	1	ANKRD17
YP_003986499.1	122	putative ankyrin repeat protein	XP_016863502.1	2238	ankyrin repeat domain-containing protein 17 isoform X4	124	36	0.290322581	0.93442623	ANKRD17
YP_003986499.1	122	putative ankyrin repeat protein	XP_016863502.1	2238	ankyrin repeat domain-containing protein 17 isoform X4	125	38	0.304	0.942622951	ANKRD17
YP_003986499.1	122	putative ankyrin repeat protein	XP_016863502.1	2238	ankyrin repeat domain-containing protein 17 isoform X4	130	38	0.292307692	0.983606557	ANKRD17
YP_003986499.1	122	putative ankyrin repeat protein	XP_016863502.1	2238	ankyrin repeat domain-containing protein 17 isoform X4	125	35	0.28	0.967213115	ANKRD17
YP_003986499.1	122	putative ankyrin repeat protein	XP_016863502.1	2238	ankyrin repeat domain-containing protein 17 isoform X4	131	40	0.305343511	0.991803279	ANKRD17
YP_003986499.1	122	putative ankyrin repeat protein	XP_016863502.1	2238	ankyrin repeat domain-containing protein 17 isoform X4	130	40	0.307692308	0.983606557	ANKRD17
YP_003986499.1	122	putative ankyrin repeat protein	XP_016863502.1	2238	ankyrin repeat domain-containing protein 17 isoform X4	125	42	0.336	0.93442623	ANKRD17
YP_003986499.1	122	putative ankyrin repeat protein	XP_016863502.1	2238	ankyrin repeat domain-containing protein 17 isoform X4	130	36	0.276923077	0.983606557	ANKRD17
YP_003986499.1	122	putative ankyrin repeat protein	XP_016863502.1	2238	ankyrin repeat domain-containing protein 17 isoform X4	131	35	0.267175573	0.983606557	ANKRD17
YP_003986499.1	122	putative ankyrin repeat protein	XP_016863502.1	2238	ankyrin repeat domain-containing protein 17 isoform X4	123	34	0.276422764	0.926229508	ANKRD17
YP_003986499.1	122	putative ankyrin repeat protein	XP_016863502.1	2238	ankyrin repeat domain-containing protein 17 isoform X4	103	32	0.310679612	0.786885246	ANKRD17
YP_003986499.1	122	putative ankyrin repeat protein	XP_016863502.1	2238	ankyrin repeat domain-containing protein 17 isoform X4	97	27	0.278350515	0.737704918	ANKRD17
YP_003986499.1	122	putative ankyrin repeat protein	XP_016863502.1	2238	ankyrin repeat domain-containing protein 17 isoform X4	58	21	0.362068966	0.450819672	ANKRD17
YP_003986499.1	122	putative ankyrin repeat protein	XP_016863501.1	2239	ankyrin repeat domain-containing protein 17 isoform X3	127	42	0.330708661	0.983606557	ANKRD17
YP_003986499.1	122	putative ankyrin repeat protein	XP_016863501.1	2239	ankyrin repeat domain-containing protein 17 isoform X3	134	37	0.276119403	1	ANKRD17
YP_003986499.1	122	putative ankyrin repeat protein	XP_016863501.1	2239	ankyrin repeat domain-containing protein 17 isoform X3	124	36	0.290322581	0.93442623	ANKRD17
YP_003986499.1	122	putative ankyrin repeat protein	XP_016863501.1	2239	ankyrin repeat domain-containing protein 17 isoform X3	125	38	0.304	0.942622951	ANKRD17
YP_003986499.1	122	putative ankyrin repeat protein	XP_016863501.1	2239	ankyrin repeat domain-containing protein 17 isoform X3	130	38	0.292307692	0.983606557	ANKRD17
YP_003986499.1	122	putative ankyrin repeat protein	XP_016863501.1	2239	ankyrin repeat domain-containing protein 17 isoform X3	125	35	0.28	0.967213115	ANKRD17
YP_003986499.1	122	putative ankyrin repeat protein	XP_016863501.1	2239	ankyrin repeat domain-containing protein 17 isoform X3	131	40	0.305343511	0.991803279	ANKRD17
YP_003986499.1	122	putative ankyrin repeat protein	XP_016863501.1	2239	ankyrin repeat domain-containing protein 17 isoform X3	130	40	0.307692308	0.983606557	ANKRD17
YP_003986499.1	122	putative ankyrin repeat protein	XP_016863501.1	2239	ankyrin repeat domain-containing protein 17 isoform X3	125	42	0.336	0.93442623	ANKRD17
YP_003986499.1	122	putative ankyrin repeat protein	XP_016863501.1	2239	ankyrin repeat domain-containing protein 17 isoform X3	130	36	0.276923077	0.983606557	ANKRD17
YP_003986499.1	122	putative ankyrin repeat protein	XP_016863501.1	2239	ankyrin repeat domain-containing protein 17 isoform X3	131	35	0.267175573	0.983606557	ANKRD17
YP_003986499.1	122	putative ankyrin repeat protein	XP_016863501.1	2239	ankyrin repeat domain-containing protein 17 isoform X3	123	34	0.276422764	0.926229508	ANKRD17
YP_003986499.1	122	putative ankyrin repeat protein	XP_016863501.1	2239	ankyrin repeat domain-containing protein 17 isoform X3	103	32	0.310679612	0.786885246	ANKRD17
YP_003986499.1	122	putative ankyrin repeat protein	XP_016863501.1	2239	ankyrin repeat domain-containing protein 17 isoform X3	97	27	0.278350515	0.737704918	ANKRD17
YP_003986499.1	122	putative ankyrin repeat protein	XP_016863501.1	2239	ankyrin repeat domain-containing protein 17 isoform X3	58	21	0.362068966	0.450819672	ANKRD17
YP_003986499.1	122	putative ankyrin repeat protein	XP_005265729.1	1543	ankyrin repeat domain-containing protein 17 isoform X5	127	42	0.330708661	0.983606557	ANKRD17
YP_003986499.1	122	putative ankyrin repeat protein	XP_005265729.1	1543	ankyrin repeat domain-containing protein 17 isoform X5	134	37	0.276119403	1	ANKRD17
YP_003986499.1	122	putative ankyrin repeat protein	XP_005265729.1	1543	ankyrin repeat domain-containing protein 17 isoform X5	124	36	0.290322581	0.93442623	ANKRD17
YP_003986499.1	122	putative ankyrin repeat protein	XP_005265729.1	1543	ankyrin repeat domain-containing protein 17 isoform X5	125	38	0.304	0.942622951	ANKRD17
YP_003986499.1	122	putative ankyrin repeat protein	XP_005265729.1	1543	ankyrin repeat domain-containing protein 17 isoform X5	125	35	0.28	0.967213115	ANKRD17
YP_003986499.1	122	putative ankyrin repeat protein	XP_005265729.1	1543	ankyrin repeat domain-containing protein 17 isoform X5	130	38	0.292307692	0.983606557	ANKRD17
YP_003986499.1	122	putative ankyrin repeat protein	XP_005265729.1	1543	ankyrin repeat domain-containing protein 17 isoform X5	131	40	0.305343511	0.991803279	ANKRD17
YP_003986499.1	122	putative ankyrin repeat protein	XP_005265729.1	1543	ankyrin repeat domain-containing protein 17 isoform X5	130	40	0.307692308	0.983606557	ANKRD17
YP_003986499.1	122	putative ankyrin repeat protein	XP_005265729.1	1543	ankyrin repeat domain-containing protein 17 isoform X5	125	42	0.336	0.93442623	ANKRD17
YP_003986499.1	122	putative ankyrin repeat protein	XP_005265729.1	1543	ankyrin repeat domain-containing protein 17 isoform X5	130	36	0.276923077	0.983606557	ANKRD17
YP_003986499.1	122	putative ankyrin repeat protein	XP_005265729.1	1543	ankyrin repeat domain-containing protein 17 isoform X5	131	35	0.267175573	0.983606557	ANKRD17
YP_003986499.1	122	putative ankyrin repeat protein	XP_005265729.1	1543	ankyrin repeat domain-containing protein 17 isoform X5	123	34	0.276422764	0.926229508	ANKRD17
YP_003986499.1	122	putative ankyrin repeat protein	XP_005265729.1	1543	ankyrin repeat domain-containing protein 17 isoform X5	103	32	0.310679612	0.786885246	ANKRD17
YP_003986499.1	122	putative ankyrin repeat protein	XP_005265729.1	1543	ankyrin repeat domain-containing protein 17 isoform X5	97	27	0.278350515	0.737704918	ANKRD17
YP_003986499.1	122	putative ankyrin repeat protein	XP_005265729.1	1543	ankyrin repeat domain-containing protein 17 isoform X5	58	21	0.362068966	0.450819672	ANKRD17
YP_003986499.1	122	putative ankyrin repeat protein	XP_016863503.1	1479	ankyrin repeat domain-containing protein 17 isoform X7	127	42	0.330708661	0.983606557	ANKRD17
YP_003986499.1	122	putative ankyrin repeat protein	XP_016863503.1	1479	ankyrin repeat domain-containing protein 17 isoform X7	134	37	0.276119403	1	ANKRD17
YP_003986499.1	122	putative ankyrin repeat protein	XP_016863503.1	1479	ankyrin repeat domain-containing protein 17 isoform X7	124	36	0.290322581	0.93442623	ANKRD17
YP_003986499.1	122	putative ankyrin repeat protein	XP_016863503.1	1479	ankyrin repeat domain-containing protein 17 isoform X7	125	38	0.304	0.942622951	ANKRD17
YP_003986499.1	122	putative ankyrin repeat protein	XP_016863503.1	1479	ankyrin repeat domain-containing protein 17 isoform X7	125	35	0.28	0.967213115	ANKRD17
YP_003986499.1	122	putative ankyrin repeat protein	XP_016863503.1	1479	ankyrin repeat domain-containing protein 17 isoform X7	130	38	0.292307692	0.983606557	ANKRD17
YP_003986499.1	122	putative ankyrin repeat protein	XP_016863503.1	1479	ankyrin repeat domain-containing protein 17 isoform X7	131	40	0.305343511	0.991803279	ANKRD17
YP_003986499.1	122	putative ankyrin repeat protein	XP_016863503.1	1479	ankyrin repeat domain-containing protein 17 isoform X7	130	40	0.307692308	0.983606557	ANKRD17
YP_003986499.1	122	putative ankyrin repeat protein	XP_016863503.1	1479	ankyrin repeat domain-containing protein 17 isoform X7	125	42	0.336	0.93442623	ANKRD17
YP_003986499.1	122	putative ankyrin repeat protein	XP_016863503.1	1479	ankyrin repeat domain-containing protein 17 isoform X7	130	36	0.276923077	0.983606557	ANKRD17
YP_003986499.1	122	putative ankyrin repeat protein	XP_016863503.1	1479	ankyrin repeat domain-containing protein 17 isoform X7	131	35	0.267175573	0.983606557	ANKRD17
YP_003986499.1	122	putative ankyrin repeat protein	XP_016863503.1	1479	ankyrin repeat domain-containing protein 17 isoform X7	123	34	0.276422764	0.926229508	ANKRD17
YP_003986499.1	122	putative ankyrin repeat protein	XP_016863503.1	1479	ankyrin repeat domain-containing protein 17 isoform X7	103	32	0.310679612	0.786885246	ANKRD17
YP_003986499.1	122	putative ankyrin repeat protein	XP_016863503.1	1479	ankyrin repeat domain-containing protein 17 isoform X7	97	27	0.278350515	0.737704918	ANKRD17
YP_003986499.1	122	putative ankyrin repeat protein	XP_016863503.1	1479	ankyrin repeat domain-containing protein 17 isoform X7	58	21	0.362068966	0.450819672	ANKRD17
YP_003986499.1	122	putative ankyrin repeat protein	XP_005265730.1	1480	ankyrin repeat domain-containing protein 17 isoform X6	127	42	0.330708661	0.983606557	ANKRD17
YP_003986499.1	122	putative ankyrin repeat protein	XP_005265730.1	1480	ankyrin repeat domain-containing protein 17 isoform X6	134	37	0.276119403	1	ANKRD17
YP_003986499.1	122	putative ankyrin repeat protein	XP_005265730.1	1480	ankyrin repeat domain-containing protein 17 isoform X6	124	36	0.290322581	0.93442623	ANKRD17
YP_003986499.1	122	putative ankyrin repeat protein	XP_005265730.1	1480	ankyrin repeat domain-containing protein 17 isoform X6	125	38	0.304	0.942622951	ANKRD17
YP_003986499.1	122	putative ankyrin repeat protein	XP_005265730.1	1480	ankyrin repeat domain-containing protein 17 isoform X6	125	35	0.28	0.967213115	ANKRD17
YP_003986499.1	122	putative ankyrin repeat protein	XP_005265730.1	1480	ankyrin repeat domain-containing protein 17 isoform X6	130	38	0.292307692	0.983606557	ANKRD17
YP_003986499.1	122	putative ankyrin repeat protein	XP_005265730.1	1480	ankyrin repeat domain-containing protein 17 isoform X6	131	40	0.305343511	0.991803279	ANKRD17
YP_003986499.1	122	putative ankyrin repeat protein	XP_005265730.1	1480	ankyrin repeat domain-containing protein 17 isoform X6	130	40	0.307692308	0.983606557	ANKRD17
YP_003986499.1	122	putative ankyrin repeat protein	XP_005265730.1	1480	ankyrin repeat domain-containing protein 17 isoform X6	125	42	0.336	0.93442623	ANKRD17
YP_003986499.1	122	putative ankyrin repeat protein	XP_005265730.1	1480	ankyrin repeat domain-containing protein 17 isoform X6	130	36	0.276923077	0.983606557	ANKRD17
YP_003986499.1	122	putative ankyrin repeat protein	XP_005265730.1	1480	ankyrin repeat domain-containing protein 17 isoform X6	131	35	0.267175573	0.983606557	ANKRD17
YP_003986499.1	122	putative ankyrin repeat protein	XP_005265730.1	1480	ankyrin repeat domain-containing protein 17 isoform X6	123	34	0.276422764	0.926229508	ANKRD17
YP_003986499.1	122	putative ankyrin repeat protein	XP_005265730.1	1480	ankyrin repeat domain-containing protein 17 isoform X6	103	32	0.310679612	0.786885246	ANKRD17
YP_003986499.1	122	putative ankyrin repeat protein	XP_005265730.1	1480	ankyrin repeat domain-containing protein 17 isoform X6	97	27	0.278350515	0.737704918	ANKRD17
YP_003986499.1	122	putative ankyrin repeat protein	XP_005265730.1	1480	ankyrin repeat domain-containing protein 17 isoform X6	58	21	0.362068966	0.450819672	ANKRD17
YP_003986499.1	122	putative ankyrin repeat protein	XP_016863504.1	1367	ankyrin repeat domain-containing protein 17 isoform X8	127	42	0.330708661	0.983606557	ANKRD17
YP_003986499.1	122	putative ankyrin repeat protein	XP_016863504.1	1367	ankyrin repeat domain-containing protein 17 isoform X8	134	37	0.276119403	1	ANKRD17
YP_003986499.1	122	putative ankyrin repeat protein	XP_016863504.1	1367	ankyrin repeat domain-containing protein 17 isoform X8	124	36	0.290322581	0.93442623	ANKRD17
YP_003986499.1	122	putative ankyrin repeat protein	XP_016863504.1	1367	ankyrin repeat domain-containing protein 17 isoform X8	125	38	0.304	0.942622951	ANKRD17
YP_003986499.1	122	putative ankyrin repeat protein	XP_016863504.1	1367	ankyrin repeat domain-containing protein 17 isoform X8	125	35	0.28	0.967213115	ANKRD17
YP_003986499.1	122	putative ankyrin repeat protein	XP_016863504.1	1367	ankyrin repeat domain-containing protein 17 isoform X8	130	38	0.292307692	0.983606557	ANKRD17
YP_003986499.1	122	putative ankyrin repeat protein	XP_016863504.1	1367	ankyrin repeat domain-containing protein 17 isoform X8	131	40	0.305343511	0.991803279	ANKRD17
YP_003986499.1	122	putative ankyrin repeat protein	XP_016863504.1	1367	ankyrin repeat domain-containing protein 17 isoform X8	130	40	0.307692308	0.983606557	ANKRD17
YP_003986499.1	122	putative ankyrin repeat protein	XP_016863504.1	1367	ankyrin repeat domain-containing protein 17 isoform X8	125	42	0.336	0.93442623	ANKRD17
YP_003986499.1	122	putative ankyrin repeat protein	XP_016863504.1	1367	ankyrin repeat domain-containing protein 17 isoform X8	130	36	0.276923077	0.983606557	ANKRD17
YP_003986499.1	122	putative ankyrin repeat protein	XP_016863504.1	1367	ankyrin repeat domain-containing protein 17 isoform X8	131	35	0.267175573	0.983606557	ANKRD17
YP_003986499.1	122	putative ankyrin repeat protein	XP_016863504.1	1367	ankyrin repeat domain-containing protein 17 isoform X8	123	34	0.276422764	0.926229508	ANKRD17
YP_003986499.1	122	putative ankyrin repeat protein	XP_016863504.1	1367	ankyrin repeat domain-containing protein 17 isoform X8	103	32	0.310679612	0.786885246	ANKRD17
YP_003986499.1	122	putative ankyrin repeat protein	XP_016863504.1	1367	ankyrin repeat domain-containing protein 17 isoform X8	97	27	0.278350515	0.737704918	ANKRD17
YP_003986499.1	122	putative ankyrin repeat protein	XP_016863504.1	1367	ankyrin repeat domain-containing protein 17 isoform X8	58	21	0.362068966	0.450819672	ANKRD17
YP_003986499.1	122	putative ankyrin repeat protein	XP_016863505.1	1229	ankyrin repeat domain-containing protein 17 isoform X9	127	42	0.330708661	0.983606557	ANKRD17
YP_003986499.1	122	putative ankyrin repeat protein	XP_016863505.1	1229	ankyrin repeat domain-containing protein 17 isoform X9	134	37	0.276119403	1	ANKRD17
YP_003986499.1	122	putative ankyrin repeat protein	XP_016863505.1	1229	ankyrin repeat domain-containing protein 17 isoform X9	124	36	0.290322581	0.93442623	ANKRD17
YP_003986499.1	122	putative ankyrin repeat protein	XP_016863505.1	1229	ankyrin repeat domain-containing protein 17 isoform X9	125	38	0.304	0.942622951	ANKRD17
YP_003986499.1	122	putative ankyrin repeat protein	XP_016863505.1	1229	ankyrin repeat domain-containing protein 17 isoform X9	125	35	0.28	0.967213115	ANKRD17
YP_003986499.1	122	putative ankyrin repeat protein	XP_016863505.1	1229	ankyrin repeat domain-containing protein 17 isoform X9	130	38	0.292307692	0.983606557	ANKRD17
YP_003986499.1	122	putative ankyrin repeat protein	XP_016863505.1	1229	ankyrin repeat domain-containing protein 17 isoform X9	123	41	0.333333333	0.959016393	ANKRD17
YP_003986499.1	122	putative ankyrin repeat protein	XP_016863505.1	1229	ankyrin repeat domain-containing protein 17 isoform X9	131	40	0.305343511	0.991803279	ANKRD17
YP_003986499.1	122	putative ankyrin repeat protein	XP_016863505.1	1229	ankyrin repeat domain-containing protein 17 isoform X9	130	40	0.307692308	0.983606557	ANKRD17
YP_003986499.1	122	putative ankyrin repeat protein	XP_016863505.1	1229	ankyrin repeat domain-containing protein 17 isoform X9	125	42	0.336	0.93442623	ANKRD17
YP_003986499.1	122	putative ankyrin repeat protein	XP_016863505.1	1229	ankyrin repeat domain-containing protein 17 isoform X9	130	36	0.276923077	0.983606557	ANKRD17
YP_003986499.1	122	putative ankyrin repeat protein	XP_016863505.1	1229	ankyrin repeat domain-containing protein 17 isoform X9	131	35	0.267175573	0.983606557	ANKRD17
YP_003986499.1	122	putative ankyrin repeat protein	XP_016863505.1	1229	ankyrin repeat domain-containing protein 17 isoform X9	123	34	0.276422764	0.926229508	ANKRD17
YP_003986499.1	122	putative ankyrin repeat protein	XP_016863505.1	1229	ankyrin repeat domain-containing protein 17 isoform X9	103	32	0.310679612	0.786885246	ANKRD17
YP_003986499.1	122	putative ankyrin repeat protein	XP_016863505.1	1229	ankyrin repeat domain-containing protein 17 isoform X9	97	27	0.278350515	0.737704918	ANKRD17
YP_003986499.1	122	putative ankyrin repeat protein	XP_016863505.1	1229	ankyrin repeat domain-containing protein 17 isoform X9	58	21	0.362068966	0.450819672	ANKRD17
YP_003986499.1	122	putative ankyrin repeat protein	XP_016863506.1	1116	ankyrin repeat domain-containing protein 17 isoform X10	127	42	0.330708661	0.983606557	ANKRD17
YP_003986499.1	122	putative ankyrin repeat protein	XP_016863506.1	1116	ankyrin repeat domain-containing protein 17 isoform X10	134	37	0.276119403	1	ANKRD17
YP_003986499.1	122	putative ankyrin repeat protein	XP_016863506.1	1116	ankyrin repeat domain-containing protein 17 isoform X10	124	36	0.290322581	0.93442623	ANKRD17
YP_003986499.1	122	putative ankyrin repeat protein	XP_016863506.1	1116	ankyrin repeat domain-containing protein 17 isoform X10	125	38	0.304	0.942622951	ANKRD17
YP_003986499.1	122	putative ankyrin repeat protein	XP_016863506.1	1116	ankyrin repeat domain-containing protein 17 isoform X10	125	35	0.28	0.967213115	ANKRD17
YP_003986499.1	122	putative ankyrin repeat protein	XP_016863506.1	1116	ankyrin repeat domain-containing protein 17 isoform X10	130	38	0.292307692	0.983606557	ANKRD17
YP_003986499.1	122	putative ankyrin repeat protein	XP_016863506.1	1116	ankyrin repeat domain-containing protein 17 isoform X10	123	41	0.333333333	0.959016393	ANKRD17
YP_003986499.1	122	putative ankyrin repeat protein	XP_016863506.1	1116	ankyrin repeat domain-containing protein 17 isoform X10	131	40	0.305343511	0.991803279	ANKRD17
YP_003986499.1	122	putative ankyrin repeat protein	XP_016863506.1	1116	ankyrin repeat domain-containing protein 17 isoform X10	130	40	0.307692308	0.983606557	ANKRD17
YP_003986499.1	122	putative ankyrin repeat protein	XP_016863506.1	1116	ankyrin repeat domain-containing protein 17 isoform X10	125	42	0.336	0.93442623	ANKRD17
YP_003986499.1	122	putative ankyrin repeat protein	XP_016863506.1	1116	ankyrin repeat domain-containing protein 17 isoform X10	130	36	0.276923077	0.983606557	ANKRD17
YP_003986499.1	122	putative ankyrin repeat protein	XP_016863506.1	1116	ankyrin repeat domain-containing protein 17 isoform X10	131	35	0.267175573	0.983606557	ANKRD17
YP_003986499.1	122	putative ankyrin repeat protein	XP_016863506.1	1116	ankyrin repeat domain-containing protein 17 isoform X10	123	34	0.276422764	0.926229508	ANKRD17
YP_003986499.1	122	putative ankyrin repeat protein	XP_016863506.1	1116	ankyrin repeat domain-containing protein 17 isoform X10	103	32	0.310679612	0.786885246	ANKRD17
YP_003986499.1	122	putative ankyrin repeat protein	XP_016863506.1	1116	ankyrin repeat domain-containing protein 17 isoform X10	97	27	0.278350515	0.737704918	ANKRD17
YP_003986499.1	122	putative ankyrin repeat protein	XP_016863506.1	1116	ankyrin repeat domain-containing protein 17 isoform X10	58	21	0.362068966	0.450819672	ANKRD17
YP_003986499.1	122	putative ankyrin repeat protein	NP_001278147.1	446	ankyrin repeat domain-containing protein 2 isoform c	129	38	0.294573643	0.983606557	ANKRD2
YP_003986499.1	122	putative ankyrin repeat protein	NP_001278147.1	446	ankyrin repeat domain-containing protein 2 isoform c	121	32	0.26446281	0.918032787	ANKRD2
YP_003986499.1	122	putative ankyrin repeat protein	NP_001278147.1	446	ankyrin repeat domain-containing protein 2 isoform c	100	26	0.26	0.770491803	ANKRD2
YP_003986499.1	122	putative ankyrin repeat protein	NP_065082.2	360	ankyrin repeat domain-containing protein 2 isoform a	129	38	0.294573643	0.983606557	ANKRD2
YP_003986499.1	122	putative ankyrin repeat protein	NP_065082.2	360	ankyrin repeat domain-containing protein 2 isoform a	121	32	0.26446281	0.918032787	ANKRD2
YP_003986499.1	122	putative ankyrin repeat protein	NP_065082.2	360	ankyrin repeat domain-containing protein 2 isoform a	100	26	0.26	0.770491803	ANKRD2
YP_003986499.1	122	putative ankyrin repeat protein	NP_659431.5	305	ankyrin repeat domain-containing protein 23	129	36	0.279069767	0.983606557	ANKRD23
YP_003986499.1	122	putative ankyrin repeat protein	NP_659431.5	305	ankyrin repeat domain-containing protein 23	121	31	0.256198347	0.918032787	ANKRD23
YP_003986499.1	122	putative ankyrin repeat protein	XP_024303664.1	1037	ankyrin repeat domain-containing protein 26 isoform X7	131	34	0.259541985	1	ANKRD26
YP_003986499.1	122	putative ankyrin repeat protein	XP_016871422.1	1656	ankyrin repeat domain-containing protein 26 isoform X6	131	34	0.259541985	1	ANKRD26
YP_003986499.1	122	putative ankyrin repeat protein	XP_016871417.1	2112	ankyrin repeat domain-containing protein 26 isoform X1	131	34	0.259541985	1	ANKRD26
YP_003986499.1	122	putative ankyrin repeat protein	XP_016871418.1	2108	ankyrin repeat domain-containing protein 26 isoform X2	131	34	0.259541985	1	ANKRD26
YP_003986499.1	122	putative ankyrin repeat protein	XP_006717488.1	2031	ankyrin repeat domain-containing protein 26 isoform X5	131	34	0.259541985	1	ANKRD26
YP_003986499.1	122	putative ankyrin repeat protein	XP_011517718.1	2062	ankyrin repeat domain-containing protein 26 isoform X4	131	34	0.259541985	1	ANKRD26
YP_003986499.1	122	putative ankyrin repeat protein	XP_006717486.1	2072	ankyrin repeat domain-containing protein 26 isoform X3	131	34	0.259541985	1	ANKRD26
YP_003986499.1	122	putative ankyrin repeat protein	NP_115515.2	1050	ankyrin repeat domain-containing protein 27	114	29	0.25	0.87704918	ANKRD27
YP_003986499.1	122	putative ankyrin repeat protein	NP_115515.2	1050	ankyrin repeat domain-containing protein 27	103	28	0.27184466	0.786885246	ANKRD27
YP_003986499.1	122	putative ankyrin repeat protein	XP_016882838.1	854	ankyrin repeat domain-containing protein 27 isoform X2	114	29	0.25	0.87704918	ANKRD27
YP_003986499.1	122	putative ankyrin repeat protein	XP_016882838.1	854	ankyrin repeat domain-containing protein 27 isoform X2	103	28	0.27184466	0.786885246	ANKRD27
YP_003986499.1	122	putative ankyrin repeat protein	NP_001336207.1	1083	serine/threonine-protein phosphatase 6 regulatory ankyrin repeat subunit A isoform d	131	43	0.328244275	1	ANKRD28
YP_003986499.1	122	putative ankyrin repeat protein	NP_001336207.1	1083	serine/threonine-protein phosphatase 6 regulatory ankyrin repeat subunit A isoform d	129	38	0.294573643	0.983606557	ANKRD28
YP_003986499.1	122	putative ankyrin repeat protein	NP_001336207.1	1083	serine/threonine-protein phosphatase 6 regulatory ankyrin repeat subunit A isoform d	131	37	0.282442748	0.991803279	ANKRD28
YP_003986499.1	122	putative ankyrin repeat protein	NP_001336207.1	1083	serine/threonine-protein phosphatase 6 regulatory ankyrin repeat subunit A isoform d	131	34	0.259541985	0.967213115	ANKRD28
YP_003986499.1	122	putative ankyrin repeat protein	XP_011531843.2	1008	serine/threonine-protein phosphatase 6 regulatory ankyrin repeat subunit A isoform X3	131	43	0.328244275	1	ANKRD28
YP_003986499.1	122	putative ankyrin repeat protein	XP_011531843.2	1008	serine/threonine-protein phosphatase 6 regulatory ankyrin repeat subunit A isoform X3	129	38	0.294573643	0.983606557	ANKRD28
YP_003986499.1	122	putative ankyrin repeat protein	XP_011531843.2	1008	serine/threonine-protein phosphatase 6 regulatory ankyrin repeat subunit A isoform X3	131	37	0.282442748	0.991803279	ANKRD28
YP_003986499.1	122	putative ankyrin repeat protein	XP_011531843.2	1008	serine/threonine-protein phosphatase 6 regulatory ankyrin repeat subunit A isoform X3	131	34	0.259541985	0.967213115	ANKRD28
YP_003986499.1	122	putative ankyrin repeat protein	XP_024309186.1	1067	serine/threonine-protein phosphatase 6 regulatory ankyrin repeat subunit A isoform X1	131	43	0.328244275	1	ANKRD28
YP_003986499.1	122	putative ankyrin repeat protein	XP_024309186.1	1067	serine/threonine-protein phosphatase 6 regulatory ankyrin repeat subunit A isoform X1	129	38	0.294573643	0.983606557	ANKRD28
YP_003986499.1	122	putative ankyrin repeat protein	XP_024309186.1	1067	serine/threonine-protein phosphatase 6 regulatory ankyrin repeat subunit A isoform X1	131	37	0.282442748	0.991803279	ANKRD28
YP_003986499.1	122	putative ankyrin repeat protein	XP_024309186.1	1067	serine/threonine-protein phosphatase 6 regulatory ankyrin repeat subunit A isoform X1	131	34	0.259541985	0.967213115	ANKRD28
YP_003986499.1	122	putative ankyrin repeat protein	XP_024309187.1	1064	serine/threonine-protein phosphatase 6 regulatory ankyrin repeat subunit A isoform X2	131	43	0.328244275	1	ANKRD28
YP_003986499.1	122	putative ankyrin repeat protein	XP_024309187.1	1064	serine/threonine-protein phosphatase 6 regulatory ankyrin repeat subunit A isoform X2	129	38	0.294573643	0.983606557	ANKRD28
YP_003986499.1	122	putative ankyrin repeat protein	XP_024309187.1	1064	serine/threonine-protein phosphatase 6 regulatory ankyrin repeat subunit A isoform X2	131	37	0.282442748	0.991803279	ANKRD28
YP_003986499.1	122	putative ankyrin repeat protein	XP_024309187.1	1064	serine/threonine-protein phosphatase 6 regulatory ankyrin repeat subunit A isoform X2	131	34	0.259541985	0.967213115	ANKRD28
YP_003986499.1	122	putative ankyrin repeat protein	NP_001336209.1	997	serine/threonine-protein phosphatase 6 regulatory ankyrin repeat subunit A isoform f	131	43	0.328244275	1	ANKRD28
YP_003986499.1	122	putative ankyrin repeat protein	NP_001336209.1	997	serine/threonine-protein phosphatase 6 regulatory ankyrin repeat subunit A isoform f	130	37	0.284615385	0.991803279	ANKRD28
YP_003986499.1	122	putative ankyrin repeat protein	NP_001336209.1	997	serine/threonine-protein phosphatase 6 regulatory ankyrin repeat subunit A isoform f	131	37	0.282442748	0.991803279	ANKRD28
YP_003986499.1	122	putative ankyrin repeat protein	NP_001336209.1	997	serine/threonine-protein phosphatase 6 regulatory ankyrin repeat subunit A isoform f	131	34	0.259541985	0.967213115	ANKRD28
YP_003986499.1	122	putative ankyrin repeat protein	NP_001336209.1	997	serine/threonine-protein phosphatase 6 regulatory ankyrin repeat subunit A isoform f	114	38	0.333333333	0.860655738	ANKRD28
YP_003986499.1	122	putative ankyrin repeat protein	NP_001336209.1	997	serine/threonine-protein phosphatase 6 regulatory ankyrin repeat subunit A isoform f	83	23	0.277108434	0.631147541	ANKRD28
YP_003986499.1	122	putative ankyrin repeat protein	NP_001336208.1	1050	serine/threonine-protein phosphatase 6 regulatory ankyrin repeat subunit A isoform e	131	43	0.328244275	1	ANKRD28
YP_003986499.1	122	putative ankyrin repeat protein	NP_001336208.1	1050	serine/threonine-protein phosphatase 6 regulatory ankyrin repeat subunit A isoform e	129	38	0.294573643	0.983606557	ANKRD28
YP_003986499.1	122	putative ankyrin repeat protein	NP_001336208.1	1050	serine/threonine-protein phosphatase 6 regulatory ankyrin repeat subunit A isoform e	131	37	0.282442748	0.991803279	ANKRD28
YP_003986499.1	122	putative ankyrin repeat protein	NP_001336208.1	1050	serine/threonine-protein phosphatase 6 regulatory ankyrin repeat subunit A isoform e	131	34	0.259541985	0.967213115	ANKRD28
YP_003986499.1	122	putative ankyrin repeat protein	XP_011531844.1	1025	serine/threonine-protein phosphatase 6 regulatory ankyrin repeat subunit A isoform X5	131	43	0.328244275	1	ANKRD28
YP_003986499.1	122	putative ankyrin repeat protein	XP_011531844.1	1025	serine/threonine-protein phosphatase 6 regulatory ankyrin repeat subunit A isoform X5	129	38	0.294573643	0.983606557	ANKRD28
YP_003986499.1	122	putative ankyrin repeat protein	XP_011531844.1	1025	serine/threonine-protein phosphatase 6 regulatory ankyrin repeat subunit A isoform X5	131	37	0.282442748	0.991803279	ANKRD28
YP_003986499.1	122	putative ankyrin repeat protein	XP_011531844.1	1025	serine/threonine-protein phosphatase 6 regulatory ankyrin repeat subunit A isoform X5	131	34	0.259541985	0.967213115	ANKRD28
YP_003986499.1	122	putative ankyrin repeat protein	NP_653299.4	1001	ankyrin repeat domain-containing protein 35 isoform 1	128	34	0.265625	0.975409836	ANKRD35
YP_003986499.1	122	putative ankyrin repeat protein	NP_710181.2	367	serine/threonine-protein phosphatase 6 regulatory ankyrin repeat subunit B isoform B	131	42	0.320610687	1	ANKRD44
YP_003986499.1	122	putative ankyrin repeat protein	NP_710181.2	367	serine/threonine-protein phosphatase 6 regulatory ankyrin repeat subunit B isoform B	132	34	0.257575758	1	ANKRD44
YP_003986499.1	122	putative ankyrin repeat protein	XP_005247004.1	1011	serine/threonine-protein phosphatase 6 regulatory ankyrin repeat subunit B isoform X4	131	42	0.320610687	1	ANKRD44
YP_003986499.1	122	putative ankyrin repeat protein	XP_005247004.1	1011	serine/threonine-protein phosphatase 6 regulatory ankyrin repeat subunit B isoform X4	132	34	0.257575758	1	ANKRD44
YP_003986499.1	122	putative ankyrin repeat protein	XP_011510450.1	1009	serine/threonine-protein phosphatase 6 regulatory ankyrin repeat subunit B isoform X5	131	42	0.320610687	1	ANKRD44
YP_003986499.1	122	putative ankyrin repeat protein	XP_011510450.1	1009	serine/threonine-protein phosphatase 6 regulatory ankyrin repeat subunit B isoform X5	132	34	0.257575758	1	ANKRD44
YP_003986499.1	122	putative ankyrin repeat protein	NP_001182073.1	993	serine/threonine-protein phosphatase 6 regulatory ankyrin repeat subunit B isoform A	131	42	0.320610687	1	ANKRD44
YP_003986499.1	122	putative ankyrin repeat protein	NP_001182073.1	993	serine/threonine-protein phosphatase 6 regulatory ankyrin repeat subunit B isoform A	132	34	0.257575758	1	ANKRD44
YP_003986499.1	122	putative ankyrin repeat protein	NP_001182073.1	993	serine/threonine-protein phosphatase 6 regulatory ankyrin repeat subunit B isoform A	108	27	0.25	0.81147541	ANKRD44
YP_003986499.1	122	putative ankyrin repeat protein	NP_001354426.1	1056	serine/threonine-protein phosphatase 6 regulatory ankyrin repeat subunit B isoform E	131	42	0.320610687	1	ANKRD44
YP_003986499.1	122	putative ankyrin repeat protein	NP_001354426.1	1056	serine/threonine-protein phosphatase 6 regulatory ankyrin repeat subunit B isoform E	132	34	0.257575758	1	ANKRD44
YP_003986499.1	122	putative ankyrin repeat protein	NP_001354426.1	1056	serine/threonine-protein phosphatase 6 regulatory ankyrin repeat subunit B isoform E	108	27	0.25	0.81147541	ANKRD44
YP_003986499.1	122	putative ankyrin repeat protein	NP_001354425.1	991	serine/threonine-protein phosphatase 6 regulatory ankyrin repeat subunit B isoform D	131	42	0.320610687	1	ANKRD44
YP_003986499.1	122	putative ankyrin repeat protein	NP_001354425.1	991	serine/threonine-protein phosphatase 6 regulatory ankyrin repeat subunit B isoform D	132	34	0.257575758	1	ANKRD44
YP_003986499.1	122	putative ankyrin repeat protein	NP_001354425.1	991	serine/threonine-protein phosphatase 6 regulatory ankyrin repeat subunit B isoform D	108	27	0.25	0.81147541	ANKRD44
YP_003986499.1	122	putative ankyrin repeat protein	XP_024308984.1	1049	serine/threonine-protein phosphatase 6 regulatory ankyrin repeat subunit B isoform X3	131	42	0.320610687	1	ANKRD44
YP_003986499.1	122	putative ankyrin repeat protein	XP_024308984.1	1049	serine/threonine-protein phosphatase 6 regulatory ankyrin repeat subunit B isoform X3	132	34	0.257575758	1	ANKRD44
YP_003986499.1	122	putative ankyrin repeat protein	XP_005247005.1	994	serine/threonine-protein phosphatase 6 regulatory ankyrin repeat subunit B isoform X7	131	42	0.320610687	1	ANKRD44
YP_003986499.1	122	putative ankyrin repeat protein	XP_005247005.1	994	serine/threonine-protein phosphatase 6 regulatory ankyrin repeat subunit B isoform X7	132	34	0.257575758	1	ANKRD44
YP_003986499.1	122	putative ankyrin repeat protein	XP_006712901.1	997	serine/threonine-protein phosphatase 6 regulatory ankyrin repeat subunit B isoform X6	131	42	0.320610687	1	ANKRD44
YP_003986499.1	122	putative ankyrin repeat protein	XP_006712901.1	997	serine/threonine-protein phosphatase 6 regulatory ankyrin repeat subunit B isoform X6	132	34	0.257575758	1	ANKRD44
YP_003986499.1	122	putative ankyrin repeat protein	XP_016865990.1	661	ankyrin repeat domain-containing protein 6 isoform X20	123	31	0.25203252	0.942622951	ANKRD6
YP_003986499.1	122	putative ankyrin repeat protein	XP_016865990.1	661	ankyrin repeat domain-containing protein 6 isoform X20	89	24	0.269662921	0.680327869	ANKRD6
YP_003986499.1	122	putative ankyrin repeat protein	XP_024302132.1	656	ankyrin repeat domain-containing protein 6 isoform X25	123	31	0.25203252	0.942622951	ANKRD6
YP_003986499.1	122	putative ankyrin repeat protein	XP_024302132.1	656	ankyrin repeat domain-containing protein 6 isoform X25	89	24	0.269662921	0.680327869	ANKRD6
YP_003986499.1	122	putative ankyrin repeat protein	XP_024302134.1	626	ankyrin repeat domain-containing protein 6 isoform X28	123	31	0.25203252	0.942622951	ANKRD6
YP_003986499.1	122	putative ankyrin repeat protein	XP_024302133.1	656	ankyrin repeat domain-containing protein 6 isoform X26	118	30	0.254237288	0.901639344	ANKRD6
YP_003986499.1	122	putative ankyrin repeat protein	XP_024302133.1	656	ankyrin repeat domain-containing protein 6 isoform X26	89	24	0.269662921	0.68852459	ANKRD6
YP_003986499.1	122	putative ankyrin repeat protein	XP_011512738.1	1100	ankyrin repeat and SAM domain-containing protein 1A isoform X9	130	35	0.269230769	1	ANKS1A
YP_003986499.1	122	putative ankyrin repeat protein	XP_011512738.1	1100	ankyrin repeat and SAM domain-containing protein 1A isoform X9	40	11	0.275	0.303278689	ANKS1A
YP_003986499.1	122	putative ankyrin repeat protein	XP_011512735.1	1162	ankyrin repeat and SAM domain-containing protein 1A isoform X3	130	35	0.269230769	1	ANKS1A
YP_003986499.1	122	putative ankyrin repeat protein	XP_011512735.1	1162	ankyrin repeat and SAM domain-containing protein 1A isoform X3	40	11	0.275	0.303278689	ANKS1A
YP_003986499.1	122	putative ankyrin repeat protein	XP_011512736.1	1145	ankyrin repeat and SAM domain-containing protein 1A isoform X7	130	35	0.269230769	1	ANKS1A
YP_003986499.1	122	putative ankyrin repeat protein	XP_011512736.1	1145	ankyrin repeat and SAM domain-containing protein 1A isoform X7	132	33	0.25	0.983606557	ANKS1A
YP_003986499.1	122	putative ankyrin repeat protein	XP_011512736.1	1145	ankyrin repeat and SAM domain-containing protein 1A isoform X7	40	11	0.275	0.303278689	ANKS1A
YP_003986499.1	122	putative ankyrin repeat protein	XP_024302151.1	1161	ankyrin repeat and SAM domain-containing protein 1A isoform X4	130	35	0.269230769	1	ANKS1A
YP_003986499.1	122	putative ankyrin repeat protein	XP_024302151.1	1161	ankyrin repeat and SAM domain-containing protein 1A isoform X4	40	11	0.275	0.303278689	ANKS1A
YP_003986499.1	122	putative ankyrin repeat protein	XP_011512733.1	1166	ankyrin repeat and SAM domain-containing protein 1A isoform X1	130	35	0.269230769	1	ANKS1A
YP_003986499.1	122	putative ankyrin repeat protein	XP_011512733.1	1166	ankyrin repeat and SAM domain-containing protein 1A isoform X1	40	11	0.275	0.303278689	ANKS1A
YP_003986499.1	122	putative ankyrin repeat protein	XP_011512737.1	1144	ankyrin repeat and SAM domain-containing protein 1A isoform X8	130	35	0.269230769	1	ANKS1A
YP_003986499.1	122	putative ankyrin repeat protein	XP_011512737.1	1144	ankyrin repeat and SAM domain-containing protein 1A isoform X8	132	33	0.25	0.983606557	ANKS1A
YP_003986499.1	122	putative ankyrin repeat protein	XP_011512737.1	1144	ankyrin repeat and SAM domain-containing protein 1A isoform X8	40	11	0.275	0.303278689	ANKS1A
YP_003986499.1	122	putative ankyrin repeat protein	XP_011512734.1	1165	ankyrin repeat and SAM domain-containing protein 1A isoform X2	130	35	0.269230769	1	ANKS1A
YP_003986499.1	122	putative ankyrin repeat protein	XP_011512734.1	1165	ankyrin repeat and SAM domain-containing protein 1A isoform X2	40	11	0.275	0.303278689	ANKS1A
YP_003986499.1	122	putative ankyrin repeat protein	XP_006715099.1	1156	ankyrin repeat and SAM domain-containing protein 1A isoform X5	130	35	0.269230769	1	ANKS1A
YP_003986499.1	122	putative ankyrin repeat protein	XP_006715099.1	1156	ankyrin repeat and SAM domain-containing protein 1A isoform X5	40	11	0.275	0.303278689	ANKS1A
YP_003986499.1	122	putative ankyrin repeat protein	NP_056060.2	1134	ankyrin repeat and SAM domain-containing protein 1A	130	35	0.269230769	1	ANKS1A
YP_003986499.1	122	putative ankyrin repeat protein	NP_056060.2	1134	ankyrin repeat and SAM domain-containing protein 1A	132	33	0.25	0.983606557	ANKS1A
YP_003986499.1	122	putative ankyrin repeat protein	NP_056060.2	1134	ankyrin repeat and SAM domain-containing protein 1A	40	11	0.275	0.303278689	ANKS1A
YP_003986499.1	122	putative ankyrin repeat protein	XP_005249021.1	1155	ankyrin repeat and SAM domain-containing protein 1A isoform X6	130	35	0.269230769	1	ANKS1A
YP_003986499.1	122	putative ankyrin repeat protein	XP_005249021.1	1155	ankyrin repeat and SAM domain-containing protein 1A isoform X6	40	11	0.275	0.303278689	ANKS1A
YP_003986499.1	122	putative ankyrin repeat protein	NP_001339116.1	1260	ankyrin repeat and sterile alpha motif domain-containing protein 1B isoform o	130	35	0.269230769	1	ANKS1B
YP_003986499.1	122	putative ankyrin repeat protein	NP_001339114.1	1259	ankyrin repeat and sterile alpha motif domain-containing protein 1B isoform p	130	35	0.269230769	1	ANKS1B
YP_003986499.1	122	putative ankyrin repeat protein	XP_006719567.1	1284	ankyrin repeat and sterile alpha motif domain-containing protein 1B isoform X1	130	35	0.269230769	1	ANKS1B
YP_003986499.1	122	putative ankyrin repeat protein	XP_006719568.1	1284	ankyrin repeat and sterile alpha motif domain-containing protein 1B isoform X2	130	35	0.269230769	1	ANKS1B
YP_003986499.1	122	putative ankyrin repeat protein	NP_001339115.1	1285	ankyrin repeat and sterile alpha motif domain-containing protein 1B isoform m	130	35	0.269230769	1	ANKS1B
YP_003986499.1	122	putative ankyrin repeat protein	XP_005269086.1	1256	ankyrin repeat and sterile alpha motif domain-containing protein 1B isoform X9	130	35	0.269230769	1	ANKS1B
YP_003986499.1	122	putative ankyrin repeat protein	NP_001339117.1	1283	ankyrin repeat and sterile alpha motif domain-containing protein 1B isoform n	130	35	0.269230769	1	ANKS1B
YP_003986499.1	122	putative ankyrin repeat protein	XP_016875141.1	1281	ankyrin repeat and sterile alpha motif domain-containing protein 1B isoform X3	130	35	0.269230769	1	ANKS1B
YP_003986499.1	122	putative ankyrin repeat protein	XP_016875146.1	1226	ankyrin repeat and sterile alpha motif domain-containing protein 1B isoform X13	130	35	0.269230769	1	ANKS1B
YP_003986499.1	122	putative ankyrin repeat protein	XP_011536873.1	1251	ankyrin repeat and sterile alpha motif domain-containing protein 1B isoform X10	130	35	0.269230769	1	ANKS1B
YP_003986499.1	122	putative ankyrin repeat protein	XP_016875145.1	1250	ankyrin repeat and sterile alpha motif domain-containing protein 1B isoform X11	130	35	0.269230769	1	ANKS1B
YP_003986499.1	122	putative ankyrin repeat protein	XP_006719573.1	1235	ankyrin repeat and sterile alpha motif domain-containing protein 1B isoform X12	130	35	0.269230769	1	ANKS1B
YP_003986499.1	122	putative ankyrin repeat protein	XP_006719575.1	1200	ankyrin repeat and sterile alpha motif domain-containing protein 1B isoform X14	130	35	0.269230769	1	ANKS1B
YP_003986499.1	122	putative ankyrin repeat protein	NP_690001.3	1248	ankyrin repeat and sterile alpha motif domain-containing protein 1B isoform a	130	35	0.269230769	1	ANKS1B
YP_003986499.1	122	putative ankyrin repeat protein	XP_006719571.1	1260	ankyrin repeat and sterile alpha motif domain-containing protein 1B isoform X7	130	35	0.269230769	1	ANKS1B
YP_003986499.1	122	putative ankyrin repeat protein	XP_006719570.1	1273	ankyrin repeat and sterile alpha motif domain-containing protein 1B isoform X4	130	35	0.269230769	1	ANKS1B
YP_003986499.1	122	putative ankyrin repeat protein	XP_006719576.1	1199	ankyrin repeat and sterile alpha motif domain-containing protein 1B isoform X15	130	35	0.269230769	1	ANKS1B
YP_003986499.1	122	putative ankyrin repeat protein	XP_016875144.1	1259	ankyrin repeat and sterile alpha motif domain-containing protein 1B isoform X8	130	35	0.269230769	1	ANKS1B
YP_003986499.1	122	putative ankyrin repeat protein	XP_016875142.1	1272	ankyrin repeat and sterile alpha motif domain-containing protein 1B isoform X5	130	35	0.269230769	1	ANKS1B
YP_003986499.1	122	putative ankyrin repeat protein	XP_016875143.1	1268	ankyrin repeat and sterile alpha motif domain-containing protein 1B isoform X6	130	35	0.269230769	1	ANKS1B
YP_003986499.1	122	putative ankyrin repeat protein	XP_016875147.1	1188	ankyrin repeat and sterile alpha motif domain-containing protein 1B isoform X16	130	35	0.269230769	1	ANKS1B
YP_003986499.1	122	putative ankyrin repeat protein	XP_006719577.1	1184	ankyrin repeat and sterile alpha motif domain-containing protein 1B isoform X17	130	35	0.269230769	1	ANKS1B
YP_003986499.1	122	putative ankyrin repeat protein	XP_011520675.1	656	ankyrin repeat and SAM domain-containing protein 3 isoform X2	125	32	0.256	0.942622951	ANKS3
YP_003986499.1	122	putative ankyrin repeat protein	XP_011520674.1	668	ankyrin repeat and SAM domain-containing protein 3 isoform X1	125	32	0.256	0.942622951	ANKS3
YP_003986499.1	122	putative ankyrin repeat protein	XP_005251850.1	886	ankyrin repeat and SAM domain-containing protein 6 isoform X1	144	40	0.277777778	0.991803279	ANKS6
YP_003986499.1	122	putative ankyrin repeat protein	XP_005251850.1	886	ankyrin repeat and SAM domain-containing protein 6 isoform X1	145	38	0.262068966	0.991803279	ANKS6
YP_003986499.1	122	putative ankyrin repeat protein	XP_005251851.1	885	ankyrin repeat and SAM domain-containing protein 6 isoform X2	144	40	0.277777778	0.991803279	ANKS6
YP_003986499.1	122	putative ankyrin repeat protein	XP_005251851.1	885	ankyrin repeat and SAM domain-containing protein 6 isoform X2	145	38	0.262068966	0.991803279	ANKS6
YP_003986499.1	122	putative ankyrin repeat protein	XP_006717061.1	872	ankyrin repeat and SAM domain-containing protein 6 isoform X3	144	40	0.277777778	0.991803279	ANKS6
YP_003986499.1	122	putative ankyrin repeat protein	XP_006717061.1	872	ankyrin repeat and SAM domain-containing protein 6 isoform X3	145	38	0.262068966	0.991803279	ANKS6
YP_003986499.1	122	putative ankyrin repeat protein	XP_006717061.1	872	ankyrin repeat and SAM domain-containing protein 6 isoform X3	65	19	0.292307692	0.508196721	ANKS6
YP_003986499.1	122	putative ankyrin repeat protein	NP_775822.3	871	ankyrin repeat and SAM domain-containing protein 6	144	40	0.277777778	0.991803279	ANKS6
YP_003986499.1	122	putative ankyrin repeat protein	NP_775822.3	871	ankyrin repeat and SAM domain-containing protein 6	145	38	0.262068966	0.991803279	ANKS6
YP_003986499.1	122	putative ankyrin repeat protein	NP_775822.3	871	ankyrin repeat and SAM domain-containing protein 6	65	19	0.292307692	0.508196721	ANKS6
YP_003986499.1	122	putative ankyrin repeat protein	NP_078977.2	278	ankyrin repeat and SOCS box protein 13	125	32	0.256	0.959016393	ASB13
YP_003986499.1	122	putative ankyrin repeat protein	NP_078977.2	278	ankyrin repeat and SOCS box protein 13	96	25	0.260416667	0.745901639	ASB13
YP_003986499.1	122	putative ankyrin repeat protein	NP_065804.2	1202	caskin-2 isoform a	75	20	0.266666667	0.573770492	CASKIN2
YP_003986499.1	122	putative ankyrin repeat protein	NP_001275658.1	1430	death-associated protein kinase 1	130	35	0.269230769	0.991803279	DAPK1
YP_003986499.1	122	putative ankyrin repeat protein	NP_001275658.1	1430	death-associated protein kinase 1	131	36	0.27480916	1	DAPK1
YP_003986499.1	122	putative ankyrin repeat protein	NP_001275658.1	1430	death-associated protein kinase 1	131	35	0.267175573	1	DAPK1
YP_003986499.1	122	putative ankyrin repeat protein	XP_005251814.1	839	death-associated protein kinase 1 isoform X2	130	35	0.269230769	0.991803279	DAPK1
YP_003986499.1	122	putative ankyrin repeat protein	XP_005251814.1	839	death-associated protein kinase 1 isoform X2	131	36	0.27480916	1	DAPK1
YP_003986499.1	122	putative ankyrin repeat protein	XP_005251814.1	839	death-associated protein kinase 1 isoform X2	131	35	0.267175573	1	DAPK1
YP_003986499.1	122	putative ankyrin repeat protein	XP_024303446.1	896	histone-lysine N-methyltransferase EHMT1 isoform X12	130	35	0.269230769	0.983606557	EHMT1
YP_003986499.1	122	putative ankyrin repeat protein	XP_024303446.1	896	histone-lysine N-methyltransferase EHMT1 isoform X12	103	31	0.300970874	0.786885246	EHMT1
YP_003986499.1	122	putative ankyrin repeat protein	XP_024303446.1	896	histone-lysine N-methyltransferase EHMT1 isoform X12	126	35	0.277777778	0.93442623	EHMT1
YP_003986499.1	122	putative ankyrin repeat protein	XP_011517325.1	1294	histone-lysine N-methyltransferase EHMT1 isoform X4	130	35	0.269230769	0.983606557	EHMT1
YP_003986499.1	122	putative ankyrin repeat protein	XP_011517325.1	1294	histone-lysine N-methyltransferase EHMT1 isoform X4	132	36	0.272727273	1	EHMT1
YP_003986499.1	122	putative ankyrin repeat protein	XP_011517325.1	1294	histone-lysine N-methyltransferase EHMT1 isoform X4	126	35	0.277777778	0.93442623	EHMT1
YP_003986499.1	122	putative ankyrin repeat protein	XP_011517323.1	1301	histone-lysine N-methyltransferase EHMT1 isoform X1	130	35	0.269230769	0.983606557	EHMT1
YP_003986499.1	122	putative ankyrin repeat protein	XP_011517323.1	1301	histone-lysine N-methyltransferase EHMT1 isoform X1	132	36	0.272727273	1	EHMT1
YP_003986499.1	122	putative ankyrin repeat protein	XP_011517323.1	1301	histone-lysine N-methyltransferase EHMT1 isoform X1	126	35	0.277777778	0.93442623	EHMT1
YP_003986499.1	122	putative ankyrin repeat protein	XP_005266162.1	1295	histone-lysine N-methyltransferase EHMT1 isoform X3	130	35	0.269230769	0.983606557	EHMT1
YP_003986499.1	122	putative ankyrin repeat protein	XP_005266162.1	1295	histone-lysine N-methyltransferase EHMT1 isoform X3	132	36	0.272727273	1	EHMT1
YP_003986499.1	122	putative ankyrin repeat protein	XP_005266162.1	1295	histone-lysine N-methyltransferase EHMT1 isoform X3	126	35	0.277777778	0.93442623	EHMT1
YP_003986499.1	122	putative ankyrin repeat protein	XP_016870623.1	1293	histone-lysine N-methyltransferase EHMT1 isoform X5	130	35	0.269230769	0.983606557	EHMT1
YP_003986499.1	122	putative ankyrin repeat protein	XP_016870623.1	1293	histone-lysine N-methyltransferase EHMT1 isoform X5	132	36	0.272727273	1	EHMT1
YP_003986499.1	122	putative ankyrin repeat protein	XP_016870623.1	1293	histone-lysine N-methyltransferase EHMT1 isoform X5	126	35	0.277777778	0.93442623	EHMT1
YP_003986499.1	122	putative ankyrin repeat protein	NP_079033.4	1298	histone-lysine N-methyltransferase EHMT1 isoform 1	130	35	0.269230769	0.983606557	EHMT1
YP_003986499.1	122	putative ankyrin repeat protein	NP_079033.4	1298	histone-lysine N-methyltransferase EHMT1 isoform 1	132	36	0.272727273	1	EHMT1
YP_003986499.1	122	putative ankyrin repeat protein	NP_079033.4	1298	histone-lysine N-methyltransferase EHMT1 isoform 1	126	35	0.277777778	0.93442623	EHMT1
YP_003986499.1	122	putative ankyrin repeat protein	XP_011517324.1	1300	histone-lysine N-methyltransferase EHMT1 isoform X2	130	35	0.269230769	0.983606557	EHMT1
YP_003986499.1	122	putative ankyrin repeat protein	XP_011517324.1	1300	histone-lysine N-methyltransferase EHMT1 isoform X2	132	36	0.272727273	1	EHMT1
YP_003986499.1	122	putative ankyrin repeat protein	XP_011517324.1	1300	histone-lysine N-methyltransferase EHMT1 isoform X2	126	35	0.277777778	0.93442623	EHMT1
YP_003986499.1	122	putative ankyrin repeat protein	XP_024303444.1	1006	histone-lysine N-methyltransferase EHMT1 isoform X11	130	35	0.269230769	0.983606557	EHMT1
YP_003986499.1	122	putative ankyrin repeat protein	XP_024303444.1	1006	histone-lysine N-methyltransferase EHMT1 isoform X11	132	36	0.272727273	1	EHMT1
YP_003986499.1	122	putative ankyrin repeat protein	XP_024303444.1	1006	histone-lysine N-methyltransferase EHMT1 isoform X11	126	35	0.277777778	0.93442623	EHMT1
YP_003986499.1	122	putative ankyrin repeat protein	XP_016870625.1	1265	histone-lysine N-methyltransferase EHMT1 isoform X8	130	35	0.269230769	0.983606557	EHMT1
YP_003986499.1	122	putative ankyrin repeat protein	XP_016870625.1	1265	histone-lysine N-methyltransferase EHMT1 isoform X8	132	36	0.272727273	1	EHMT1
YP_003986499.1	122	putative ankyrin repeat protein	XP_016870625.1	1265	histone-lysine N-methyltransferase EHMT1 isoform X8	126	35	0.277777778	0.93442623	EHMT1
YP_003986499.1	122	putative ankyrin repeat protein	XP_024303448.1	1212	histone-lysine N-methyltransferase EHMT1 isoform X17	130	35	0.269230769	0.983606557	EHMT1
YP_003986499.1	122	putative ankyrin repeat protein	XP_024303448.1	1212	histone-lysine N-methyltransferase EHMT1 isoform X17	132	36	0.272727273	1	EHMT1
YP_003986499.1	122	putative ankyrin repeat protein	XP_024303448.1	1212	histone-lysine N-methyltransferase EHMT1 isoform X17	126	35	0.277777778	0.93442623	EHMT1
YP_003986499.1	122	putative ankyrin repeat protein	XP_016870626.1	1260	histone-lysine N-methyltransferase EHMT1 isoform X9	130	35	0.269230769	0.983606557	EHMT1
YP_003986499.1	122	putative ankyrin repeat protein	XP_016870626.1	1260	histone-lysine N-methyltransferase EHMT1 isoform X9	132	36	0.272727273	1	EHMT1
YP_003986499.1	122	putative ankyrin repeat protein	XP_016870626.1	1260	histone-lysine N-methyltransferase EHMT1 isoform X9	126	35	0.277777778	0.93442623	EHMT1
YP_003986499.1	122	putative ankyrin repeat protein	XP_024303443.1	1219	histone-lysine N-methyltransferase EHMT1 isoform X10	130	35	0.269230769	0.983606557	EHMT1
YP_003986499.1	122	putative ankyrin repeat protein	XP_024303443.1	1219	histone-lysine N-methyltransferase EHMT1 isoform X10	132	36	0.272727273	1	EHMT1
YP_003986499.1	122	putative ankyrin repeat protein	XP_024303443.1	1219	histone-lysine N-methyltransferase EHMT1 isoform X10	126	35	0.277777778	0.93442623	EHMT1
YP_003986499.1	122	putative ankyrin repeat protein	XP_005266167.1	1267	histone-lysine N-methyltransferase EHMT1 isoform X7	130	35	0.269230769	0.983606557	EHMT1
YP_003986499.1	122	putative ankyrin repeat protein	XP_005266167.1	1267	histone-lysine N-methyltransferase EHMT1 isoform X7	132	36	0.272727273	1	EHMT1
YP_003986499.1	122	putative ankyrin repeat protein	XP_005266167.1	1267	histone-lysine N-methyltransferase EHMT1 isoform X7	126	35	0.277777778	0.93442623	EHMT1
YP_003986499.1	122	putative ankyrin repeat protein	XP_024303442.1	1241	histone-lysine N-methyltransferase EHMT1 isoform X6	130	35	0.269230769	0.983606557	EHMT1
YP_003986499.1	122	putative ankyrin repeat protein	XP_024303442.1	1241	histone-lysine N-methyltransferase EHMT1 isoform X6	132	36	0.272727273	1	EHMT1
YP_003986499.1	122	putative ankyrin repeat protein	XP_024303442.1	1241	histone-lysine N-methyltransferase EHMT1 isoform X6	126	35	0.277777778	0.93442623	EHMT1
YP_003986499.1	122	putative ankyrin repeat protein	XP_011517331.1	775	histone-lysine N-methyltransferase EHMT1 isoform X14	130	35	0.269230769	0.983606557	EHMT1
YP_003986499.1	122	putative ankyrin repeat protein	XP_011517331.1	775	histone-lysine N-methyltransferase EHMT1 isoform X14	132	36	0.272727273	1	EHMT1
YP_003986499.1	122	putative ankyrin repeat protein	XP_011517331.1	775	histone-lysine N-methyltransferase EHMT1 isoform X14	126	35	0.277777778	0.93442623	EHMT1
YP_003986499.1	122	putative ankyrin repeat protein	XP_011517332.1	559	histone-lysine N-methyltransferase EHMT1 isoform X15	132	36	0.272727273	1	EHMT1
YP_003986499.1	122	putative ankyrin repeat protein	XP_011517333.1	488	histone-lysine N-methyltransferase EHMT1 isoform X16	124	35	0.282258065	0.93442623	EHMT1
YP_003986499.1	122	putative ankyrin repeat protein	XP_024304024.1	323	fibronectin type 3 and ankyrin repeat domains protein 1 isoform X10	128	34	0.265625	0.959016393	FANK1
YP_003986499.1	122	putative ankyrin repeat protein	XP_024304026.1	317	fibronectin type 3 and ankyrin repeat domains protein 1 isoform X11	128	34	0.265625	0.959016393	FANK1
YP_003986499.1	122	putative ankyrin repeat protein	XP_016872409.1	359	fibronectin type 3 and ankyrin repeat domains protein 1 isoform X5	128	34	0.265625	0.959016393	FANK1
YP_003986499.1	122	putative ankyrin repeat protein	NP_001337868.1	371	fibronectin type 3 and ankyrin repeat domains protein 1 isoform 1	125	34	0.272	0.942622951	FANK1
YP_003986499.1	122	putative ankyrin repeat protein	XP_011538651.1	372	fibronectin type 3 and ankyrin repeat domains protein 1 isoform X2	125	34	0.272	0.942622951	FANK1
YP_003986499.1	122	putative ankyrin repeat protein	XP_016872412.1	304	fibronectin type 3 and ankyrin repeat domains protein 1 isoform X14	133	34	0.255639098	1	FANK1
YP_003986499.1	122	putative ankyrin repeat protein	XP_016872412.1	304	fibronectin type 3 and ankyrin repeat domains protein 1 isoform X14	125	34	0.272	0.942622951	FANK1
YP_003986499.1	122	putative ankyrin repeat protein	XP_006718127.1	345	fibronectin type 3 and ankyrin repeat domains protein 1 isoform X7	125	34	0.272	0.942622951	FANK1
YP_003986499.1	122	putative ankyrin repeat protein	XP_011538653.1	365	fibronectin type 3 and ankyrin repeat domains protein 1 isoform X3	125	34	0.272	0.942622951	FANK1
YP_003986499.1	122	putative ankyrin repeat protein	NP_001350478.1	339	fibronectin type 3 and ankyrin repeat domains protein 1 isoform 3	125	34	0.272	0.942622951	FANK1
YP_003986499.1	122	putative ankyrin repeat protein	XP_024304022.1	340	fibronectin type 3 and ankyrin repeat domains protein 1 isoform X8	133	34	0.255639098	1	FANK1
YP_003986499.1	122	putative ankyrin repeat protein	XP_024304022.1	340	fibronectin type 3 and ankyrin repeat domains protein 1 isoform X8	125	34	0.272	0.942622951	FANK1
YP_003986499.1	122	putative ankyrin repeat protein	XP_011538660.1	314	fibronectin type 3 and ankyrin repeat domains protein 1 isoform X12	133	34	0.255639098	1	FANK1
YP_003986499.1	122	putative ankyrin repeat protein	XP_011538660.1	314	fibronectin type 3 and ankyrin repeat domains protein 1 isoform X12	125	34	0.272	0.942622951	FANK1
YP_003986499.1	122	putative ankyrin repeat protein	XP_011538650.1	381	fibronectin type 3 and ankyrin repeat domains protein 1 isoform X1	125	34	0.272	0.942622951	FANK1
YP_003986499.1	122	putative ankyrin repeat protein	XP_006718121.1	361	fibronectin type 3 and ankyrin repeat domains protein 1 isoform X4	125	34	0.272	0.942622951	FANK1
YP_003986499.1	122	putative ankyrin repeat protein	XP_024304020.1	355	fibronectin type 3 and ankyrin repeat domains protein 1 isoform X6	125	34	0.272	0.942622951	FANK1
YP_003986499.1	122	putative ankyrin repeat protein	XP_016872411.1	313	fibronectin type 3 and ankyrin repeat domains protein 1 isoform X13	125	34	0.272	0.942622951	FANK1
YP_003986499.1	122	putative ankyrin repeat protein	NP_056137.1	627	protein fem-1 homolog B	127	41	0.322834646	0.967213115	FEM1B
YP_003986499.1	122	putative ankyrin repeat protein	NP_056137.1	627	protein fem-1 homolog B	135	45	0.333333333	0.959016393	FEM1B
YP_003986499.1	122	putative ankyrin repeat protein	NP_056137.1	627	protein fem-1 homolog B	99	27	0.27	0.778688525	FEM1B
YP_003986499.1	122	putative ankyrin repeat protein	NP_056137.1	627	protein fem-1 homolog B	118	32	0.271186441	0.844262295	FEM1B
YP_003986499.1	122	putative ankyrin repeat protein	NP_001106279.3	936	FPGT-TNNI3K fusion protein isoform a	131	33	0.251908397	0.983606557	FPGT-TNNI3K
YP_003986499.1	122	putative ankyrin repeat protein	NP_001106279.3	936	FPGT-TNNI3K fusion protein isoform a	123	35	0.284552846	0.918032787	FPGT-TNNI3K
YP_003986499.1	122	putative ankyrin repeat protein	NP_001186256.3	843	FPGT-TNNI3K fusion protein isoform b	131	33	0.251908397	0.983606557	FPGT-TNNI3K
YP_003986499.1	122	putative ankyrin repeat protein	NP_001186256.3	843	FPGT-TNNI3K fusion protein isoform b	123	35	0.284552846	0.918032787	FPGT-TNNI3K
YP_003986499.1	122	putative ankyrin repeat protein	NP_001307844.1	394	GA-binding protein subunit beta-1 isoform 5	122	31	0.254098361	0.93442623	GABPB1
YP_003986499.1	122	putative ankyrin repeat protein	NP_001307844.1	394	GA-binding protein subunit beta-1 isoform 5	108	27	0.25	0.795081967	GABPB1
YP_003986499.1	122	putative ankyrin repeat protein	XP_024305653.1	398	GA-binding protein subunit beta-1 isoform X3	122	31	0.254098361	0.93442623	GABPB1
YP_003986499.1	122	putative ankyrin repeat protein	XP_024305653.1	398	GA-binding protein subunit beta-1 isoform X3	108	27	0.25	0.795081967	GABPB1
YP_003986499.1	122	putative ankyrin repeat protein	NP_002032.2	360	GA-binding protein subunit beta-1 isoform gamma 1	122	31	0.254098361	0.93442623	GABPB1
YP_003986499.1	122	putative ankyrin repeat protein	NP_002032.2	360	GA-binding protein subunit beta-1 isoform gamma 1	108	27	0.25	0.795081967	GABPB1
YP_003986499.1	122	putative ankyrin repeat protein	XP_005254331.1	395	GA-binding protein subunit beta-1 isoform X4	122	31	0.254098361	0.93442623	GABPB1
YP_003986499.1	122	putative ankyrin repeat protein	XP_005254331.1	395	GA-binding protein subunit beta-1 isoform X4	108	27	0.25	0.795081967	GABPB1
YP_003986499.1	122	putative ankyrin repeat protein	XP_011519728.1	382	GA-binding protein subunit beta-1 isoform X9	122	31	0.254098361	0.93442623	GABPB1
YP_003986499.1	122	putative ankyrin repeat protein	XP_011519728.1	382	GA-binding protein subunit beta-1 isoform X9	108	27	0.25	0.795081967	GABPB1
YP_003986499.1	122	putative ankyrin repeat protein	XP_024305652.1	399	GA-binding protein subunit beta-1 isoform X2	122	31	0.254098361	0.93442623	GABPB1
YP_003986499.1	122	putative ankyrin repeat protein	XP_024305652.1	399	GA-binding protein subunit beta-1 isoform X2	108	27	0.25	0.795081967	GABPB1
YP_003986499.1	122	putative ankyrin repeat protein	XP_016877542.1	383	GA-binding protein subunit beta-1 isoform X8	122	31	0.254098361	0.93442623	GABPB1
YP_003986499.1	122	putative ankyrin repeat protein	XP_016877542.1	383	GA-binding protein subunit beta-1 isoform X8	108	27	0.25	0.795081967	GABPB1
YP_003986499.1	122	putative ankyrin repeat protein	XP_024305651.1	400	GA-binding protein subunit beta-1 isoform X1	122	31	0.254098361	0.93442623	GABPB1
YP_003986499.1	122	putative ankyrin repeat protein	XP_024305651.1	400	GA-binding protein subunit beta-1 isoform X1	108	27	0.25	0.795081967	GABPB1
YP_003986499.1	122	putative ankyrin repeat protein	NP_057739.1	348	GA-binding protein subunit beta-1 isoform gamma 2	122	31	0.254098361	0.93442623	GABPB1
YP_003986499.1	122	putative ankyrin repeat protein	NP_057739.1	348	GA-binding protein subunit beta-1 isoform gamma 2	108	27	0.25	0.795081967	GABPB1
YP_003986499.1	122	putative ankyrin repeat protein	XP_024305656.1	387	GA-binding protein subunit beta-1 isoform X7	122	31	0.254098361	0.93442623	GABPB1
YP_003986499.1	122	putative ankyrin repeat protein	XP_024305656.1	387	GA-binding protein subunit beta-1 isoform X7	108	27	0.25	0.795081967	GABPB1
YP_003986499.1	122	putative ankyrin repeat protein	XP_024305655.1	388	GA-binding protein subunit beta-1 isoform X6	122	31	0.254098361	0.93442623	GABPB1
YP_003986499.1	122	putative ankyrin repeat protein	XP_024305655.1	388	GA-binding protein subunit beta-1 isoform X6	108	27	0.25	0.795081967	GABPB1
YP_003986499.1	122	putative ankyrin repeat protein	NP_001335661.1	1752	kinase D-interacting substrate of 220 kDa isoform 4	130	36	0.276923077	0.991803279	KIDINS220
YP_003986499.1	122	putative ankyrin repeat protein	NP_001335661.1	1752	kinase D-interacting substrate of 220 kDa isoform 4	131	41	0.312977099	1	KIDINS220
YP_003986499.1	122	putative ankyrin repeat protein	NP_001335661.1	1752	kinase D-interacting substrate of 220 kDa isoform 4	131	33	0.251908397	1	KIDINS220
YP_003986499.1	122	putative ankyrin repeat protein	NP_001335661.1	1752	kinase D-interacting substrate of 220 kDa isoform 4	120	30	0.25	0.909836066	KIDINS220
YP_003986499.1	122	putative ankyrin repeat protein	NP_001335664.1	1714	kinase D-interacting substrate of 220 kDa isoform 6	130	36	0.276923077	0.991803279	KIDINS220
YP_003986499.1	122	putative ankyrin repeat protein	NP_001335664.1	1714	kinase D-interacting substrate of 220 kDa isoform 6	131	41	0.312977099	1	KIDINS220
YP_003986499.1	122	putative ankyrin repeat protein	NP_001335664.1	1714	kinase D-interacting substrate of 220 kDa isoform 6	131	33	0.251908397	1	KIDINS220
YP_003986499.1	122	putative ankyrin repeat protein	NP_001335664.1	1714	kinase D-interacting substrate of 220 kDa isoform 6	120	30	0.25	0.909836066	KIDINS220
YP_003986499.1	122	putative ankyrin repeat protein	NP_001335660.1	1753	kinase D-interacting substrate of 220 kDa isoform 3	131	36	0.27480916	0.991803279	KIDINS220
YP_003986499.1	122	putative ankyrin repeat protein	NP_001335660.1	1753	kinase D-interacting substrate of 220 kDa isoform 3	132	41	0.310606061	1	KIDINS220
YP_003986499.1	122	putative ankyrin repeat protein	NP_001335660.1	1753	kinase D-interacting substrate of 220 kDa isoform 3	131	33	0.251908397	1	KIDINS220
YP_003986499.1	122	putative ankyrin repeat protein	NP_001335660.1	1753	kinase D-interacting substrate of 220 kDa isoform 3	120	30	0.25	0.909836066	KIDINS220
YP_003986499.1	122	putative ankyrin repeat protein	NP_001335667.1	1348	kinase D-interacting substrate of 220 kDa isoform 8	130	36	0.276923077	0.991803279	KIDINS220
YP_003986499.1	122	putative ankyrin repeat protein	NP_001335667.1	1348	kinase D-interacting substrate of 220 kDa isoform 8	131	41	0.312977099	1	KIDINS220
YP_003986499.1	122	putative ankyrin repeat protein	NP_001335667.1	1348	kinase D-interacting substrate of 220 kDa isoform 8	131	33	0.251908397	1	KIDINS220
YP_003986499.1	122	putative ankyrin repeat protein	NP_001335667.1	1348	kinase D-interacting substrate of 220 kDa isoform 8	120	30	0.25	0.909836066	KIDINS220
YP_003986499.1	122	putative ankyrin repeat protein	NP_001335670.1	1310	kinase D-interacting substrate of 220 kDa isoform 10	130	36	0.276923077	0.991803279	KIDINS220
YP_003986499.1	122	putative ankyrin repeat protein	NP_001335670.1	1310	kinase D-interacting substrate of 220 kDa isoform 10	131	41	0.312977099	1	KIDINS220
YP_003986499.1	122	putative ankyrin repeat protein	NP_001335670.1	1310	kinase D-interacting substrate of 220 kDa isoform 10	131	33	0.251908397	1	KIDINS220
YP_003986499.1	122	putative ankyrin repeat protein	NP_001335670.1	1310	kinase D-interacting substrate of 220 kDa isoform 10	120	30	0.25	0.909836066	KIDINS220
YP_003986499.1	122	putative ankyrin repeat protein	NP_001335674.1	1031	kinase D-interacting substrate of 220 kDa isoform 11	131	36	0.27480916	0.991803279	KIDINS220
YP_003986499.1	122	putative ankyrin repeat protein	NP_001335674.1	1031	kinase D-interacting substrate of 220 kDa isoform 11	132	41	0.310606061	1	KIDINS220
YP_003986499.1	122	putative ankyrin repeat protein	NP_001335674.1	1031	kinase D-interacting substrate of 220 kDa isoform 11	131	33	0.251908397	1	KIDINS220
YP_003986499.1	122	putative ankyrin repeat protein	NP_001335674.1	1031	kinase D-interacting substrate of 220 kDa isoform 11	120	30	0.25	0.909836066	KIDINS220
YP_003986499.1	122	putative ankyrin repeat protein	NP_001335665.1	1672	kinase D-interacting substrate of 220 kDa isoform 7	131	41	0.312977099	1	KIDINS220
YP_003986499.1	122	putative ankyrin repeat protein	NP_001335665.1	1672	kinase D-interacting substrate of 220 kDa isoform 7	122	36	0.295081967	0.926229508	KIDINS220
YP_003986499.1	122	putative ankyrin repeat protein	NP_001335665.1	1672	kinase D-interacting substrate of 220 kDa isoform 7	131	33	0.251908397	1	KIDINS220
YP_003986499.1	122	putative ankyrin repeat protein	NP_001138997.1	983	ankycorbin isoform d	59	16	0.271186441	0.450819672	RAI14
YP_003986499.1	122	putative ankyrin repeat protein	XP_011512318.2	986	ankycorbin isoform X1	59	16	0.271186441	0.450819672	RAI14
YP_003986499.1	122	putative ankyrin repeat protein	NP_001138992.1	980	ankycorbin isoform a	59	16	0.271186441	0.450819672	RAI14
YP_003986499.1	122	putative ankyrin repeat protein	NP_001138995.1	972	ankycorbin isoform c	59	16	0.271186441	0.450819672	RAI14
YP_003986499.1	122	putative ankyrin repeat protein	XP_011512327.2	957	ankycorbin isoform X5	59	16	0.271186441	0.450819672	RAI14
YP_003986499.1	122	putative ankyrin repeat protein	NP_001138994.1	951	ankycorbin isoform b	59	16	0.271186441	0.450819672	RAI14
YP_003986499.1	122	putative ankyrin repeat protein	XP_011510353.1	1879	protein TANC1 isoform X5	128	36	0.28125	0.975409836	TANC1
YP_003986499.1	122	putative ankyrin repeat protein	XP_011510353.1	1879	protein TANC1 isoform X5	127	40	0.31496063	0.967213115	TANC1
YP_003986499.1	122	putative ankyrin repeat protein	XP_011510353.1	1879	protein TANC1 isoform X5	129	36	0.279069767	0.983606557	TANC1
YP_003986499.1	122	putative ankyrin repeat protein	XP_011510350.1	1885	protein TANC1 isoform X2	128	36	0.28125	0.975409836	TANC1
YP_003986499.1	122	putative ankyrin repeat protein	XP_011510350.1	1885	protein TANC1 isoform X2	127	40	0.31496063	0.967213115	TANC1
YP_003986499.1	122	putative ankyrin repeat protein	XP_011510350.1	1885	protein TANC1 isoform X2	129	36	0.279069767	0.983606557	TANC1
YP_003986499.1	122	putative ankyrin repeat protein	XP_016860639.1	1838	protein TANC1 isoform X11	128	36	0.28125	0.975409836	TANC1
YP_003986499.1	122	putative ankyrin repeat protein	XP_016860639.1	1838	protein TANC1 isoform X11	127	40	0.31496063	0.967213115	TANC1
YP_003986499.1	122	putative ankyrin repeat protein	XP_016860639.1	1838	protein TANC1 isoform X11	129	36	0.279069767	0.983606557	TANC1
YP_003986499.1	122	putative ankyrin repeat protein	XP_016860630.1	1878	protein TANC1 isoform X1	128	36	0.28125	0.975409836	TANC1
YP_003986499.1	122	putative ankyrin repeat protein	XP_016860630.1	1878	protein TANC1 isoform X1	127	40	0.31496063	0.967213115	TANC1
YP_003986499.1	122	putative ankyrin repeat protein	XP_016860630.1	1878	protein TANC1 isoform X1	129	36	0.279069767	0.983606557	TANC1
YP_003986499.1	122	putative ankyrin repeat protein	XP_016860635.1	1872	protein TANC1 isoform X6	128	36	0.28125	0.975409836	TANC1
YP_003986499.1	122	putative ankyrin repeat protein	XP_016860635.1	1872	protein TANC1 isoform X6	127	40	0.31496063	0.967213115	TANC1
YP_003986499.1	122	putative ankyrin repeat protein	XP_016860635.1	1872	protein TANC1 isoform X6	129	36	0.279069767	0.983606557	TANC1
YP_003986499.1	122	putative ankyrin repeat protein	XP_016860633.1	1871	protein TANC1 isoform X4	128	36	0.28125	0.975409836	TANC1
YP_003986499.1	122	putative ankyrin repeat protein	XP_016860633.1	1871	protein TANC1 isoform X4	127	40	0.31496063	0.967213115	TANC1
YP_003986499.1	122	putative ankyrin repeat protein	XP_016860633.1	1871	protein TANC1 isoform X4	129	36	0.279069767	0.983606557	TANC1
YP_003986499.1	122	putative ankyrin repeat protein	XP_005246975.1	1871	protein TANC1 isoform X7	128	36	0.28125	0.975409836	TANC1
YP_003986499.1	122	putative ankyrin repeat protein	XP_005246975.1	1871	protein TANC1 isoform X7	127	40	0.31496063	0.967213115	TANC1
YP_003986499.1	122	putative ankyrin repeat protein	XP_005246975.1	1871	protein TANC1 isoform X7	129	36	0.279069767	0.983606557	TANC1
YP_003986499.1	122	putative ankyrin repeat protein	NP_203752.2	1861	protein TANC1 isoform 1	128	36	0.28125	0.975409836	TANC1
YP_003986499.1	122	putative ankyrin repeat protein	NP_203752.2	1861	protein TANC1 isoform 1	127	40	0.31496063	0.967213115	TANC1
YP_003986499.1	122	putative ankyrin repeat protein	NP_203752.2	1861	protein TANC1 isoform 1	129	36	0.279069767	0.983606557	TANC1
YP_003986499.1	122	putative ankyrin repeat protein	XP_016860638.1	1844	protein TANC1 isoform X9	128	36	0.28125	0.975409836	TANC1
YP_003986499.1	122	putative ankyrin repeat protein	XP_016860638.1	1844	protein TANC1 isoform X9	127	40	0.31496063	0.967213115	TANC1
YP_003986499.1	122	putative ankyrin repeat protein	XP_016860638.1	1844	protein TANC1 isoform X9	129	36	0.279069767	0.983606557	TANC1
YP_003986499.1	122	putative ankyrin repeat protein	XP_016860642.1	1773	protein TANC1 isoform X15	128	36	0.28125	0.975409836	TANC1
YP_003986499.1	122	putative ankyrin repeat protein	XP_016860642.1	1773	protein TANC1 isoform X15	127	40	0.31496063	0.967213115	TANC1
YP_003986499.1	122	putative ankyrin repeat protein	XP_016860642.1	1773	protein TANC1 isoform X15	129	36	0.279069767	0.983606557	TANC1
YP_003986499.1	122	putative ankyrin repeat protein	XP_016860641.1	1790	protein TANC1 isoform X14	128	36	0.28125	0.975409836	TANC1
YP_003986499.1	122	putative ankyrin repeat protein	XP_016860641.1	1790	protein TANC1 isoform X14	127	40	0.31496063	0.967213115	TANC1
YP_003986499.1	122	putative ankyrin repeat protein	XP_016860641.1	1790	protein TANC1 isoform X14	129	36	0.279069767	0.983606557	TANC1
YP_003986499.1	122	putative ankyrin repeat protein	XP_016860640.1	1791	protein TANC1 isoform X13	128	36	0.28125	0.975409836	TANC1
YP_003986499.1	122	putative ankyrin repeat protein	XP_016860640.1	1791	protein TANC1 isoform X13	127	40	0.31496063	0.967213115	TANC1
YP_003986499.1	122	putative ankyrin repeat protein	XP_016860640.1	1791	protein TANC1 isoform X13	129	36	0.279069767	0.983606557	TANC1
YP_003986499.1	122	putative ankyrin repeat protein	NP_001336993.1	1854	protein TANC1 isoform 5	128	36	0.28125	0.975409836	TANC1
YP_003986499.1	122	putative ankyrin repeat protein	NP_001336993.1	1854	protein TANC1 isoform 5	127	40	0.31496063	0.967213115	TANC1
YP_003986499.1	122	putative ankyrin repeat protein	NP_001336993.1	1854	protein TANC1 isoform 5	129	36	0.279069767	0.983606557	TANC1
YP_003986499.1	122	putative ankyrin repeat protein	XP_011510357.1	1853	protein TANC1 isoform X10	128	36	0.28125	0.975409836	TANC1
YP_003986499.1	122	putative ankyrin repeat protein	XP_011510357.1	1853	protein TANC1 isoform X10	127	40	0.31496063	0.967213115	TANC1
YP_003986499.1	122	putative ankyrin repeat protein	XP_011510357.1	1853	protein TANC1 isoform X10	129	36	0.279069767	0.983606557	TANC1
YP_003986499.1	122	putative ankyrin repeat protein	NP_057062.1	835	serine/threonine-protein kinase TNNI3K	131	33	0.251908397	0.983606557	TNNI3K
YP_003986499.1	122	putative ankyrin repeat protein	NP_057062.1	835	serine/threonine-protein kinase TNNI3K	123	35	0.284552846	0.918032787	TNNI3K
YP_003986500.1	269	putative ankyrin repeat protein	NP_000028.3	1880	ankyrin-1 isoform 3	190	49	0.255208333	0.657992565	ANK1
YP_003986500.1	269	putative ankyrin repeat protein	NP_000028.3	1880	ankyrin-1 isoform 3	158	44	0.278481013	0.542750929	ANK1
YP_003986500.1	269	putative ankyrin repeat protein	NP_000028.3	1880	ankyrin-1 isoform 3	99	26	0.257425743	0.345724907	ANK1
YP_003986500.1	269	putative ankyrin repeat protein	XP_016868815.1	1892	ankyrin-1 isoform X17	190	49	0.255208333	0.657992565	ANK1
YP_003986500.1	269	putative ankyrin repeat protein	XP_016868815.1	1892	ankyrin-1 isoform X17	163	46	0.282208589	0.56133829	ANK1
YP_003986500.1	269	putative ankyrin repeat protein	XP_016868815.1	1892	ankyrin-1 isoform X17	106	27	0.25	0.371747212	ANK1
YP_003986500.1	269	putative ankyrin repeat protein	XP_024302896.1	1904	ankyrin-1 isoform X16	190	49	0.255208333	0.657992565	ANK1
YP_003986500.1	269	putative ankyrin repeat protein	XP_024302896.1	1904	ankyrin-1 isoform X16	158	44	0.278481013	0.542750929	ANK1
YP_003986500.1	269	putative ankyrin repeat protein	XP_024302896.1	1904	ankyrin-1 isoform X16	99	26	0.257425743	0.345724907	ANK1
YP_003986500.1	269	putative ankyrin repeat protein	XP_016868814.1	1908	ankyrin-1 isoform X15	190	49	0.255208333	0.657992565	ANK1
YP_003986500.1	269	putative ankyrin repeat protein	XP_016868814.1	1908	ankyrin-1 isoform X15	163	46	0.282208589	0.56133829	ANK1
YP_003986500.1	269	putative ankyrin repeat protein	XP_016868814.1	1908	ankyrin-1 isoform X15	106	27	0.25	0.371747212	ANK1
YP_003986500.1	269	putative ankyrin repeat protein	XP_011542803.1	1913	ankyrin-1 isoform X14	190	49	0.255208333	0.657992565	ANK1
YP_003986500.1	269	putative ankyrin repeat protein	XP_011542803.1	1913	ankyrin-1 isoform X14	158	44	0.278481013	0.542750929	ANK1
YP_003986500.1	269	putative ankyrin repeat protein	XP_011542803.1	1913	ankyrin-1 isoform X14	99	26	0.257425743	0.345724907	ANK1
YP_003986500.1	269	putative ankyrin repeat protein	XP_005273533.1	1921	ankyrin-1 isoform X12	190	49	0.255208333	0.657992565	ANK1
YP_003986500.1	269	putative ankyrin repeat protein	XP_005273533.1	1921	ankyrin-1 isoform X12	158	44	0.278481013	0.542750929	ANK1
YP_003986500.1	269	putative ankyrin repeat protein	XP_005273533.1	1921	ankyrin-1 isoform X12	99	26	0.257425743	0.345724907	ANK1
YP_003986500.1	269	putative ankyrin repeat protein	XP_016868812.1	1936	ankyrin-1 isoform X10	190	49	0.255208333	0.657992565	ANK1
YP_003986500.1	269	putative ankyrin repeat protein	XP_016868811.1	1937	ankyrin-1 isoform X9	190	49	0.255208333	0.657992565	ANK1
YP_003986500.1	269	putative ankyrin repeat protein	XP_016868811.1	1937	ankyrin-1 isoform X9	158	44	0.278481013	0.542750929	ANK1
YP_003986500.1	269	putative ankyrin repeat protein	XP_016868811.1	1937	ankyrin-1 isoform X9	99	26	0.257425743	0.345724907	ANK1
YP_003986500.1	269	putative ankyrin repeat protein	XP_016868810.1	1940	ankyrin-1 isoform X8	190	49	0.255208333	0.657992565	ANK1
YP_003986500.1	269	putative ankyrin repeat protein	XP_011542798.1	1944	ankyrin-1 isoform X7	190	49	0.255208333	0.657992565	ANK1
YP_003986500.1	269	putative ankyrin repeat protein	XP_016868809.1	1946	ankyrin-1 isoform X6	190	49	0.255208333	0.657992565	ANK1
YP_003986500.1	269	putative ankyrin repeat protein	XP_011542797.1	1953	ankyrin-1 isoform X5	190	49	0.255208333	0.657992565	ANK1
YP_003986500.1	269	putative ankyrin repeat protein	XP_016868808.1	1961	ankyrin-1 isoform X3	190	49	0.255208333	0.657992565	ANK1
YP_003986500.1	269	putative ankyrin repeat protein	XP_011542793.1	1968	ankyrin-1 isoform X2	190	49	0.255208333	0.657992565	ANK1
YP_003986500.1	269	putative ankyrin repeat protein	XP_011542792.1	1969	ankyrin-1 isoform X1	190	49	0.255208333	0.657992565	ANK1
YP_003986500.1	269	putative ankyrin repeat protein	XP_011542802.1	1914	ankyrin-1 isoform X13	190	49	0.255208333	0.657992565	ANK1
YP_003986500.1	269	putative ankyrin repeat protein	XP_011542802.1	1914	ankyrin-1 isoform X13	158	44	0.278481013	0.542750929	ANK1
YP_003986500.1	269	putative ankyrin repeat protein	XP_011542802.1	1914	ankyrin-1 isoform X13	99	26	0.257425743	0.345724907	ANK1
YP_003986500.1	269	putative ankyrin repeat protein	XP_016868813.1	1922	ankyrin-1 isoform X11	190	49	0.255208333	0.657992565	ANK1
YP_003986500.1	269	putative ankyrin repeat protein	XP_016868813.1	1922	ankyrin-1 isoform X11	158	44	0.278481013	0.542750929	ANK1
YP_003986500.1	269	putative ankyrin repeat protein	XP_016868813.1	1922	ankyrin-1 isoform X11	99	26	0.257425743	0.345724907	ANK1
YP_003986500.1	269	putative ankyrin repeat protein	XP_011542796.1	1954	ankyrin-1 isoform X4	190	49	0.255208333	0.657992565	ANK1
YP_003986500.1	269	putative ankyrin repeat protein	XP_011542804.1	1889	ankyrin-1 isoform X18	190	49	0.255208333	0.657992565	ANK1
YP_003986500.1	269	putative ankyrin repeat protein	XP_011542804.1	1889	ankyrin-1 isoform X18	158	44	0.278481013	0.542750929	ANK1
YP_003986500.1	269	putative ankyrin repeat protein	XP_011542804.1	1889	ankyrin-1 isoform X18	99	26	0.257425743	0.345724907	ANK1
YP_003986500.1	269	putative ankyrin repeat protein	NP_001135918.1	1897	ankyrin-1 isoform 9	190	49	0.255208333	0.657992565	ANK1
YP_003986500.1	269	putative ankyrin repeat protein	NP_001135918.1	1897	ankyrin-1 isoform 9	158	44	0.278481013	0.542750929	ANK1
YP_003986500.1	269	putative ankyrin repeat protein	NP_001135918.1	1897	ankyrin-1 isoform 9	99	26	0.257425743	0.345724907	ANK1
YP_003986500.1	269	putative ankyrin repeat protein	XP_016868816.1	1807	ankyrin-1 isoform X19	190	49	0.255208333	0.657992565	ANK1
YP_003986500.1	269	putative ankyrin repeat protein	XP_011542807.1	1751	ankyrin-1 isoform X24	190	49	0.255208333	0.657992565	ANK1
YP_003986500.1	269	putative ankyrin repeat protein	XP_011542807.1	1751	ankyrin-1 isoform X24	158	44	0.278481013	0.542750929	ANK1
YP_003986500.1	269	putative ankyrin repeat protein	XP_011542807.1	1751	ankyrin-1 isoform X24	99	26	0.257425743	0.345724907	ANK1
YP_003986500.1	269	putative ankyrin repeat protein	XP_016868818.1	1759	ankyrin-1 isoform X22	190	49	0.255208333	0.657992565	ANK1
YP_003986500.1	269	putative ankyrin repeat protein	XP_016868818.1	1759	ankyrin-1 isoform X22	158	44	0.278481013	0.542750929	ANK1
YP_003986500.1	269	putative ankyrin repeat protein	XP_016868818.1	1759	ankyrin-1 isoform X22	99	26	0.257425743	0.345724907	ANK1
YP_003986500.1	269	putative ankyrin repeat protein	XP_011542805.1	1791	ankyrin-1 isoform X21	190	49	0.255208333	0.657992565	ANK1
YP_003986500.1	269	putative ankyrin repeat protein	XP_011542806.1	1752	ankyrin-1 isoform X23	190	49	0.255208333	0.657992565	ANK1
YP_003986500.1	269	putative ankyrin repeat protein	XP_011542806.1	1752	ankyrin-1 isoform X23	158	44	0.278481013	0.542750929	ANK1
YP_003986500.1	269	putative ankyrin repeat protein	XP_011542806.1	1752	ankyrin-1 isoform X23	99	26	0.257425743	0.345724907	ANK1
YP_003986500.1	269	putative ankyrin repeat protein	XP_016868817.1	1792	ankyrin-1 isoform X20	190	49	0.255208333	0.657992565	ANK1
YP_003986500.1	269	putative ankyrin repeat protein	NP_001373086.1	1744	ankyrin-2 isoform 63	148	44	0.297297297	0.505576208	ANK2
YP_003986500.1	269	putative ankyrin repeat protein	NP_001373086.1	1744	ankyrin-2 isoform 63	118	35	0.296610169	0.405204461	ANK2
YP_003986500.1	269	putative ankyrin repeat protein	NP_001341202.1	1772	ankyrin-2 isoform 40	148	44	0.297297297	0.505576208	ANK2
YP_003986500.1	269	putative ankyrin repeat protein	NP_001341202.1	1772	ankyrin-2 isoform 40	118	35	0.296610169	0.405204461	ANK2
YP_003986500.1	269	putative ankyrin repeat protein	XP_024309791.1	1920	ankyrin-2 isoform X20	148	44	0.297297297	0.505576208	ANK2
YP_003986500.1	269	putative ankyrin repeat protein	XP_024309791.1	1920	ankyrin-2 isoform X20	118	35	0.296610169	0.405204461	ANK2
YP_003986500.1	269	putative ankyrin repeat protein	NP_001341197.1	1806	ankyrin-2 isoform 35	185	47	0.254054054	0.63197026	ANK2
YP_003986500.1	269	putative ankyrin repeat protein	NP_001341197.1	1806	ankyrin-2 isoform 35	148	44	0.297297297	0.505576208	ANK2
YP_003986500.1	269	putative ankyrin repeat protein	NP_001341197.1	1806	ankyrin-2 isoform 35	118	35	0.296610169	0.405204461	ANK2
YP_003986500.1	269	putative ankyrin repeat protein	NP_001373080.1	1808	ankyrin-2 isoform 58	185	47	0.254054054	0.63197026	ANK2
YP_003986500.1	269	putative ankyrin repeat protein	NP_001373080.1	1808	ankyrin-2 isoform 58	148	44	0.297297297	0.505576208	ANK2
YP_003986500.1	269	putative ankyrin repeat protein	NP_001373080.1	1808	ankyrin-2 isoform 58	118	35	0.296610169	0.405204461	ANK2
YP_003986500.1	269	putative ankyrin repeat protein	NP_001373116.1	1827	ankyrin-2 isoform 70	185	47	0.254054054	0.63197026	ANK2
YP_003986500.1	269	putative ankyrin repeat protein	NP_001373116.1	1827	ankyrin-2 isoform 70	164	48	0.292682927	0.56133829	ANK2
YP_003986500.1	269	putative ankyrin repeat protein	NP_001373116.1	1827	ankyrin-2 isoform 70	118	35	0.296610169	0.405204461	ANK2
YP_003986500.1	269	putative ankyrin repeat protein	NP_001341187.1	1839	ankyrin-2 isoform 27	185	47	0.254054054	0.63197026	ANK2
YP_003986500.1	269	putative ankyrin repeat protein	NP_001341187.1	1839	ankyrin-2 isoform 27	148	44	0.297297297	0.505576208	ANK2
YP_003986500.1	269	putative ankyrin repeat protein	NP_001341187.1	1839	ankyrin-2 isoform 27	118	35	0.296610169	0.405204461	ANK2
YP_003986500.1	269	putative ankyrin repeat protein	NP_001341186.1	1846	ankyrin-2 isoform 26	185	47	0.254054054	0.63197026	ANK2
YP_003986500.1	269	putative ankyrin repeat protein	NP_001341186.1	1846	ankyrin-2 isoform 26	148	44	0.297297297	0.505576208	ANK2
YP_003986500.1	269	putative ankyrin repeat protein	NP_001341186.1	1846	ankyrin-2 isoform 26	118	35	0.296610169	0.405204461	ANK2
YP_003986500.1	269	putative ankyrin repeat protein	NP_001341185.1	1850	ankyrin-2 isoform 25	185	47	0.254054054	0.63197026	ANK2
YP_003986500.1	269	putative ankyrin repeat protein	NP_001341185.1	1850	ankyrin-2 isoform 25	148	44	0.297297297	0.505576208	ANK2
YP_003986500.1	269	putative ankyrin repeat protein	NP_001341185.1	1850	ankyrin-2 isoform 25	118	35	0.296610169	0.405204461	ANK2
YP_003986500.1	269	putative ankyrin repeat protein	NP_001373077.1	1867	ankyrin-2 isoform 55	185	47	0.254054054	0.63197026	ANK2
YP_003986500.1	269	putative ankyrin repeat protein	NP_001373077.1	1867	ankyrin-2 isoform 55	164	48	0.292682927	0.56133829	ANK2
YP_003986500.1	269	putative ankyrin repeat protein	NP_001373077.1	1867	ankyrin-2 isoform 55	118	35	0.296610169	0.405204461	ANK2
YP_003986500.1	269	putative ankyrin repeat protein	NP_001341178.1	1871	ankyrin-2 isoform 20	185	47	0.254054054	0.63197026	ANK2
YP_003986500.1	269	putative ankyrin repeat protein	NP_001341178.1	1871	ankyrin-2 isoform 20	148	44	0.297297297	0.505576208	ANK2
YP_003986500.1	269	putative ankyrin repeat protein	NP_001341178.1	1871	ankyrin-2 isoform 20	118	35	0.296610169	0.405204461	ANK2
YP_003986500.1	269	putative ankyrin repeat protein	NP_001341173.1	1881	ankyrin-2 isoform 17	185	47	0.254054054	0.63197026	ANK2
YP_003986500.1	269	putative ankyrin repeat protein	NP_001341173.1	1881	ankyrin-2 isoform 17	148	44	0.297297297	0.505576208	ANK2
YP_003986500.1	269	putative ankyrin repeat protein	NP_001341173.1	1881	ankyrin-2 isoform 17	118	35	0.296610169	0.405204461	ANK2
YP_003986500.1	269	putative ankyrin repeat protein	NP_001341171.1	1886	ankyrin-2 isoform 15	185	47	0.254054054	0.63197026	ANK2
YP_003986500.1	269	putative ankyrin repeat protein	NP_001341171.1	1886	ankyrin-2 isoform 15	148	44	0.297297297	0.505576208	ANK2
YP_003986500.1	269	putative ankyrin repeat protein	NP_001341171.1	1886	ankyrin-2 isoform 15	118	35	0.296610169	0.405204461	ANK2
YP_003986500.1	269	putative ankyrin repeat protein	NP_001341168.1	1893	ankyrin-2 isoform 12	185	47	0.254054054	0.63197026	ANK2
YP_003986500.1	269	putative ankyrin repeat protein	NP_001341168.1	1893	ankyrin-2 isoform 12	148	44	0.297297297	0.505576208	ANK2
YP_003986500.1	269	putative ankyrin repeat protein	NP_001341168.1	1893	ankyrin-2 isoform 12	118	35	0.296610169	0.405204461	ANK2
YP_003986500.1	269	putative ankyrin repeat protein	NP_001341160.1	1917	ankyrin-2 isoform 7	185	47	0.254054054	0.63197026	ANK2
YP_003986500.1	269	putative ankyrin repeat protein	NP_001341160.1	1917	ankyrin-2 isoform 7	148	44	0.297297297	0.505576208	ANK2
YP_003986500.1	269	putative ankyrin repeat protein	NP_001341160.1	1917	ankyrin-2 isoform 7	118	35	0.296610169	0.405204461	ANK2
YP_003986500.1	269	putative ankyrin repeat protein	NP_001373073.1	1918	ankyrin-2 isoform 52	185	47	0.254054054	0.63197026	ANK2
YP_003986500.1	269	putative ankyrin repeat protein	NP_001373073.1	1918	ankyrin-2 isoform 52	148	44	0.297297297	0.505576208	ANK2
YP_003986500.1	269	putative ankyrin repeat protein	NP_001373073.1	1918	ankyrin-2 isoform 52	118	35	0.296610169	0.405204461	ANK2
YP_003986500.1	269	putative ankyrin repeat protein	NP_001341159.1	1926	ankyrin-2 isoform 6	185	47	0.254054054	0.63197026	ANK2
YP_003986500.1	269	putative ankyrin repeat protein	NP_001341159.1	1926	ankyrin-2 isoform 6	148	44	0.297297297	0.505576208	ANK2
YP_003986500.1	269	putative ankyrin repeat protein	NP_001341159.1	1926	ankyrin-2 isoform 6	118	35	0.296610169	0.405204461	ANK2
YP_003986500.1	269	putative ankyrin repeat protein	NP_001373115.1	1928	ankyrin-2 isoform 69	185	47	0.254054054	0.63197026	ANK2
YP_003986500.1	269	putative ankyrin repeat protein	NP_001373115.1	1928	ankyrin-2 isoform 69	164	48	0.292682927	0.56133829	ANK2
YP_003986500.1	269	putative ankyrin repeat protein	NP_001373115.1	1928	ankyrin-2 isoform 69	118	35	0.296610169	0.405204461	ANK2
YP_003986500.1	269	putative ankyrin repeat protein	NP_001341154.1	1937	ankyrin-2 isoform 4	185	47	0.254054054	0.63197026	ANK2
YP_003986500.1	269	putative ankyrin repeat protein	NP_001341154.1	1937	ankyrin-2 isoform 4	148	44	0.297297297	0.505576208	ANK2
YP_003986500.1	269	putative ankyrin repeat protein	NP_001341154.1	1937	ankyrin-2 isoform 4	118	35	0.296610169	0.405204461	ANK2
YP_003986500.1	269	putative ankyrin repeat protein	NP_001373072.1	1943	ankyrin-2 isoform 51	185	47	0.254054054	0.63197026	ANK2
YP_003986500.1	269	putative ankyrin repeat protein	NP_001373072.1	1943	ankyrin-2 isoform 51	148	44	0.297297297	0.505576208	ANK2
YP_003986500.1	269	putative ankyrin repeat protein	NP_001373072.1	1943	ankyrin-2 isoform 51	118	35	0.296610169	0.405204461	ANK2
YP_003986500.1	269	putative ankyrin repeat protein	XP_024309790.1	1966	ankyrin-2 isoform X19	185	47	0.254054054	0.63197026	ANK2
YP_003986500.1	269	putative ankyrin repeat protein	XP_024309790.1	1966	ankyrin-2 isoform X19	148	44	0.297297297	0.505576208	ANK2
YP_003986500.1	269	putative ankyrin repeat protein	XP_024309790.1	1966	ankyrin-2 isoform X19	118	35	0.296610169	0.405204461	ANK2
YP_003986500.1	269	putative ankyrin repeat protein	XP_016863569.1	1970	ankyrin-2 isoform X18	185	47	0.254054054	0.63197026	ANK2
YP_003986500.1	269	putative ankyrin repeat protein	XP_016863569.1	1970	ankyrin-2 isoform X18	148	44	0.297297297	0.505576208	ANK2
YP_003986500.1	269	putative ankyrin repeat protein	XP_016863569.1	1970	ankyrin-2 isoform X18	118	35	0.296610169	0.405204461	ANK2
YP_003986500.1	269	putative ankyrin repeat protein	XP_024309789.1	1986	ankyrin-2 isoform X17	185	47	0.254054054	0.63197026	ANK2
YP_003986500.1	269	putative ankyrin repeat protein	XP_024309789.1	1986	ankyrin-2 isoform X17	148	44	0.297297297	0.505576208	ANK2
YP_003986500.1	269	putative ankyrin repeat protein	XP_024309789.1	1986	ankyrin-2 isoform X17	118	35	0.296610169	0.405204461	ANK2
YP_003986500.1	269	putative ankyrin repeat protein	XP_024309788.1	1987	ankyrin-2 isoform X16	185	47	0.254054054	0.63197026	ANK2
YP_003986500.1	269	putative ankyrin repeat protein	XP_024309788.1	1987	ankyrin-2 isoform X16	148	44	0.297297297	0.505576208	ANK2
YP_003986500.1	269	putative ankyrin repeat protein	XP_024309788.1	1987	ankyrin-2 isoform X16	118	35	0.296610169	0.405204461	ANK2
YP_003986500.1	269	putative ankyrin repeat protein	XP_024309787.1	2013	ankyrin-2 isoform X15	185	47	0.254054054	0.63197026	ANK2
YP_003986500.1	269	putative ankyrin repeat protein	XP_024309787.1	2013	ankyrin-2 isoform X15	148	44	0.297297297	0.505576208	ANK2
YP_003986500.1	269	putative ankyrin repeat protein	XP_024309787.1	2013	ankyrin-2 isoform X15	118	35	0.296610169	0.405204461	ANK2
YP_003986500.1	269	putative ankyrin repeat protein	XP_024309786.1	2018	ankyrin-2 isoform X14	185	47	0.254054054	0.63197026	ANK2
YP_003986500.1	269	putative ankyrin repeat protein	XP_024309786.1	2018	ankyrin-2 isoform X14	148	44	0.297297297	0.505576208	ANK2
YP_003986500.1	269	putative ankyrin repeat protein	XP_024309786.1	2018	ankyrin-2 isoform X14	118	35	0.296610169	0.405204461	ANK2
YP_003986500.1	269	putative ankyrin repeat protein	XP_016863567.1	2020	ankyrin-2 isoform X13	185	47	0.254054054	0.63197026	ANK2
YP_003986500.1	269	putative ankyrin repeat protein	XP_016863567.1	2020	ankyrin-2 isoform X13	148	44	0.297297297	0.505576208	ANK2
YP_003986500.1	269	putative ankyrin repeat protein	XP_016863567.1	2020	ankyrin-2 isoform X13	118	35	0.296610169	0.405204461	ANK2
YP_003986500.1	269	putative ankyrin repeat protein	XP_024309785.1	2063	ankyrin-2 isoform X12	185	47	0.254054054	0.63197026	ANK2
YP_003986500.1	269	putative ankyrin repeat protein	XP_024309785.1	2063	ankyrin-2 isoform X12	148	44	0.297297297	0.505576208	ANK2
YP_003986500.1	269	putative ankyrin repeat protein	XP_024309785.1	2063	ankyrin-2 isoform X12	118	35	0.296610169	0.405204461	ANK2
YP_003986500.1	269	putative ankyrin repeat protein	NP_001139.3	3957	ankyrin-2 isoform 1	185	47	0.254054054	0.63197026	ANK2
YP_003986500.1	269	putative ankyrin repeat protein	NP_001139.3	3957	ankyrin-2 isoform 1	148	44	0.297297297	0.505576208	ANK2
YP_003986500.1	269	putative ankyrin repeat protein	NP_001139.3	3957	ankyrin-2 isoform 1	118	35	0.296610169	0.405204461	ANK2
YP_003986500.1	269	putative ankyrin repeat protein	XP_005263002.1	4072	ankyrin-2 isoform X11	185	47	0.254054054	0.63197026	ANK2
YP_003986500.1	269	putative ankyrin repeat protein	XP_005263002.1	4072	ankyrin-2 isoform X11	148	44	0.297297297	0.505576208	ANK2
YP_003986500.1	269	putative ankyrin repeat protein	XP_005263002.1	4072	ankyrin-2 isoform X11	118	35	0.296610169	0.405204461	ANK2
YP_003986500.1	269	putative ankyrin repeat protein	XP_016863566.1	4074	ankyrin-2 isoform X10	185	47	0.254054054	0.63197026	ANK2
YP_003986500.1	269	putative ankyrin repeat protein	XP_016863566.1	4074	ankyrin-2 isoform X10	148	44	0.297297297	0.505576208	ANK2
YP_003986500.1	269	putative ankyrin repeat protein	XP_016863566.1	4074	ankyrin-2 isoform X10	118	35	0.296610169	0.405204461	ANK2
YP_003986500.1	269	putative ankyrin repeat protein	XP_016863565.1	4105	ankyrin-2 isoform X9	185	47	0.254054054	0.63197026	ANK2
YP_003986500.1	269	putative ankyrin repeat protein	XP_016863565.1	4105	ankyrin-2 isoform X9	148	44	0.297297297	0.505576208	ANK2
YP_003986500.1	269	putative ankyrin repeat protein	XP_016863565.1	4105	ankyrin-2 isoform X9	118	35	0.296610169	0.405204461	ANK2
YP_003986500.1	269	putative ankyrin repeat protein	XP_016863564.1	4115	ankyrin-2 isoform X8	185	47	0.254054054	0.63197026	ANK2
YP_003986500.1	269	putative ankyrin repeat protein	XP_016863564.1	4115	ankyrin-2 isoform X8	148	44	0.297297297	0.505576208	ANK2
YP_003986500.1	269	putative ankyrin repeat protein	XP_016863564.1	4115	ankyrin-2 isoform X8	118	35	0.296610169	0.405204461	ANK2
YP_003986500.1	269	putative ankyrin repeat protein	XP_016863563.1	4127	ankyrin-2 isoform X7	185	47	0.254054054	0.63197026	ANK2
YP_003986500.1	269	putative ankyrin repeat protein	XP_016863563.1	4127	ankyrin-2 isoform X7	148	44	0.297297297	0.505576208	ANK2
YP_003986500.1	269	putative ankyrin repeat protein	XP_016863563.1	4127	ankyrin-2 isoform X7	118	35	0.296610169	0.405204461	ANK2
YP_003986500.1	269	putative ankyrin repeat protein	XP_016863562.1	4136	ankyrin-2 isoform X6	185	47	0.254054054	0.63197026	ANK2
YP_003986500.1	269	putative ankyrin repeat protein	XP_016863562.1	4136	ankyrin-2 isoform X6	148	44	0.297297297	0.505576208	ANK2
YP_003986500.1	269	putative ankyrin repeat protein	XP_016863562.1	4136	ankyrin-2 isoform X6	118	35	0.296610169	0.405204461	ANK2
YP_003986500.1	269	putative ankyrin repeat protein	XP_016863561.1	4137	ankyrin-2 isoform X5	185	47	0.254054054	0.63197026	ANK2
YP_003986500.1	269	putative ankyrin repeat protein	XP_016863561.1	4137	ankyrin-2 isoform X5	148	44	0.297297297	0.505576208	ANK2
YP_003986500.1	269	putative ankyrin repeat protein	XP_016863561.1	4137	ankyrin-2 isoform X5	118	35	0.296610169	0.405204461	ANK2
YP_003986500.1	269	putative ankyrin repeat protein	XP_016863560.1	4145	ankyrin-2 isoform X4	185	47	0.254054054	0.63197026	ANK2
YP_003986500.1	269	putative ankyrin repeat protein	XP_016863560.1	4145	ankyrin-2 isoform X4	148	44	0.297297297	0.505576208	ANK2
YP_003986500.1	269	putative ankyrin repeat protein	XP_016863560.1	4145	ankyrin-2 isoform X4	118	35	0.296610169	0.405204461	ANK2
YP_003986500.1	269	putative ankyrin repeat protein	XP_024309784.1	4148	ankyrin-2 isoform X3	185	47	0.254054054	0.63197026	ANK2
YP_003986500.1	269	putative ankyrin repeat protein	XP_024309784.1	4148	ankyrin-2 isoform X3	148	44	0.297297297	0.505576208	ANK2
YP_003986500.1	269	putative ankyrin repeat protein	XP_024309784.1	4148	ankyrin-2 isoform X3	118	35	0.296610169	0.405204461	ANK2
YP_003986500.1	269	putative ankyrin repeat protein	NP_001373104.1	4175	ankyrin-2 isoform 68	185	47	0.254054054	0.63197026	ANK2
YP_003986500.1	269	putative ankyrin repeat protein	NP_001373104.1	4175	ankyrin-2 isoform 68	148	44	0.297297297	0.505576208	ANK2
YP_003986500.1	269	putative ankyrin repeat protein	NP_001373104.1	4175	ankyrin-2 isoform 68	118	35	0.296610169	0.405204461	ANK2
YP_003986500.1	269	putative ankyrin repeat protein	NP_001373082.1	1799	ankyrin-2 isoform 60	185	47	0.254054054	0.63197026	ANK2
YP_003986500.1	269	putative ankyrin repeat protein	NP_001373082.1	1799	ankyrin-2 isoform 60	148	44	0.297297297	0.505576208	ANK2
YP_003986500.1	269	putative ankyrin repeat protein	NP_001373082.1	1799	ankyrin-2 isoform 60	118	35	0.296610169	0.405204461	ANK2
YP_003986500.1	269	putative ankyrin repeat protein	NP_001341206.1	1689	ankyrin-2 isoform 44	148	44	0.297297297	0.505576208	ANK2
YP_003986500.1	269	putative ankyrin repeat protein	NP_001341206.1	1689	ankyrin-2 isoform 44	118	35	0.296610169	0.405204461	ANK2
YP_003986500.1	269	putative ankyrin repeat protein	NP_001373083.1	1794	ankyrin-2 isoform 61	185	47	0.254054054	0.63197026	ANK2
YP_003986500.1	269	putative ankyrin repeat protein	NP_001373083.1	1794	ankyrin-2 isoform 61	148	44	0.297297297	0.505576208	ANK2
YP_003986500.1	269	putative ankyrin repeat protein	NP_001373083.1	1794	ankyrin-2 isoform 61	118	35	0.296610169	0.405204461	ANK2
YP_003986500.1	269	putative ankyrin repeat protein	NP_001341204.1	1763	ankyrin-2 isoform 42	185	47	0.254054054	0.63197026	ANK2
YP_003986500.1	269	putative ankyrin repeat protein	NP_001341204.1	1763	ankyrin-2 isoform 42	148	44	0.297297297	0.505576208	ANK2
YP_003986500.1	269	putative ankyrin repeat protein	NP_001341204.1	1763	ankyrin-2 isoform 42	118	35	0.296610169	0.405204461	ANK2
YP_003986500.1	269	putative ankyrin repeat protein	NP_001341205.1	1755	ankyrin-2 isoform 43	185	47	0.254054054	0.63197026	ANK2
YP_003986500.1	269	putative ankyrin repeat protein	NP_001341205.1	1755	ankyrin-2 isoform 43	148	44	0.297297297	0.505576208	ANK2
YP_003986500.1	269	putative ankyrin repeat protein	NP_001341205.1	1755	ankyrin-2 isoform 43	118	35	0.296610169	0.405204461	ANK2
YP_003986500.1	269	putative ankyrin repeat protein	XP_024303725.1	4471	ankyrin-3 isoform X11	183	49	0.266304348	0.63197026	ANK3
YP_003986500.1	269	putative ankyrin repeat protein	XP_024303725.1	4471	ankyrin-3 isoform X11	148	48	0.324324324	0.505576208	ANK3
YP_003986500.1	269	putative ankyrin repeat protein	XP_024303725.1	4471	ankyrin-3 isoform X11	118	36	0.305084746	0.405204461	ANK3
YP_003986500.1	269	putative ankyrin repeat protein	XP_024303732.1	1966	ankyrin-3 isoform X33	183	49	0.266304348	0.63197026	ANK3
YP_003986500.1	269	putative ankyrin repeat protein	XP_024303732.1	1966	ankyrin-3 isoform X33	148	48	0.324324324	0.505576208	ANK3
YP_003986500.1	269	putative ankyrin repeat protein	XP_024303732.1	1966	ankyrin-3 isoform X33	118	36	0.305084746	0.405204461	ANK3
YP_003986500.1	269	putative ankyrin repeat protein	XP_016871616.1	2603	ankyrin-3 isoform X32	183	49	0.266304348	0.63197026	ANK3
YP_003986500.1	269	putative ankyrin repeat protein	XP_016871616.1	2603	ankyrin-3 isoform X32	148	48	0.324324324	0.505576208	ANK3
YP_003986500.1	269	putative ankyrin repeat protein	XP_016871616.1	2603	ankyrin-3 isoform X32	118	36	0.305084746	0.405204461	ANK3
YP_003986500.1	269	putative ankyrin repeat protein	XP_016871615.1	2612	ankyrin-3 isoform X31	183	49	0.266304348	0.63197026	ANK3
YP_003986500.1	269	putative ankyrin repeat protein	XP_016871615.1	2612	ankyrin-3 isoform X31	148	48	0.324324324	0.505576208	ANK3
YP_003986500.1	269	putative ankyrin repeat protein	XP_016871615.1	2612	ankyrin-3 isoform X31	118	36	0.305084746	0.405204461	ANK3
YP_003986500.1	269	putative ankyrin repeat protein	XP_016871614.1	2646	ankyrin-3 isoform X30	183	49	0.266304348	0.63197026	ANK3
YP_003986500.1	269	putative ankyrin repeat protein	XP_016871614.1	2646	ankyrin-3 isoform X30	148	48	0.324324324	0.505576208	ANK3
YP_003986500.1	269	putative ankyrin repeat protein	XP_016871614.1	2646	ankyrin-3 isoform X30	118	36	0.305084746	0.405204461	ANK3
YP_003986500.1	269	putative ankyrin repeat protein	XP_016871613.1	2647	ankyrin-3 isoform X29	183	49	0.266304348	0.63197026	ANK3
YP_003986500.1	269	putative ankyrin repeat protein	XP_016871613.1	2647	ankyrin-3 isoform X29	148	48	0.324324324	0.505576208	ANK3
YP_003986500.1	269	putative ankyrin repeat protein	XP_016871613.1	2647	ankyrin-3 isoform X29	118	36	0.305084746	0.405204461	ANK3
YP_003986500.1	269	putative ankyrin repeat protein	XP_016871612.1	2655	ankyrin-3 isoform X28	183	49	0.266304348	0.63197026	ANK3
YP_003986500.1	269	putative ankyrin repeat protein	XP_016871612.1	2655	ankyrin-3 isoform X28	148	48	0.324324324	0.505576208	ANK3
YP_003986500.1	269	putative ankyrin repeat protein	XP_016871612.1	2655	ankyrin-3 isoform X28	118	36	0.305084746	0.405204461	ANK3
YP_003986500.1	269	putative ankyrin repeat protein	XP_011538011.1	2656	ankyrin-3 isoform X27	183	49	0.266304348	0.63197026	ANK3
YP_003986500.1	269	putative ankyrin repeat protein	XP_011538011.1	2656	ankyrin-3 isoform X27	148	48	0.324324324	0.505576208	ANK3
YP_003986500.1	269	putative ankyrin repeat protein	XP_011538011.1	2656	ankyrin-3 isoform X27	118	36	0.305084746	0.405204461	ANK3
YP_003986500.1	269	putative ankyrin repeat protein	XP_016871611.1	2728	ankyrin-3 isoform X26	183	49	0.266304348	0.63197026	ANK3
YP_003986500.1	269	putative ankyrin repeat protein	XP_016871611.1	2728	ankyrin-3 isoform X26	148	48	0.324324324	0.505576208	ANK3
YP_003986500.1	269	putative ankyrin repeat protein	XP_016871611.1	2728	ankyrin-3 isoform X26	118	36	0.305084746	0.405204461	ANK3
YP_003986500.1	269	putative ankyrin repeat protein	XP_006717859.1	2758	ankyrin-3 isoform X25	183	49	0.266304348	0.63197026	ANK3
YP_003986500.1	269	putative ankyrin repeat protein	XP_006717859.1	2758	ankyrin-3 isoform X25	148	48	0.324324324	0.505576208	ANK3
YP_003986500.1	269	putative ankyrin repeat protein	XP_006717859.1	2758	ankyrin-3 isoform X25	118	36	0.305084746	0.405204461	ANK3
YP_003986500.1	269	putative ankyrin repeat protein	XP_011538010.1	2759	ankyrin-3 isoform X24	183	49	0.266304348	0.63197026	ANK3
YP_003986500.1	269	putative ankyrin repeat protein	XP_011538010.1	2759	ankyrin-3 isoform X24	148	48	0.324324324	0.505576208	ANK3
YP_003986500.1	269	putative ankyrin repeat protein	XP_011538010.1	2759	ankyrin-3 isoform X24	118	36	0.305084746	0.405204461	ANK3
YP_003986500.1	269	putative ankyrin repeat protein	XP_024303731.1	2847	ankyrin-3 isoform X23	183	49	0.266304348	0.63197026	ANK3
YP_003986500.1	269	putative ankyrin repeat protein	XP_024303731.1	2847	ankyrin-3 isoform X23	148	48	0.324324324	0.505576208	ANK3
YP_003986500.1	269	putative ankyrin repeat protein	XP_024303731.1	2847	ankyrin-3 isoform X23	118	36	0.305084746	0.405204461	ANK3
YP_003986500.1	269	putative ankyrin repeat protein	NP_001191332.1	1861	ankyrin-3 isoform 3	183	49	0.266304348	0.63197026	ANK3
YP_003986500.1	269	putative ankyrin repeat protein	NP_001191332.1	1861	ankyrin-3 isoform 3	148	48	0.324324324	0.505576208	ANK3
YP_003986500.1	269	putative ankyrin repeat protein	NP_001191332.1	1861	ankyrin-3 isoform 3	118	36	0.305084746	0.405204461	ANK3
YP_003986500.1	269	putative ankyrin repeat protein	XP_016871610.1	3945	ankyrin-3 isoform X22	183	49	0.266304348	0.63197026	ANK3
YP_003986500.1	269	putative ankyrin repeat protein	XP_016871610.1	3945	ankyrin-3 isoform X22	148	48	0.324324324	0.505576208	ANK3
YP_003986500.1	269	putative ankyrin repeat protein	XP_016871610.1	3945	ankyrin-3 isoform X22	118	36	0.305084746	0.405204461	ANK3
YP_003986500.1	269	putative ankyrin repeat protein	XP_016871609.1	3953	ankyrin-3 isoform X21	183	49	0.266304348	0.63197026	ANK3
YP_003986500.1	269	putative ankyrin repeat protein	XP_016871609.1	3953	ankyrin-3 isoform X21	148	48	0.324324324	0.505576208	ANK3
YP_003986500.1	269	putative ankyrin repeat protein	XP_016871609.1	3953	ankyrin-3 isoform X21	118	36	0.305084746	0.405204461	ANK3
YP_003986500.1	269	putative ankyrin repeat protein	XP_016871608.1	3954	ankyrin-3 isoform X20	183	49	0.266304348	0.63197026	ANK3
YP_003986500.1	269	putative ankyrin repeat protein	XP_016871608.1	3954	ankyrin-3 isoform X20	148	48	0.324324324	0.505576208	ANK3
YP_003986500.1	269	putative ankyrin repeat protein	XP_016871608.1	3954	ankyrin-3 isoform X20	118	36	0.305084746	0.405204461	ANK3
YP_003986500.1	269	putative ankyrin repeat protein	XP_016871607.1	4057	ankyrin-3 isoform X19	183	49	0.266304348	0.63197026	ANK3
YP_003986500.1	269	putative ankyrin repeat protein	XP_016871607.1	4057	ankyrin-3 isoform X19	148	48	0.324324324	0.505576208	ANK3
YP_003986500.1	269	putative ankyrin repeat protein	XP_016871607.1	4057	ankyrin-3 isoform X19	118	36	0.305084746	0.405204461	ANK3
YP_003986500.1	269	putative ankyrin repeat protein	XP_024303730.1	4137	ankyrin-3 isoform X18	183	49	0.266304348	0.63197026	ANK3
YP_003986500.1	269	putative ankyrin repeat protein	XP_024303730.1	4137	ankyrin-3 isoform X18	148	48	0.324324324	0.505576208	ANK3
YP_003986500.1	269	putative ankyrin repeat protein	XP_024303730.1	4137	ankyrin-3 isoform X18	118	36	0.305084746	0.405204461	ANK3
YP_003986500.1	269	putative ankyrin repeat protein	NP_066267.2	4377	ankyrin-3 isoform 1	183	49	0.266304348	0.63197026	ANK3
YP_003986500.1	269	putative ankyrin repeat protein	NP_066267.2	4377	ankyrin-3 isoform 1	148	48	0.324324324	0.505576208	ANK3
YP_003986500.1	269	putative ankyrin repeat protein	NP_066267.2	4377	ankyrin-3 isoform 1	118	36	0.305084746	0.405204461	ANK3
YP_003986500.1	269	putative ankyrin repeat protein	XP_016871606.1	4400	ankyrin-3 isoform X17	183	49	0.266304348	0.63197026	ANK3
YP_003986500.1	269	putative ankyrin repeat protein	XP_016871606.1	4400	ankyrin-3 isoform X17	148	48	0.324324324	0.505576208	ANK3
YP_003986500.1	269	putative ankyrin repeat protein	XP_016871606.1	4400	ankyrin-3 isoform X17	118	36	0.305084746	0.405204461	ANK3
YP_003986500.1	269	putative ankyrin repeat protein	XP_016871605.1	4401	ankyrin-3 isoform X16	183	49	0.266304348	0.63197026	ANK3
YP_003986500.1	269	putative ankyrin repeat protein	XP_016871605.1	4401	ankyrin-3 isoform X16	148	48	0.324324324	0.505576208	ANK3
YP_003986500.1	269	putative ankyrin repeat protein	XP_016871605.1	4401	ankyrin-3 isoform X16	118	36	0.305084746	0.405204461	ANK3
YP_003986500.1	269	putative ankyrin repeat protein	XP_024303729.1	4460	ankyrin-3 isoform X15	183	49	0.266304348	0.63197026	ANK3
YP_003986500.1	269	putative ankyrin repeat protein	XP_024303729.1	4460	ankyrin-3 isoform X15	148	48	0.324324324	0.505576208	ANK3
YP_003986500.1	269	putative ankyrin repeat protein	XP_024303729.1	4460	ankyrin-3 isoform X15	118	36	0.305084746	0.405204461	ANK3
YP_003986500.1	269	putative ankyrin repeat protein	XP_024303728.1	4461	ankyrin-3 isoform X14	183	49	0.266304348	0.63197026	ANK3
YP_003986500.1	269	putative ankyrin repeat protein	XP_024303728.1	4461	ankyrin-3 isoform X14	148	48	0.324324324	0.505576208	ANK3
YP_003986500.1	269	putative ankyrin repeat protein	XP_024303728.1	4461	ankyrin-3 isoform X14	118	36	0.305084746	0.405204461	ANK3
YP_003986500.1	269	putative ankyrin repeat protein	XP_024303726.1	4465	ankyrin-3 isoform X12	203	56	0.273170732	0.710037175	ANK3
YP_003986500.1	269	putative ankyrin repeat protein	XP_024303727.1	4465	ankyrin-3 isoform X13	183	49	0.266304348	0.63197026	ANK3
YP_003986500.1	269	putative ankyrin repeat protein	XP_024303727.1	4465	ankyrin-3 isoform X13	148	48	0.324324324	0.505576208	ANK3
YP_003986500.1	269	putative ankyrin repeat protein	XP_024303727.1	4465	ankyrin-3 isoform X13	118	36	0.305084746	0.405204461	ANK3
YP_003986500.1	269	putative ankyrin repeat protein	XP_016871604.1	4478	ankyrin-3 isoform X10	183	49	0.266304348	0.63197026	ANK3
YP_003986500.1	269	putative ankyrin repeat protein	XP_016871604.1	4478	ankyrin-3 isoform X10	148	48	0.324324324	0.505576208	ANK3
YP_003986500.1	269	putative ankyrin repeat protein	XP_016871604.1	4478	ankyrin-3 isoform X10	118	36	0.305084746	0.405204461	ANK3
YP_003986500.1	269	putative ankyrin repeat protein	XP_024303724.1	4482	ankyrin-3 isoform X9	183	49	0.266304348	0.63197026	ANK3
YP_003986500.1	269	putative ankyrin repeat protein	XP_024303724.1	4482	ankyrin-3 isoform X9	148	48	0.324324324	0.505576208	ANK3
YP_003986500.1	269	putative ankyrin repeat protein	XP_024303724.1	4482	ankyrin-3 isoform X9	118	36	0.305084746	0.405204461	ANK3
YP_003986500.1	269	putative ankyrin repeat protein	XP_024303723.1	4483	ankyrin-3 isoform X8	183	49	0.266304348	0.63197026	ANK3
YP_003986500.1	269	putative ankyrin repeat protein	XP_024303723.1	4483	ankyrin-3 isoform X8	148	48	0.324324324	0.505576208	ANK3
YP_003986500.1	269	putative ankyrin repeat protein	XP_024303723.1	4483	ankyrin-3 isoform X8	118	36	0.305084746	0.405204461	ANK3
YP_003986500.1	269	putative ankyrin repeat protein	XP_024303722.1	4486	ankyrin-3 isoform X7	183	49	0.266304348	0.63197026	ANK3
YP_003986500.1	269	putative ankyrin repeat protein	XP_024303722.1	4486	ankyrin-3 isoform X7	148	48	0.324324324	0.505576208	ANK3
YP_003986500.1	269	putative ankyrin repeat protein	XP_024303722.1	4486	ankyrin-3 isoform X7	118	36	0.305084746	0.405204461	ANK3
YP_003986500.1	269	putative ankyrin repeat protein	XP_016871603.1	4487	ankyrin-3 isoform X6	203	56	0.273170732	0.710037175	ANK3
YP_003986500.1	269	putative ankyrin repeat protein	XP_024303721.1	4495	ankyrin-3 isoform X5	183	49	0.266304348	0.63197026	ANK3
YP_003986500.1	269	putative ankyrin repeat protein	XP_024303721.1	4495	ankyrin-3 isoform X5	148	48	0.324324324	0.505576208	ANK3
YP_003986500.1	269	putative ankyrin repeat protein	XP_024303721.1	4495	ankyrin-3 isoform X5	118	36	0.305084746	0.405204461	ANK3
YP_003986500.1	269	putative ankyrin repeat protein	XP_016871602.1	4495	ankyrin-3 isoform X4	183	49	0.266304348	0.63197026	ANK3
YP_003986500.1	269	putative ankyrin repeat protein	XP_016871602.1	4495	ankyrin-3 isoform X4	148	48	0.324324324	0.505576208	ANK3
YP_003986500.1	269	putative ankyrin repeat protein	XP_016871602.1	4495	ankyrin-3 isoform X4	118	36	0.305084746	0.405204461	ANK3
YP_003986500.1	269	putative ankyrin repeat protein	XP_016871601.1	4499	ankyrin-3 isoform X3	183	49	0.266304348	0.63197026	ANK3
YP_003986500.1	269	putative ankyrin repeat protein	XP_016871601.1	4499	ankyrin-3 isoform X3	148	48	0.324324324	0.505576208	ANK3
YP_003986500.1	269	putative ankyrin repeat protein	XP_016871601.1	4499	ankyrin-3 isoform X3	118	36	0.305084746	0.405204461	ANK3
YP_003986500.1	269	putative ankyrin repeat protein	XP_016871600.1	4500	ankyrin-3 isoform X2	183	49	0.266304348	0.63197026	ANK3
YP_003986500.1	269	putative ankyrin repeat protein	XP_016871600.1	4500	ankyrin-3 isoform X2	148	48	0.324324324	0.505576208	ANK3
YP_003986500.1	269	putative ankyrin repeat protein	XP_016871600.1	4500	ankyrin-3 isoform X2	118	36	0.305084746	0.405204461	ANK3
YP_003986500.1	269	putative ankyrin repeat protein	XP_016871599.1	4504	ankyrin-3 isoform X1	183	49	0.266304348	0.63197026	ANK3
YP_003986500.1	269	putative ankyrin repeat protein	XP_016871599.1	4504	ankyrin-3 isoform X1	148	48	0.324324324	0.505576208	ANK3
YP_003986500.1	269	putative ankyrin repeat protein	XP_016871599.1	4504	ankyrin-3 isoform X1	118	36	0.305084746	0.405204461	ANK3
YP_003986500.1	269	putative ankyrin repeat protein	XP_006717865.1	1898	ankyrin-3 isoform X34	183	49	0.266304348	0.63197026	ANK3
YP_003986500.1	269	putative ankyrin repeat protein	XP_006717865.1	1898	ankyrin-3 isoform X34	148	48	0.324324324	0.505576208	ANK3
YP_003986500.1	269	putative ankyrin repeat protein	XP_006717865.1	1898	ankyrin-3 isoform X34	118	36	0.305084746	0.405204461	ANK3
YP_003986500.1	269	putative ankyrin repeat protein	XP_016871617.1	1889	ankyrin-3 isoform X35	183	49	0.266304348	0.63197026	ANK3
YP_003986500.1	269	putative ankyrin repeat protein	XP_016871617.1	1889	ankyrin-3 isoform X35	148	48	0.324324324	0.505576208	ANK3
YP_003986500.1	269	putative ankyrin repeat protein	XP_016871617.1	1889	ankyrin-3 isoform X35	118	36	0.305084746	0.405204461	ANK3
YP_003986500.1	269	putative ankyrin repeat protein	XP_016871618.1	1888	ankyrin-3 isoform X36	183	49	0.266304348	0.63197026	ANK3
YP_003986500.1	269	putative ankyrin repeat protein	XP_016871618.1	1888	ankyrin-3 isoform X36	148	48	0.324324324	0.505576208	ANK3
YP_003986500.1	269	putative ankyrin repeat protein	XP_016871618.1	1888	ankyrin-3 isoform X36	118	36	0.305084746	0.405204461	ANK3
YP_003986500.1	269	putative ankyrin repeat protein	XP_005269772.1	1885	ankyrin-3 isoform X38	183	49	0.266304348	0.63197026	ANK3
YP_003986500.1	269	putative ankyrin repeat protein	XP_005269772.1	1885	ankyrin-3 isoform X38	148	48	0.324324324	0.505576208	ANK3
YP_003986500.1	269	putative ankyrin repeat protein	XP_005269772.1	1885	ankyrin-3 isoform X38	118	36	0.305084746	0.405204461	ANK3
YP_003986500.1	269	putative ankyrin repeat protein	XP_024303733.1	1886	ankyrin-3 isoform X37	183	49	0.266304348	0.63197026	ANK3
YP_003986500.1	269	putative ankyrin repeat protein	XP_024303733.1	1886	ankyrin-3 isoform X37	148	48	0.324324324	0.505576208	ANK3
YP_003986500.1	269	putative ankyrin repeat protein	XP_024303733.1	1886	ankyrin-3 isoform X37	118	36	0.305084746	0.405204461	ANK3
YP_003986500.1	269	putative ankyrin repeat protein	XP_016871619.1	1866	ankyrin-3 isoform X39	183	49	0.266304348	0.63197026	ANK3
YP_003986500.1	269	putative ankyrin repeat protein	XP_016871619.1	1866	ankyrin-3 isoform X39	148	48	0.324324324	0.505576208	ANK3
YP_003986500.1	269	putative ankyrin repeat protein	XP_016871619.1	1866	ankyrin-3 isoform X39	118	36	0.305084746	0.405204461	ANK3
YP_003986500.1	269	putative ankyrin repeat protein	XP_016871623.1	1845	ankyrin-3 isoform X42	183	49	0.266304348	0.63197026	ANK3
YP_003986500.1	269	putative ankyrin repeat protein	XP_016871623.1	1845	ankyrin-3 isoform X42	148	48	0.324324324	0.505576208	ANK3
YP_003986500.1	269	putative ankyrin repeat protein	XP_016871623.1	1845	ankyrin-3 isoform X42	118	36	0.305084746	0.405204461	ANK3
YP_003986500.1	269	putative ankyrin repeat protein	XP_016871620.1	1862	ankyrin-3 isoform X40	183	49	0.266304348	0.63197026	ANK3
YP_003986500.1	269	putative ankyrin repeat protein	XP_016871620.1	1862	ankyrin-3 isoform X40	148	48	0.324324324	0.505576208	ANK3
YP_003986500.1	269	putative ankyrin repeat protein	XP_016871620.1	1862	ankyrin-3 isoform X40	118	36	0.305084746	0.405204461	ANK3
YP_003986500.1	269	putative ankyrin repeat protein	XP_016871621.1	1855	ankyrin-3 isoform X41	183	49	0.266304348	0.63197026	ANK3
YP_003986500.1	269	putative ankyrin repeat protein	XP_016871621.1	1855	ankyrin-3 isoform X41	148	48	0.324324324	0.505576208	ANK3
YP_003986500.1	269	putative ankyrin repeat protein	XP_016871621.1	1855	ankyrin-3 isoform X41	118	36	0.305084746	0.405204461	ANK3
YP_003986500.1	269	putative ankyrin repeat protein	XP_016871625.1	1795	ankyrin-3 isoform X43	183	49	0.266304348	0.63197026	ANK3
YP_003986500.1	269	putative ankyrin repeat protein	XP_016871625.1	1795	ankyrin-3 isoform X43	148	48	0.324324324	0.505576208	ANK3
YP_003986500.1	269	putative ankyrin repeat protein	XP_016871625.1	1795	ankyrin-3 isoform X43	118	36	0.305084746	0.405204461	ANK3
YP_003986500.1	269	putative ankyrin repeat protein	XP_016871626.1	1786	ankyrin-3 isoform X44	183	49	0.266304348	0.63197026	ANK3
YP_003986500.1	269	putative ankyrin repeat protein	XP_016871626.1	1786	ankyrin-3 isoform X44	148	48	0.324324324	0.505576208	ANK3
YP_003986500.1	269	putative ankyrin repeat protein	XP_016871626.1	1786	ankyrin-3 isoform X44	118	36	0.305084746	0.405204461	ANK3
YP_003986500.1	269	putative ankyrin repeat protein	XP_016871627.1	1785	ankyrin-3 isoform X45	183	49	0.266304348	0.63197026	ANK3
YP_003986500.1	269	putative ankyrin repeat protein	XP_016871627.1	1785	ankyrin-3 isoform X45	148	48	0.324324324	0.505576208	ANK3
YP_003986500.1	269	putative ankyrin repeat protein	XP_016871627.1	1785	ankyrin-3 isoform X45	118	36	0.305084746	0.405204461	ANK3
YP_003986500.1	269	putative ankyrin repeat protein	XP_016871630.1	1751	ankyrin-3 isoform X46	183	49	0.266304348	0.63197026	ANK3
YP_003986500.1	269	putative ankyrin repeat protein	XP_016871630.1	1751	ankyrin-3 isoform X46	148	48	0.324324324	0.505576208	ANK3
YP_003986500.1	269	putative ankyrin repeat protein	XP_016871630.1	1751	ankyrin-3 isoform X46	118	36	0.305084746	0.405204461	ANK3
YP_003986500.1	269	putative ankyrin repeat protein	NP_060217.1	2542	ankyrin repeat and KH domain-containing protein 1 isoform 1	183	51	0.278688525	0.63197026	ANKHD1
YP_003986500.1	269	putative ankyrin repeat protein	NP_060217.1	2542	ankyrin repeat and KH domain-containing protein 1 isoform 1	183	51	0.278688525	0.63197026	ANKHD1
YP_003986500.1	269	putative ankyrin repeat protein	NP_060217.1	2542	ankyrin repeat and KH domain-containing protein 1 isoform 1	186	49	0.26344086	0.63197026	ANKHD1
YP_003986500.1	269	putative ankyrin repeat protein	NP_060217.1	2542	ankyrin repeat and KH domain-containing protein 1 isoform 1	183	52	0.284153005	0.628252788	ANKHD1
YP_003986500.1	269	putative ankyrin repeat protein	NP_060217.1	2542	ankyrin repeat and KH domain-containing protein 1 isoform 1	180	50	0.277777778	0.620817844	ANKHD1
YP_003986500.1	269	putative ankyrin repeat protein	NP_060217.1	2542	ankyrin repeat and KH domain-containing protein 1 isoform 1	194	50	0.257731959	0.657992565	ANKHD1
YP_003986500.1	269	putative ankyrin repeat protein	NP_060217.1	2542	ankyrin repeat and KH domain-containing protein 1 isoform 1	190	49	0.257894737	0.63197026	ANKHD1
YP_003986500.1	269	putative ankyrin repeat protein	NP_060217.1	2542	ankyrin repeat and KH domain-containing protein 1 isoform 1	199	54	0.268656716	0.680297398	ANKHD1
YP_003986500.1	269	putative ankyrin repeat protein	NP_060217.1	2542	ankyrin repeat and KH domain-containing protein 1 isoform 1	179	53	0.296089385	0.617100372	ANKHD1
YP_003986500.1	269	putative ankyrin repeat protein	NP_060217.1	2542	ankyrin repeat and KH domain-containing protein 1 isoform 1	175	50	0.285714286	0.594795539	ANKHD1
YP_003986500.1	269	putative ankyrin repeat protein	NP_060217.1	2542	ankyrin repeat and KH domain-containing protein 1 isoform 1	156	42	0.269230769	0.531598513	ANKHD1
YP_003986500.1	269	putative ankyrin repeat protein	NP_060217.1	2542	ankyrin repeat and KH domain-containing protein 1 isoform 1	141	39	0.276595745	0.486988848	ANKHD1
YP_003986500.1	269	putative ankyrin repeat protein	NP_060217.1	2542	ankyrin repeat and KH domain-containing protein 1 isoform 1	137	40	0.289855072	0.472118959	ANKHD1
YP_003986500.1	269	putative ankyrin repeat protein	NP_078944.2	627	ankyrin repeat and KH domain-containing protein 1 isoform 3	183	51	0.278688525	0.63197026	ANKHD1
YP_003986500.1	269	putative ankyrin repeat protein	NP_078944.2	627	ankyrin repeat and KH domain-containing protein 1 isoform 3	183	51	0.278688525	0.63197026	ANKHD1
YP_003986500.1	269	putative ankyrin repeat protein	NP_078944.2	627	ankyrin repeat and KH domain-containing protein 1 isoform 3	186	49	0.26344086	0.63197026	ANKHD1
YP_003986500.1	269	putative ankyrin repeat protein	NP_078944.2	627	ankyrin repeat and KH domain-containing protein 1 isoform 3	194	50	0.257731959	0.657992565	ANKHD1
YP_003986500.1	269	putative ankyrin repeat protein	NP_078944.2	627	ankyrin repeat and KH domain-containing protein 1 isoform 3	59	17	0.288135593	0.208178439	ANKHD1
YP_003986500.1	269	putative ankyrin repeat protein	NP_001183959.1	581	ankyrin repeat and KH domain-containing protein 1 isoform 4	186	51	0.274193548	0.63197026	ANKHD1
YP_003986500.1	269	putative ankyrin repeat protein	NP_001183959.1	581	ankyrin repeat and KH domain-containing protein 1 isoform 4	192	51	0.265625	0.650557621	ANKHD1
YP_003986500.1	269	putative ankyrin repeat protein	NP_001183959.1	581	ankyrin repeat and KH domain-containing protein 1 isoform 4	176	49	0.278409091	0.605947955	ANKHD1
YP_003986500.1	269	putative ankyrin repeat protein	NP_001183959.1	581	ankyrin repeat and KH domain-containing protein 1 isoform 4	194	50	0.257731959	0.657992565	ANKHD1
YP_003986500.1	269	putative ankyrin repeat protein	XP_016863502.1	2238	ankyrin repeat domain-containing protein 17 isoform X4	183	51	0.278688525	0.63197026	ANKRD17
YP_003986500.1	269	putative ankyrin repeat protein	XP_016863502.1	2238	ankyrin repeat domain-containing protein 17 isoform X4	183	50	0.273224044	0.628252788	ANKRD17
YP_003986500.1	269	putative ankyrin repeat protein	XP_016863502.1	2238	ankyrin repeat domain-containing protein 17 isoform X4	183	50	0.273224044	0.63197026	ANKRD17
YP_003986500.1	269	putative ankyrin repeat protein	XP_016863502.1	2238	ankyrin repeat domain-containing protein 17 isoform X4	183	49	0.267759563	0.63197026	ANKRD17
YP_003986500.1	269	putative ankyrin repeat protein	XP_016863502.1	2238	ankyrin repeat domain-containing protein 17 isoform X4	186	50	0.268817204	0.63197026	ANKRD17
YP_003986500.1	269	putative ankyrin repeat protein	XP_016863502.1	2238	ankyrin repeat domain-containing protein 17 isoform X4	184	52	0.282608696	0.620817844	ANKRD17
YP_003986500.1	269	putative ankyrin repeat protein	XP_016863502.1	2238	ankyrin repeat domain-containing protein 17 isoform X4	201	51	0.251231527	0.68401487	ANKRD17
YP_003986500.1	269	putative ankyrin repeat protein	XP_016863502.1	2238	ankyrin repeat domain-containing protein 17 isoform X4	175	51	0.291428571	0.602230483	ANKRD17
YP_003986500.1	269	putative ankyrin repeat protein	XP_016863502.1	2238	ankyrin repeat domain-containing protein 17 isoform X4	190	48	0.252631579	0.63197026	ANKRD17
YP_003986500.1	269	putative ankyrin repeat protein	XP_016863502.1	2238	ankyrin repeat domain-containing protein 17 isoform X4	199	54	0.268656716	0.680297398	ANKRD17
YP_003986500.1	269	putative ankyrin repeat protein	XP_016863502.1	2238	ankyrin repeat domain-containing protein 17 isoform X4	194	50	0.257731959	0.657992565	ANKRD17
YP_003986500.1	269	putative ankyrin repeat protein	XP_016863502.1	2238	ankyrin repeat domain-containing protein 17 isoform X4	175	51	0.291428571	0.594795539	ANKRD17
YP_003986500.1	269	putative ankyrin repeat protein	XP_016863502.1	2238	ankyrin repeat domain-containing protein 17 isoform X4	156	41	0.262820513	0.531598513	ANKRD17
YP_003986500.1	269	putative ankyrin repeat protein	XP_016863502.1	2238	ankyrin repeat domain-containing protein 17 isoform X4	141	39	0.276595745	0.486988848	ANKRD17
YP_003986500.1	269	putative ankyrin repeat protein	XP_016863502.1	2238	ankyrin repeat domain-containing protein 17 isoform X4	137	39	0.282608696	0.472118959	ANKRD17
YP_003986500.1	269	putative ankyrin repeat protein	XP_016863501.1	2239	ankyrin repeat domain-containing protein 17 isoform X3	183	51	0.278688525	0.63197026	ANKRD17
YP_003986500.1	269	putative ankyrin repeat protein	XP_016863501.1	2239	ankyrin repeat domain-containing protein 17 isoform X3	183	50	0.273224044	0.628252788	ANKRD17
YP_003986500.1	269	putative ankyrin repeat protein	XP_016863501.1	2239	ankyrin repeat domain-containing protein 17 isoform X3	183	50	0.273224044	0.63197026	ANKRD17
YP_003986500.1	269	putative ankyrin repeat protein	XP_016863501.1	2239	ankyrin repeat domain-containing protein 17 isoform X3	183	49	0.267759563	0.63197026	ANKRD17
YP_003986500.1	269	putative ankyrin repeat protein	XP_016863501.1	2239	ankyrin repeat domain-containing protein 17 isoform X3	186	50	0.268817204	0.63197026	ANKRD17
YP_003986500.1	269	putative ankyrin repeat protein	XP_016863501.1	2239	ankyrin repeat domain-containing protein 17 isoform X3	184	52	0.282608696	0.620817844	ANKRD17
YP_003986500.1	269	putative ankyrin repeat protein	XP_016863501.1	2239	ankyrin repeat domain-containing protein 17 isoform X3	201	51	0.251231527	0.68401487	ANKRD17
YP_003986500.1	269	putative ankyrin repeat protein	XP_016863501.1	2239	ankyrin repeat domain-containing protein 17 isoform X3	175	51	0.291428571	0.602230483	ANKRD17
YP_003986500.1	269	putative ankyrin repeat protein	XP_016863501.1	2239	ankyrin repeat domain-containing protein 17 isoform X3	190	48	0.252631579	0.63197026	ANKRD17
YP_003986500.1	269	putative ankyrin repeat protein	XP_016863501.1	2239	ankyrin repeat domain-containing protein 17 isoform X3	199	54	0.268656716	0.680297398	ANKRD17
YP_003986500.1	269	putative ankyrin repeat protein	XP_016863501.1	2239	ankyrin repeat domain-containing protein 17 isoform X3	194	50	0.257731959	0.657992565	ANKRD17
YP_003986500.1	269	putative ankyrin repeat protein	XP_016863501.1	2239	ankyrin repeat domain-containing protein 17 isoform X3	175	51	0.291428571	0.594795539	ANKRD17
YP_003986500.1	269	putative ankyrin repeat protein	XP_016863501.1	2239	ankyrin repeat domain-containing protein 17 isoform X3	156	41	0.262820513	0.531598513	ANKRD17
YP_003986500.1	269	putative ankyrin repeat protein	XP_016863501.1	2239	ankyrin repeat domain-containing protein 17 isoform X3	141	39	0.276595745	0.486988848	ANKRD17
YP_003986500.1	269	putative ankyrin repeat protein	XP_016863501.1	2239	ankyrin repeat domain-containing protein 17 isoform X3	137	39	0.282608696	0.472118959	ANKRD17
YP_003986500.1	269	putative ankyrin repeat protein	XP_005265728.1	2351	ankyrin repeat domain-containing protein 17 isoform X2	183	51	0.278688525	0.63197026	ANKRD17
YP_003986500.1	269	putative ankyrin repeat protein	XP_005265728.1	2351	ankyrin repeat domain-containing protein 17 isoform X2	183	50	0.273224044	0.628252788	ANKRD17
YP_003986500.1	269	putative ankyrin repeat protein	XP_005265728.1	2351	ankyrin repeat domain-containing protein 17 isoform X2	183	50	0.273224044	0.63197026	ANKRD17
YP_003986500.1	269	putative ankyrin repeat protein	XP_005265728.1	2351	ankyrin repeat domain-containing protein 17 isoform X2	183	49	0.267759563	0.63197026	ANKRD17
YP_003986500.1	269	putative ankyrin repeat protein	XP_005265728.1	2351	ankyrin repeat domain-containing protein 17 isoform X2	186	50	0.268817204	0.63197026	ANKRD17
YP_003986500.1	269	putative ankyrin repeat protein	XP_005265728.1	2351	ankyrin repeat domain-containing protein 17 isoform X2	184	52	0.282608696	0.620817844	ANKRD17
YP_003986500.1	269	putative ankyrin repeat protein	XP_005265728.1	2351	ankyrin repeat domain-containing protein 17 isoform X2	201	51	0.251231527	0.68401487	ANKRD17
YP_003986500.1	269	putative ankyrin repeat protein	XP_005265728.1	2351	ankyrin repeat domain-containing protein 17 isoform X2	175	51	0.291428571	0.602230483	ANKRD17
YP_003986500.1	269	putative ankyrin repeat protein	XP_005265728.1	2351	ankyrin repeat domain-containing protein 17 isoform X2	190	48	0.252631579	0.63197026	ANKRD17
YP_003986500.1	269	putative ankyrin repeat protein	XP_005265728.1	2351	ankyrin repeat domain-containing protein 17 isoform X2	199	54	0.268656716	0.680297398	ANKRD17
YP_003986500.1	269	putative ankyrin repeat protein	XP_005265728.1	2351	ankyrin repeat domain-containing protein 17 isoform X2	194	50	0.257731959	0.657992565	ANKRD17
YP_003986500.1	269	putative ankyrin repeat protein	XP_005265728.1	2351	ankyrin repeat domain-containing protein 17 isoform X2	175	51	0.291428571	0.594795539	ANKRD17
YP_003986500.1	269	putative ankyrin repeat protein	XP_005265728.1	2351	ankyrin repeat domain-containing protein 17 isoform X2	156	41	0.262820513	0.531598513	ANKRD17
YP_003986500.1	269	putative ankyrin repeat protein	XP_005265728.1	2351	ankyrin repeat domain-containing protein 17 isoform X2	141	39	0.276595745	0.486988848	ANKRD17
YP_003986500.1	269	putative ankyrin repeat protein	XP_005265728.1	2351	ankyrin repeat domain-containing protein 17 isoform X2	137	39	0.282608696	0.472118959	ANKRD17
YP_003986500.1	269	putative ankyrin repeat protein	NP_942592.1	2352	ankyrin repeat domain-containing protein 17 isoform b	183	51	0.278688525	0.63197026	ANKRD17
YP_003986500.1	269	putative ankyrin repeat protein	NP_942592.1	2352	ankyrin repeat domain-containing protein 17 isoform b	183	50	0.273224044	0.628252788	ANKRD17
YP_003986500.1	269	putative ankyrin repeat protein	NP_942592.1	2352	ankyrin repeat domain-containing protein 17 isoform b	183	50	0.273224044	0.63197026	ANKRD17
YP_003986500.1	269	putative ankyrin repeat protein	NP_942592.1	2352	ankyrin repeat domain-containing protein 17 isoform b	183	49	0.267759563	0.63197026	ANKRD17
YP_003986500.1	269	putative ankyrin repeat protein	NP_942592.1	2352	ankyrin repeat domain-containing protein 17 isoform b	186	50	0.268817204	0.63197026	ANKRD17
YP_003986500.1	269	putative ankyrin repeat protein	NP_942592.1	2352	ankyrin repeat domain-containing protein 17 isoform b	184	52	0.282608696	0.620817844	ANKRD17
YP_003986500.1	269	putative ankyrin repeat protein	NP_942592.1	2352	ankyrin repeat domain-containing protein 17 isoform b	201	51	0.251231527	0.68401487	ANKRD17
YP_003986500.1	269	putative ankyrin repeat protein	NP_942592.1	2352	ankyrin repeat domain-containing protein 17 isoform b	175	51	0.291428571	0.602230483	ANKRD17
YP_003986500.1	269	putative ankyrin repeat protein	NP_942592.1	2352	ankyrin repeat domain-containing protein 17 isoform b	190	48	0.252631579	0.63197026	ANKRD17
YP_003986500.1	269	putative ankyrin repeat protein	NP_942592.1	2352	ankyrin repeat domain-containing protein 17 isoform b	199	54	0.268656716	0.680297398	ANKRD17
YP_003986500.1	269	putative ankyrin repeat protein	NP_942592.1	2352	ankyrin repeat domain-containing protein 17 isoform b	194	50	0.257731959	0.657992565	ANKRD17
YP_003986500.1	269	putative ankyrin repeat protein	NP_942592.1	2352	ankyrin repeat domain-containing protein 17 isoform b	175	51	0.291428571	0.594795539	ANKRD17
YP_003986500.1	269	putative ankyrin repeat protein	NP_942592.1	2352	ankyrin repeat domain-containing protein 17 isoform b	156	41	0.262820513	0.531598513	ANKRD17
YP_003986500.1	269	putative ankyrin repeat protein	NP_942592.1	2352	ankyrin repeat domain-containing protein 17 isoform b	141	39	0.276595745	0.486988848	ANKRD17
YP_003986500.1	269	putative ankyrin repeat protein	NP_942592.1	2352	ankyrin repeat domain-containing protein 17 isoform b	137	39	0.282608696	0.472118959	ANKRD17
YP_003986500.1	269	putative ankyrin repeat protein	XP_016863500.1	2489	ankyrin repeat domain-containing protein 17 isoform X1	183	51	0.278688525	0.63197026	ANKRD17
YP_003986500.1	269	putative ankyrin repeat protein	XP_016863500.1	2489	ankyrin repeat domain-containing protein 17 isoform X1	183	50	0.273224044	0.628252788	ANKRD17
YP_003986500.1	269	putative ankyrin repeat protein	XP_016863500.1	2489	ankyrin repeat domain-containing protein 17 isoform X1	183	50	0.273224044	0.63197026	ANKRD17
YP_003986500.1	269	putative ankyrin repeat protein	XP_016863500.1	2489	ankyrin repeat domain-containing protein 17 isoform X1	183	49	0.267759563	0.63197026	ANKRD17
YP_003986500.1	269	putative ankyrin repeat protein	XP_016863500.1	2489	ankyrin repeat domain-containing protein 17 isoform X1	186	50	0.268817204	0.63197026	ANKRD17
YP_003986500.1	269	putative ankyrin repeat protein	XP_016863500.1	2489	ankyrin repeat domain-containing protein 17 isoform X1	184	52	0.282608696	0.620817844	ANKRD17
YP_003986500.1	269	putative ankyrin repeat protein	XP_016863500.1	2489	ankyrin repeat domain-containing protein 17 isoform X1	201	51	0.251231527	0.68401487	ANKRD17
YP_003986500.1	269	putative ankyrin repeat protein	XP_016863500.1	2489	ankyrin repeat domain-containing protein 17 isoform X1	175	51	0.291428571	0.602230483	ANKRD17
YP_003986500.1	269	putative ankyrin repeat protein	XP_016863500.1	2489	ankyrin repeat domain-containing protein 17 isoform X1	190	48	0.252631579	0.63197026	ANKRD17
YP_003986500.1	269	putative ankyrin repeat protein	XP_016863500.1	2489	ankyrin repeat domain-containing protein 17 isoform X1	199	54	0.268656716	0.680297398	ANKRD17
YP_003986500.1	269	putative ankyrin repeat protein	XP_016863500.1	2489	ankyrin repeat domain-containing protein 17 isoform X1	194	50	0.257731959	0.657992565	ANKRD17
YP_003986500.1	269	putative ankyrin repeat protein	XP_016863500.1	2489	ankyrin repeat domain-containing protein 17 isoform X1	175	51	0.291428571	0.594795539	ANKRD17
YP_003986500.1	269	putative ankyrin repeat protein	XP_016863500.1	2489	ankyrin repeat domain-containing protein 17 isoform X1	156	41	0.262820513	0.531598513	ANKRD17
YP_003986500.1	269	putative ankyrin repeat protein	XP_016863500.1	2489	ankyrin repeat domain-containing protein 17 isoform X1	141	39	0.276595745	0.486988848	ANKRD17
YP_003986500.1	269	putative ankyrin repeat protein	XP_016863500.1	2489	ankyrin repeat domain-containing protein 17 isoform X1	137	39	0.282608696	0.472118959	ANKRD17
YP_003986500.1	269	putative ankyrin repeat protein	NP_001273700.1	2490	ankyrin repeat domain-containing protein 17 isoform c	183	51	0.278688525	0.63197026	ANKRD17
YP_003986500.1	269	putative ankyrin repeat protein	NP_001273700.1	2490	ankyrin repeat domain-containing protein 17 isoform c	183	50	0.273224044	0.628252788	ANKRD17
YP_003986500.1	269	putative ankyrin repeat protein	NP_001273700.1	2490	ankyrin repeat domain-containing protein 17 isoform c	183	50	0.273224044	0.63197026	ANKRD17
YP_003986500.1	269	putative ankyrin repeat protein	NP_001273700.1	2490	ankyrin repeat domain-containing protein 17 isoform c	183	49	0.267759563	0.63197026	ANKRD17
YP_003986500.1	269	putative ankyrin repeat protein	NP_001273700.1	2490	ankyrin repeat domain-containing protein 17 isoform c	186	50	0.268817204	0.63197026	ANKRD17
YP_003986500.1	269	putative ankyrin repeat protein	NP_001273700.1	2490	ankyrin repeat domain-containing protein 17 isoform c	184	52	0.282608696	0.620817844	ANKRD17
YP_003986500.1	269	putative ankyrin repeat protein	NP_001273700.1	2490	ankyrin repeat domain-containing protein 17 isoform c	201	51	0.251231527	0.68401487	ANKRD17
YP_003986500.1	269	putative ankyrin repeat protein	NP_001273700.1	2490	ankyrin repeat domain-containing protein 17 isoform c	175	51	0.291428571	0.602230483	ANKRD17
YP_003986500.1	269	putative ankyrin repeat protein	NP_001273700.1	2490	ankyrin repeat domain-containing protein 17 isoform c	190	48	0.252631579	0.63197026	ANKRD17
YP_003986500.1	269	putative ankyrin repeat protein	NP_001273700.1	2490	ankyrin repeat domain-containing protein 17 isoform c	199	54	0.268656716	0.680297398	ANKRD17
YP_003986500.1	269	putative ankyrin repeat protein	NP_001273700.1	2490	ankyrin repeat domain-containing protein 17 isoform c	194	50	0.257731959	0.657992565	ANKRD17
YP_003986500.1	269	putative ankyrin repeat protein	NP_001273700.1	2490	ankyrin repeat domain-containing protein 17 isoform c	175	51	0.291428571	0.594795539	ANKRD17
YP_003986500.1	269	putative ankyrin repeat protein	NP_001273700.1	2490	ankyrin repeat domain-containing protein 17 isoform c	156	41	0.262820513	0.531598513	ANKRD17
YP_003986500.1	269	putative ankyrin repeat protein	NP_001273700.1	2490	ankyrin repeat domain-containing protein 17 isoform c	141	39	0.276595745	0.486988848	ANKRD17
YP_003986500.1	269	putative ankyrin repeat protein	NP_001273700.1	2490	ankyrin repeat domain-containing protein 17 isoform c	137	39	0.282608696	0.472118959	ANKRD17
YP_003986500.1	269	putative ankyrin repeat protein	NP_056389.1	2602	ankyrin repeat domain-containing protein 17 isoform d	183	51	0.278688525	0.63197026	ANKRD17
YP_003986500.1	269	putative ankyrin repeat protein	NP_056389.1	2602	ankyrin repeat domain-containing protein 17 isoform d	183	50	0.273224044	0.628252788	ANKRD17
YP_003986500.1	269	putative ankyrin repeat protein	NP_056389.1	2602	ankyrin repeat domain-containing protein 17 isoform d	183	50	0.273224044	0.63197026	ANKRD17
YP_003986500.1	269	putative ankyrin repeat protein	NP_056389.1	2602	ankyrin repeat domain-containing protein 17 isoform d	183	49	0.267759563	0.63197026	ANKRD17
YP_003986500.1	269	putative ankyrin repeat protein	NP_056389.1	2602	ankyrin repeat domain-containing protein 17 isoform d	186	50	0.268817204	0.63197026	ANKRD17
YP_003986500.1	269	putative ankyrin repeat protein	NP_056389.1	2602	ankyrin repeat domain-containing protein 17 isoform d	184	52	0.282608696	0.620817844	ANKRD17
YP_003986500.1	269	putative ankyrin repeat protein	NP_056389.1	2602	ankyrin repeat domain-containing protein 17 isoform d	201	51	0.251231527	0.68401487	ANKRD17
YP_003986500.1	269	putative ankyrin repeat protein	NP_056389.1	2602	ankyrin repeat domain-containing protein 17 isoform d	175	51	0.291428571	0.602230483	ANKRD17
YP_003986500.1	269	putative ankyrin repeat protein	NP_056389.1	2602	ankyrin repeat domain-containing protein 17 isoform d	190	48	0.252631579	0.63197026	ANKRD17
YP_003986500.1	269	putative ankyrin repeat protein	NP_056389.1	2602	ankyrin repeat domain-containing protein 17 isoform d	199	54	0.268656716	0.680297398	ANKRD17
YP_003986500.1	269	putative ankyrin repeat protein	NP_056389.1	2602	ankyrin repeat domain-containing protein 17 isoform d	194	50	0.257731959	0.657992565	ANKRD17
YP_003986500.1	269	putative ankyrin repeat protein	NP_056389.1	2602	ankyrin repeat domain-containing protein 17 isoform d	175	51	0.291428571	0.594795539	ANKRD17
YP_003986500.1	269	putative ankyrin repeat protein	NP_056389.1	2602	ankyrin repeat domain-containing protein 17 isoform d	156	41	0.262820513	0.531598513	ANKRD17
YP_003986500.1	269	putative ankyrin repeat protein	NP_056389.1	2602	ankyrin repeat domain-containing protein 17 isoform d	141	39	0.276595745	0.486988848	ANKRD17
YP_003986500.1	269	putative ankyrin repeat protein	NP_056389.1	2602	ankyrin repeat domain-containing protein 17 isoform d	137	39	0.282608696	0.472118959	ANKRD17
YP_003986500.1	269	putative ankyrin repeat protein	XP_005265729.1	1543	ankyrin repeat domain-containing protein 17 isoform X5	183	51	0.278688525	0.63197026	ANKRD17
YP_003986500.1	269	putative ankyrin repeat protein	XP_005265729.1	1543	ankyrin repeat domain-containing protein 17 isoform X5	183	50	0.273224044	0.628252788	ANKRD17
YP_003986500.1	269	putative ankyrin repeat protein	XP_005265729.1	1543	ankyrin repeat domain-containing protein 17 isoform X5	183	50	0.273224044	0.63197026	ANKRD17
YP_003986500.1	269	putative ankyrin repeat protein	XP_005265729.1	1543	ankyrin repeat domain-containing protein 17 isoform X5	183	49	0.267759563	0.63197026	ANKRD17
YP_003986500.1	269	putative ankyrin repeat protein	XP_005265729.1	1543	ankyrin repeat domain-containing protein 17 isoform X5	186	50	0.268817204	0.63197026	ANKRD17
YP_003986500.1	269	putative ankyrin repeat protein	XP_005265729.1	1543	ankyrin repeat domain-containing protein 17 isoform X5	184	52	0.282608696	0.620817844	ANKRD17
YP_003986500.1	269	putative ankyrin repeat protein	XP_005265729.1	1543	ankyrin repeat domain-containing protein 17 isoform X5	201	51	0.251231527	0.68401487	ANKRD17
YP_003986500.1	269	putative ankyrin repeat protein	XP_005265729.1	1543	ankyrin repeat domain-containing protein 17 isoform X5	179	51	0.284916201	0.617100372	ANKRD17
YP_003986500.1	269	putative ankyrin repeat protein	XP_005265729.1	1543	ankyrin repeat domain-containing protein 17 isoform X5	190	48	0.252631579	0.63197026	ANKRD17
YP_003986500.1	269	putative ankyrin repeat protein	XP_005265729.1	1543	ankyrin repeat domain-containing protein 17 isoform X5	199	54	0.268656716	0.680297398	ANKRD17
YP_003986500.1	269	putative ankyrin repeat protein	XP_005265729.1	1543	ankyrin repeat domain-containing protein 17 isoform X5	194	50	0.257731959	0.657992565	ANKRD17
YP_003986500.1	269	putative ankyrin repeat protein	XP_005265729.1	1543	ankyrin repeat domain-containing protein 17 isoform X5	175	51	0.291428571	0.594795539	ANKRD17
YP_003986500.1	269	putative ankyrin repeat protein	XP_005265729.1	1543	ankyrin repeat domain-containing protein 17 isoform X5	156	41	0.262820513	0.531598513	ANKRD17
YP_003986500.1	269	putative ankyrin repeat protein	XP_005265729.1	1543	ankyrin repeat domain-containing protein 17 isoform X5	141	39	0.276595745	0.486988848	ANKRD17
YP_003986500.1	269	putative ankyrin repeat protein	XP_005265729.1	1543	ankyrin repeat domain-containing protein 17 isoform X5	137	39	0.282608696	0.472118959	ANKRD17
YP_003986500.1	269	putative ankyrin repeat protein	XP_016863503.1	1479	ankyrin repeat domain-containing protein 17 isoform X7	183	51	0.278688525	0.63197026	ANKRD17
YP_003986500.1	269	putative ankyrin repeat protein	XP_016863503.1	1479	ankyrin repeat domain-containing protein 17 isoform X7	183	50	0.273224044	0.628252788	ANKRD17
YP_003986500.1	269	putative ankyrin repeat protein	XP_016863503.1	1479	ankyrin repeat domain-containing protein 17 isoform X7	183	50	0.273224044	0.63197026	ANKRD17
YP_003986500.1	269	putative ankyrin repeat protein	XP_016863503.1	1479	ankyrin repeat domain-containing protein 17 isoform X7	183	49	0.267759563	0.63197026	ANKRD17
YP_003986500.1	269	putative ankyrin repeat protein	XP_016863503.1	1479	ankyrin repeat domain-containing protein 17 isoform X7	186	50	0.268817204	0.63197026	ANKRD17
YP_003986500.1	269	putative ankyrin repeat protein	XP_016863503.1	1479	ankyrin repeat domain-containing protein 17 isoform X7	184	52	0.282608696	0.620817844	ANKRD17
YP_003986500.1	269	putative ankyrin repeat protein	XP_016863503.1	1479	ankyrin repeat domain-containing protein 17 isoform X7	201	51	0.251231527	0.68401487	ANKRD17
YP_003986500.1	269	putative ankyrin repeat protein	XP_016863503.1	1479	ankyrin repeat domain-containing protein 17 isoform X7	175	51	0.291428571	0.602230483	ANKRD17
YP_003986500.1	269	putative ankyrin repeat protein	XP_016863503.1	1479	ankyrin repeat domain-containing protein 17 isoform X7	190	48	0.252631579	0.63197026	ANKRD17
YP_003986500.1	269	putative ankyrin repeat protein	XP_016863503.1	1479	ankyrin repeat domain-containing protein 17 isoform X7	194	50	0.257731959	0.657992565	ANKRD17
YP_003986500.1	269	putative ankyrin repeat protein	XP_016863503.1	1479	ankyrin repeat domain-containing protein 17 isoform X7	175	51	0.291428571	0.594795539	ANKRD17
YP_003986500.1	269	putative ankyrin repeat protein	XP_016863503.1	1479	ankyrin repeat domain-containing protein 17 isoform X7	156	41	0.262820513	0.531598513	ANKRD17
YP_003986500.1	269	putative ankyrin repeat protein	XP_016863503.1	1479	ankyrin repeat domain-containing protein 17 isoform X7	141	39	0.276595745	0.486988848	ANKRD17
YP_003986500.1	269	putative ankyrin repeat protein	XP_016863503.1	1479	ankyrin repeat domain-containing protein 17 isoform X7	137	39	0.282608696	0.472118959	ANKRD17
YP_003986500.1	269	putative ankyrin repeat protein	XP_005265730.1	1480	ankyrin repeat domain-containing protein 17 isoform X6	183	51	0.278688525	0.63197026	ANKRD17
YP_003986500.1	269	putative ankyrin repeat protein	XP_005265730.1	1480	ankyrin repeat domain-containing protein 17 isoform X6	183	50	0.273224044	0.628252788	ANKRD17
YP_003986500.1	269	putative ankyrin repeat protein	XP_005265730.1	1480	ankyrin repeat domain-containing protein 17 isoform X6	183	50	0.273224044	0.63197026	ANKRD17
YP_003986500.1	269	putative ankyrin repeat protein	XP_005265730.1	1480	ankyrin repeat domain-containing protein 17 isoform X6	183	49	0.267759563	0.63197026	ANKRD17
YP_003986500.1	269	putative ankyrin repeat protein	XP_005265730.1	1480	ankyrin repeat domain-containing protein 17 isoform X6	186	50	0.268817204	0.63197026	ANKRD17
YP_003986500.1	269	putative ankyrin repeat protein	XP_005265730.1	1480	ankyrin repeat domain-containing protein 17 isoform X6	184	52	0.282608696	0.620817844	ANKRD17
YP_003986500.1	269	putative ankyrin repeat protein	XP_005265730.1	1480	ankyrin repeat domain-containing protein 17 isoform X6	201	51	0.251231527	0.68401487	ANKRD17
YP_003986500.1	269	putative ankyrin repeat protein	XP_005265730.1	1480	ankyrin repeat domain-containing protein 17 isoform X6	175	51	0.291428571	0.602230483	ANKRD17
YP_003986500.1	269	putative ankyrin repeat protein	XP_005265730.1	1480	ankyrin repeat domain-containing protein 17 isoform X6	190	48	0.252631579	0.63197026	ANKRD17
YP_003986500.1	269	putative ankyrin repeat protein	XP_005265730.1	1480	ankyrin repeat domain-containing protein 17 isoform X6	194	50	0.257731959	0.657992565	ANKRD17
YP_003986500.1	269	putative ankyrin repeat protein	XP_005265730.1	1480	ankyrin repeat domain-containing protein 17 isoform X6	175	51	0.291428571	0.594795539	ANKRD17
YP_003986500.1	269	putative ankyrin repeat protein	XP_005265730.1	1480	ankyrin repeat domain-containing protein 17 isoform X6	156	41	0.262820513	0.531598513	ANKRD17
YP_003986500.1	269	putative ankyrin repeat protein	XP_005265730.1	1480	ankyrin repeat domain-containing protein 17 isoform X6	141	39	0.276595745	0.486988848	ANKRD17
YP_003986500.1	269	putative ankyrin repeat protein	XP_005265730.1	1480	ankyrin repeat domain-containing protein 17 isoform X6	137	39	0.282608696	0.472118959	ANKRD17
YP_003986500.1	269	putative ankyrin repeat protein	XP_016863504.1	1367	ankyrin repeat domain-containing protein 17 isoform X8	183	51	0.278688525	0.63197026	ANKRD17
YP_003986500.1	269	putative ankyrin repeat protein	XP_016863504.1	1367	ankyrin repeat domain-containing protein 17 isoform X8	183	50	0.273224044	0.628252788	ANKRD17
YP_003986500.1	269	putative ankyrin repeat protein	XP_016863504.1	1367	ankyrin repeat domain-containing protein 17 isoform X8	183	50	0.273224044	0.63197026	ANKRD17
YP_003986500.1	269	putative ankyrin repeat protein	XP_016863504.1	1367	ankyrin repeat domain-containing protein 17 isoform X8	183	49	0.267759563	0.63197026	ANKRD17
YP_003986500.1	269	putative ankyrin repeat protein	XP_016863504.1	1367	ankyrin repeat domain-containing protein 17 isoform X8	186	50	0.268817204	0.63197026	ANKRD17
YP_003986500.1	269	putative ankyrin repeat protein	XP_016863504.1	1367	ankyrin repeat domain-containing protein 17 isoform X8	184	52	0.282608696	0.620817844	ANKRD17
YP_003986500.1	269	putative ankyrin repeat protein	XP_016863504.1	1367	ankyrin repeat domain-containing protein 17 isoform X8	201	51	0.251231527	0.68401487	ANKRD17
YP_003986500.1	269	putative ankyrin repeat protein	XP_016863504.1	1367	ankyrin repeat domain-containing protein 17 isoform X8	179	51	0.284916201	0.617100372	ANKRD17
YP_003986500.1	269	putative ankyrin repeat protein	XP_016863504.1	1367	ankyrin repeat domain-containing protein 17 isoform X8	190	48	0.252631579	0.63197026	ANKRD17
YP_003986500.1	269	putative ankyrin repeat protein	XP_016863504.1	1367	ankyrin repeat domain-containing protein 17 isoform X8	194	50	0.257731959	0.657992565	ANKRD17
YP_003986500.1	269	putative ankyrin repeat protein	XP_016863504.1	1367	ankyrin repeat domain-containing protein 17 isoform X8	175	51	0.291428571	0.594795539	ANKRD17
YP_003986500.1	269	putative ankyrin repeat protein	XP_016863504.1	1367	ankyrin repeat domain-containing protein 17 isoform X8	156	41	0.262820513	0.531598513	ANKRD17
YP_003986500.1	269	putative ankyrin repeat protein	XP_016863504.1	1367	ankyrin repeat domain-containing protein 17 isoform X8	141	39	0.276595745	0.486988848	ANKRD17
YP_003986500.1	269	putative ankyrin repeat protein	XP_016863504.1	1367	ankyrin repeat domain-containing protein 17 isoform X8	137	39	0.282608696	0.472118959	ANKRD17
YP_003986500.1	269	putative ankyrin repeat protein	XP_016863505.1	1229	ankyrin repeat domain-containing protein 17 isoform X9	183	51	0.278688525	0.63197026	ANKRD17
YP_003986500.1	269	putative ankyrin repeat protein	XP_016863505.1	1229	ankyrin repeat domain-containing protein 17 isoform X9	183	50	0.273224044	0.628252788	ANKRD17
YP_003986500.1	269	putative ankyrin repeat protein	XP_016863505.1	1229	ankyrin repeat domain-containing protein 17 isoform X9	183	50	0.273224044	0.63197026	ANKRD17
YP_003986500.1	269	putative ankyrin repeat protein	XP_016863505.1	1229	ankyrin repeat domain-containing protein 17 isoform X9	183	49	0.267759563	0.63197026	ANKRD17
YP_003986500.1	269	putative ankyrin repeat protein	XP_016863505.1	1229	ankyrin repeat domain-containing protein 17 isoform X9	186	50	0.268817204	0.63197026	ANKRD17
YP_003986500.1	269	putative ankyrin repeat protein	XP_016863505.1	1229	ankyrin repeat domain-containing protein 17 isoform X9	184	52	0.282608696	0.620817844	ANKRD17
YP_003986500.1	269	putative ankyrin repeat protein	XP_016863505.1	1229	ankyrin repeat domain-containing protein 17 isoform X9	201	51	0.251231527	0.68401487	ANKRD17
YP_003986500.1	269	putative ankyrin repeat protein	XP_016863505.1	1229	ankyrin repeat domain-containing protein 17 isoform X9	175	51	0.291428571	0.602230483	ANKRD17
YP_003986500.1	269	putative ankyrin repeat protein	XP_016863505.1	1229	ankyrin repeat domain-containing protein 17 isoform X9	190	48	0.252631579	0.63197026	ANKRD17
YP_003986500.1	269	putative ankyrin repeat protein	XP_016863505.1	1229	ankyrin repeat domain-containing protein 17 isoform X9	194	50	0.257731959	0.657992565	ANKRD17
YP_003986500.1	269	putative ankyrin repeat protein	XP_016863505.1	1229	ankyrin repeat domain-containing protein 17 isoform X9	175	51	0.291428571	0.594795539	ANKRD17
YP_003986500.1	269	putative ankyrin repeat protein	XP_016863505.1	1229	ankyrin repeat domain-containing protein 17 isoform X9	156	41	0.262820513	0.531598513	ANKRD17
YP_003986500.1	269	putative ankyrin repeat protein	XP_016863505.1	1229	ankyrin repeat domain-containing protein 17 isoform X9	141	39	0.276595745	0.486988848	ANKRD17
YP_003986500.1	269	putative ankyrin repeat protein	XP_016863505.1	1229	ankyrin repeat domain-containing protein 17 isoform X9	137	39	0.282608696	0.472118959	ANKRD17
YP_003986500.1	269	putative ankyrin repeat protein	XP_016863506.1	1116	ankyrin repeat domain-containing protein 17 isoform X10	183	51	0.278688525	0.63197026	ANKRD17
YP_003986500.1	269	putative ankyrin repeat protein	XP_016863506.1	1116	ankyrin repeat domain-containing protein 17 isoform X10	183	50	0.273224044	0.628252788	ANKRD17
YP_003986500.1	269	putative ankyrin repeat protein	XP_016863506.1	1116	ankyrin repeat domain-containing protein 17 isoform X10	183	50	0.273224044	0.63197026	ANKRD17
YP_003986500.1	269	putative ankyrin repeat protein	XP_016863506.1	1116	ankyrin repeat domain-containing protein 17 isoform X10	183	49	0.267759563	0.63197026	ANKRD17
YP_003986500.1	269	putative ankyrin repeat protein	XP_016863506.1	1116	ankyrin repeat domain-containing protein 17 isoform X10	186	50	0.268817204	0.63197026	ANKRD17
YP_003986500.1	269	putative ankyrin repeat protein	XP_016863506.1	1116	ankyrin repeat domain-containing protein 17 isoform X10	184	52	0.282608696	0.620817844	ANKRD17
YP_003986500.1	269	putative ankyrin repeat protein	XP_016863506.1	1116	ankyrin repeat domain-containing protein 17 isoform X10	201	51	0.251231527	0.68401487	ANKRD17
YP_003986500.1	269	putative ankyrin repeat protein	XP_016863506.1	1116	ankyrin repeat domain-containing protein 17 isoform X10	175	51	0.291428571	0.602230483	ANKRD17
YP_003986500.1	269	putative ankyrin repeat protein	XP_016863506.1	1116	ankyrin repeat domain-containing protein 17 isoform X10	190	48	0.252631579	0.63197026	ANKRD17
YP_003986500.1	269	putative ankyrin repeat protein	XP_016863506.1	1116	ankyrin repeat domain-containing protein 17 isoform X10	194	50	0.257731959	0.657992565	ANKRD17
YP_003986500.1	269	putative ankyrin repeat protein	XP_016863506.1	1116	ankyrin repeat domain-containing protein 17 isoform X10	175	51	0.291428571	0.594795539	ANKRD17
YP_003986500.1	269	putative ankyrin repeat protein	XP_016863506.1	1116	ankyrin repeat domain-containing protein 17 isoform X10	156	41	0.262820513	0.531598513	ANKRD17
YP_003986500.1	269	putative ankyrin repeat protein	XP_016863506.1	1116	ankyrin repeat domain-containing protein 17 isoform X10	141	39	0.276595745	0.486988848	ANKRD17
YP_003986500.1	269	putative ankyrin repeat protein	XP_016863506.1	1116	ankyrin repeat domain-containing protein 17 isoform X10	137	39	0.282608696	0.472118959	ANKRD17
YP_003986500.1	269	putative ankyrin repeat protein	NP_001336207.1	1083	serine/threonine-protein phosphatase 6 regulatory ankyrin repeat subunit A isoform d	185	57	0.308108108	0.63197026	ANKRD28
YP_003986500.1	269	putative ankyrin repeat protein	NP_001336207.1	1083	serine/threonine-protein phosphatase 6 regulatory ankyrin repeat subunit A isoform d	185	47	0.254054054	0.63197026	ANKRD28
YP_003986500.1	269	putative ankyrin repeat protein	NP_001336207.1	1083	serine/threonine-protein phosphatase 6 regulatory ankyrin repeat subunit A isoform d	191	52	0.272251309	0.661710037	ANKRD28
YP_003986500.1	269	putative ankyrin repeat protein	NP_001336209.1	997	serine/threonine-protein phosphatase 6 regulatory ankyrin repeat subunit A isoform f	183	57	0.31147541	0.624535316	ANKRD28
YP_003986500.1	269	putative ankyrin repeat protein	NP_001336209.1	997	serine/threonine-protein phosphatase 6 regulatory ankyrin repeat subunit A isoform f	191	52	0.272251309	0.661710037	ANKRD28
YP_003986500.1	269	putative ankyrin repeat protein	NP_001336209.1	997	serine/threonine-protein phosphatase 6 regulatory ankyrin repeat subunit A isoform f	151	43	0.284768212	0.516728625	ANKRD28
YP_003986500.1	269	putative ankyrin repeat protein	XP_011531843.2	1008	serine/threonine-protein phosphatase 6 regulatory ankyrin repeat subunit A isoform X3	185	57	0.308108108	0.63197026	ANKRD28
YP_003986500.1	269	putative ankyrin repeat protein	XP_011531843.2	1008	serine/threonine-protein phosphatase 6 regulatory ankyrin repeat subunit A isoform X3	185	47	0.254054054	0.63197026	ANKRD28
YP_003986500.1	269	putative ankyrin repeat protein	XP_011531843.2	1008	serine/threonine-protein phosphatase 6 regulatory ankyrin repeat subunit A isoform X3	191	52	0.272251309	0.661710037	ANKRD28
YP_003986500.1	269	putative ankyrin repeat protein	XP_024309186.1	1067	serine/threonine-protein phosphatase 6 regulatory ankyrin repeat subunit A isoform X1	185	57	0.308108108	0.63197026	ANKRD28
YP_003986500.1	269	putative ankyrin repeat protein	XP_024309186.1	1067	serine/threonine-protein phosphatase 6 regulatory ankyrin repeat subunit A isoform X1	185	47	0.254054054	0.63197026	ANKRD28
YP_003986500.1	269	putative ankyrin repeat protein	XP_024309186.1	1067	serine/threonine-protein phosphatase 6 regulatory ankyrin repeat subunit A isoform X1	191	52	0.272251309	0.661710037	ANKRD28
YP_003986500.1	269	putative ankyrin repeat protein	XP_024309187.1	1064	serine/threonine-protein phosphatase 6 regulatory ankyrin repeat subunit A isoform X2	185	57	0.308108108	0.63197026	ANKRD28
YP_003986500.1	269	putative ankyrin repeat protein	XP_024309187.1	1064	serine/threonine-protein phosphatase 6 regulatory ankyrin repeat subunit A isoform X2	185	47	0.254054054	0.63197026	ANKRD28
YP_003986500.1	269	putative ankyrin repeat protein	XP_024309187.1	1064	serine/threonine-protein phosphatase 6 regulatory ankyrin repeat subunit A isoform X2	191	52	0.272251309	0.661710037	ANKRD28
YP_003986500.1	269	putative ankyrin repeat protein	NP_001336208.1	1050	serine/threonine-protein phosphatase 6 regulatory ankyrin repeat subunit A isoform e	185	57	0.308108108	0.63197026	ANKRD28
YP_003986500.1	269	putative ankyrin repeat protein	NP_001336208.1	1050	serine/threonine-protein phosphatase 6 regulatory ankyrin repeat subunit A isoform e	185	47	0.254054054	0.63197026	ANKRD28
YP_003986500.1	269	putative ankyrin repeat protein	NP_001336208.1	1050	serine/threonine-protein phosphatase 6 regulatory ankyrin repeat subunit A isoform e	191	52	0.272251309	0.661710037	ANKRD28
YP_003986500.1	269	putative ankyrin repeat protein	XP_011531844.1	1025	serine/threonine-protein phosphatase 6 regulatory ankyrin repeat subunit A isoform X5	185	57	0.308108108	0.63197026	ANKRD28
YP_003986500.1	269	putative ankyrin repeat protein	XP_011531844.1	1025	serine/threonine-protein phosphatase 6 regulatory ankyrin repeat subunit A isoform X5	191	52	0.272251309	0.661710037	ANKRD28
YP_003986500.1	269	putative ankyrin repeat protein	XP_011531844.1	1025	serine/threonine-protein phosphatase 6 regulatory ankyrin repeat subunit A isoform X5	168	44	0.261904762	0.579925651	ANKRD28
YP_003986500.1	269	putative ankyrin repeat protein	XP_024309188.1	1000	serine/threonine-protein phosphatase 6 regulatory ankyrin repeat subunit A isoform X4	184	54	0.291891892	0.63197026	ANKRD28
YP_003986500.1	269	putative ankyrin repeat protein	XP_024309188.1	1000	serine/threonine-protein phosphatase 6 regulatory ankyrin repeat subunit A isoform X4	158	42	0.264150943	0.546468401	ANKRD28
YP_003986500.1	269	putative ankyrin repeat protein	XP_011524132.1	268	ankyrin repeat domain-containing protein 29 isoform X1	198	53	0.265	0.691449814	ANKRD29
YP_003986500.1	269	putative ankyrin repeat protein	XP_011524132.1	268	ankyrin repeat domain-containing protein 29 isoform X1	160	55	0.34375	0.546468401	ANKRD29
YP_003986500.1	269	putative ankyrin repeat protein	XP_011524132.1	268	ankyrin repeat domain-containing protein 29 isoform X1	95	27	0.284210526	0.327137546	ANKRD29
YP_003986500.1	269	putative ankyrin repeat protein	XP_011524132.1	268	ankyrin repeat domain-containing protein 29 isoform X1	70	18	0.257142857	0.230483271	ANKRD29
YP_003986500.1	269	putative ankyrin repeat protein	NP_710181.2	367	serine/threonine-protein phosphatase 6 regulatory ankyrin repeat subunit B isoform B	185	51	0.275675676	0.63197026	ANKRD44
YP_003986500.1	269	putative ankyrin repeat protein	NP_710181.2	367	serine/threonine-protein phosphatase 6 regulatory ankyrin repeat subunit B isoform B	186	48	0.258064516	0.63197026	ANKRD44
YP_003986500.1	269	putative ankyrin repeat protein	NP_710181.2	367	serine/threonine-protein phosphatase 6 regulatory ankyrin repeat subunit B isoform B	186	49	0.26344086	0.643122677	ANKRD44
YP_003986500.1	269	putative ankyrin repeat protein	XP_005247004.1	1011	serine/threonine-protein phosphatase 6 regulatory ankyrin repeat subunit B isoform X4	185	51	0.275675676	0.63197026	ANKRD44
YP_003986500.1	269	putative ankyrin repeat protein	XP_005247004.1	1011	serine/threonine-protein phosphatase 6 regulatory ankyrin repeat subunit B isoform X4	186	48	0.258064516	0.63197026	ANKRD44
YP_003986500.1	269	putative ankyrin repeat protein	XP_005247004.1	1011	serine/threonine-protein phosphatase 6 regulatory ankyrin repeat subunit B isoform X4	186	49	0.26344086	0.643122677	ANKRD44
YP_003986500.1	269	putative ankyrin repeat protein	NP_001182073.1	993	serine/threonine-protein phosphatase 6 regulatory ankyrin repeat subunit B isoform A	185	51	0.275675676	0.63197026	ANKRD44
YP_003986500.1	269	putative ankyrin repeat protein	NP_001182073.1	993	serine/threonine-protein phosphatase 6 regulatory ankyrin repeat subunit B isoform A	186	49	0.26344086	0.643122677	ANKRD44
YP_003986500.1	269	putative ankyrin repeat protein	XP_011510450.1	1009	serine/threonine-protein phosphatase 6 regulatory ankyrin repeat subunit B isoform X5	185	51	0.275675676	0.63197026	ANKRD44
YP_003986500.1	269	putative ankyrin repeat protein	XP_011510450.1	1009	serine/threonine-protein phosphatase 6 regulatory ankyrin repeat subunit B isoform X5	186	48	0.258064516	0.63197026	ANKRD44
YP_003986500.1	269	putative ankyrin repeat protein	XP_011510450.1	1009	serine/threonine-protein phosphatase 6 regulatory ankyrin repeat subunit B isoform X5	186	49	0.26344086	0.643122677	ANKRD44
YP_003986500.1	269	putative ankyrin repeat protein	NP_001354426.1	1056	serine/threonine-protein phosphatase 6 regulatory ankyrin repeat subunit B isoform E	185	51	0.275675676	0.63197026	ANKRD44
YP_003986500.1	269	putative ankyrin repeat protein	NP_001354426.1	1056	serine/threonine-protein phosphatase 6 regulatory ankyrin repeat subunit B isoform E	186	49	0.26344086	0.643122677	ANKRD44
YP_003986500.1	269	putative ankyrin repeat protein	NP_001354425.1	991	serine/threonine-protein phosphatase 6 regulatory ankyrin repeat subunit B isoform D	185	51	0.275675676	0.63197026	ANKRD44
YP_003986500.1	269	putative ankyrin repeat protein	NP_001354425.1	991	serine/threonine-protein phosphatase 6 regulatory ankyrin repeat subunit B isoform D	186	49	0.26344086	0.643122677	ANKRD44
YP_003986500.1	269	putative ankyrin repeat protein	XP_024308984.1	1049	serine/threonine-protein phosphatase 6 regulatory ankyrin repeat subunit B isoform X3	185	51	0.275675676	0.63197026	ANKRD44
YP_003986500.1	269	putative ankyrin repeat protein	XP_024308984.1	1049	serine/threonine-protein phosphatase 6 regulatory ankyrin repeat subunit B isoform X3	186	48	0.258064516	0.63197026	ANKRD44
YP_003986500.1	269	putative ankyrin repeat protein	XP_024308984.1	1049	serine/threonine-protein phosphatase 6 regulatory ankyrin repeat subunit B isoform X3	186	49	0.26344086	0.643122677	ANKRD44
YP_003986500.1	269	putative ankyrin repeat protein	XP_005247005.1	994	serine/threonine-protein phosphatase 6 regulatory ankyrin repeat subunit B isoform X7	185	51	0.275675676	0.63197026	ANKRD44
YP_003986500.1	269	putative ankyrin repeat protein	XP_005247005.1	994	serine/threonine-protein phosphatase 6 regulatory ankyrin repeat subunit B isoform X7	186	48	0.258064516	0.63197026	ANKRD44
YP_003986500.1	269	putative ankyrin repeat protein	XP_005247005.1	994	serine/threonine-protein phosphatase 6 regulatory ankyrin repeat subunit B isoform X7	186	49	0.26344086	0.643122677	ANKRD44
YP_003986500.1	269	putative ankyrin repeat protein	XP_006712901.1	997	serine/threonine-protein phosphatase 6 regulatory ankyrin repeat subunit B isoform X6	185	51	0.275675676	0.63197026	ANKRD44
YP_003986500.1	269	putative ankyrin repeat protein	XP_006712901.1	997	serine/threonine-protein phosphatase 6 regulatory ankyrin repeat subunit B isoform X6	186	48	0.258064516	0.63197026	ANKRD44
YP_003986500.1	269	putative ankyrin repeat protein	XP_006712901.1	997	serine/threonine-protein phosphatase 6 regulatory ankyrin repeat subunit B isoform X6	186	49	0.26344086	0.643122677	ANKRD44
YP_003986500.1	269	putative ankyrin repeat protein	NP_065070.1	1429	ankyrin repeat domain-containing protein 50 isoform 1	189	53	0.28042328	0.646840149	ANKRD50
YP_003986500.1	269	putative ankyrin repeat protein	NP_065070.1	1429	ankyrin repeat domain-containing protein 50 isoform 1	180	49	0.272222222	0.6133829	ANKRD50
YP_003986500.1	269	putative ankyrin repeat protein	NP_065070.1	1429	ankyrin repeat domain-containing protein 50 isoform 1	191	49	0.256544503	0.635687732	ANKRD50
YP_003986500.1	269	putative ankyrin repeat protein	XP_016874673.1	1044	serine/threonine-protein phosphatase 6 regulatory ankyrin repeat subunit C isoform X2	185	49	0.264864865	0.63197026	ANKRD52
YP_003986500.1	269	putative ankyrin repeat protein	XP_016874673.1	1044	serine/threonine-protein phosphatase 6 regulatory ankyrin repeat subunit C isoform X2	186	49	0.26344086	0.63197026	ANKRD52
YP_003986500.1	269	putative ankyrin repeat protein	XP_016874673.1	1044	serine/threonine-protein phosphatase 6 regulatory ankyrin repeat subunit C isoform X2	186	48	0.258064516	0.643122677	ANKRD52
YP_003986500.1	269	putative ankyrin repeat protein	NP_055757.3	722	ankyrin repeat domain-containing protein 6 isoform b	158	41	0.259493671	0.546468401	ANKRD6
YP_003986500.1	269	putative ankyrin repeat protein	NP_001229738.1	727	ankyrin repeat domain-containing protein 6 isoform a	158	41	0.259493671	0.546468401	ANKRD6
YP_003986500.1	269	putative ankyrin repeat protein	XP_024302131.1	659	ankyrin repeat domain-containing protein 6 isoform X23	158	41	0.259493671	0.546468401	ANKRD6
YP_003986500.1	269	putative ankyrin repeat protein	XP_024302128.1	689	ankyrin repeat domain-containing protein 6 isoform X14	158	41	0.259493671	0.546468401	ANKRD6
YP_003986500.1	269	putative ankyrin repeat protein	XP_016865984.1	694	ankyrin repeat domain-containing protein 6 isoform X10	158	41	0.259493671	0.546468401	ANKRD6
YP_003986500.1	269	putative ankyrin repeat protein	NP_056060.2	1134	ankyrin repeat and SAM domain-containing protein 1A	170	48	0.282352941	0.576208178	ANKS1A
YP_003986500.1	269	putative ankyrin repeat protein	XP_011512737.1	1144	ankyrin repeat and SAM domain-containing protein 1A isoform X8	170	48	0.282352941	0.576208178	ANKS1A
YP_003986500.1	269	putative ankyrin repeat protein	XP_011512736.1	1145	ankyrin repeat and SAM domain-containing protein 1A isoform X7	170	48	0.282352941	0.576208178	ANKS1A
YP_003986500.1	269	putative ankyrin repeat protein	XP_011512738.1	1100	ankyrin repeat and SAM domain-containing protein 1A isoform X9	191	49	0.256544503	0.576208178	ANKS1A
YP_003986500.1	269	putative ankyrin repeat protein	XP_005249021.1	1155	ankyrin repeat and SAM domain-containing protein 1A isoform X6	191	49	0.256544503	0.576208178	ANKS1A
YP_003986500.1	269	putative ankyrin repeat protein	XP_006715099.1	1156	ankyrin repeat and SAM domain-containing protein 1A isoform X5	191	49	0.256544503	0.576208178	ANKS1A
YP_003986500.1	269	putative ankyrin repeat protein	XP_024302151.1	1161	ankyrin repeat and SAM domain-containing protein 1A isoform X4	191	49	0.256544503	0.576208178	ANKS1A
YP_003986500.1	269	putative ankyrin repeat protein	XP_011512735.1	1162	ankyrin repeat and SAM domain-containing protein 1A isoform X3	191	49	0.256544503	0.576208178	ANKS1A
YP_003986500.1	269	putative ankyrin repeat protein	XP_011512734.1	1165	ankyrin repeat and SAM domain-containing protein 1A isoform X2	191	49	0.256544503	0.576208178	ANKS1A
YP_003986500.1	269	putative ankyrin repeat protein	XP_011512733.1	1166	ankyrin repeat and SAM domain-containing protein 1A isoform X1	191	49	0.256544503	0.576208178	ANKS1A
YP_003986500.1	269	putative ankyrin repeat protein	XP_006719577.1	1184	ankyrin repeat and sterile alpha motif domain-containing protein 1B isoform X17	177	45	0.254237288	0.591078067	ANKS1B
YP_003986500.1	269	putative ankyrin repeat protein	XP_016875147.1	1188	ankyrin repeat and sterile alpha motif domain-containing protein 1B isoform X16	177	45	0.254237288	0.591078067	ANKS1B
YP_003986500.1	269	putative ankyrin repeat protein	XP_006719576.1	1199	ankyrin repeat and sterile alpha motif domain-containing protein 1B isoform X15	177	45	0.254237288	0.591078067	ANKS1B
YP_003986500.1	269	putative ankyrin repeat protein	XP_006719575.1	1200	ankyrin repeat and sterile alpha motif domain-containing protein 1B isoform X14	177	45	0.254237288	0.591078067	ANKS1B
YP_003986500.1	269	putative ankyrin repeat protein	XP_016875146.1	1226	ankyrin repeat and sterile alpha motif domain-containing protein 1B isoform X13	177	45	0.254237288	0.591078067	ANKS1B
YP_003986500.1	269	putative ankyrin repeat protein	XP_006719573.1	1235	ankyrin repeat and sterile alpha motif domain-containing protein 1B isoform X12	177	45	0.254237288	0.591078067	ANKS1B
YP_003986500.1	269	putative ankyrin repeat protein	NP_690001.3	1248	ankyrin repeat and sterile alpha motif domain-containing protein 1B isoform a	177	45	0.254237288	0.591078067	ANKS1B
YP_003986500.1	269	putative ankyrin repeat protein	XP_016875145.1	1250	ankyrin repeat and sterile alpha motif domain-containing protein 1B isoform X11	177	45	0.254237288	0.591078067	ANKS1B
YP_003986500.1	269	putative ankyrin repeat protein	XP_011536873.1	1251	ankyrin repeat and sterile alpha motif domain-containing protein 1B isoform X10	177	45	0.254237288	0.591078067	ANKS1B
YP_003986500.1	269	putative ankyrin repeat protein	XP_005269086.1	1256	ankyrin repeat and sterile alpha motif domain-containing protein 1B isoform X9	177	45	0.254237288	0.591078067	ANKS1B
YP_003986500.1	269	putative ankyrin repeat protein	NP_001339114.1	1259	ankyrin repeat and sterile alpha motif domain-containing protein 1B isoform p	177	45	0.254237288	0.591078067	ANKS1B
YP_003986500.1	269	putative ankyrin repeat protein	XP_016875144.1	1259	ankyrin repeat and sterile alpha motif domain-containing protein 1B isoform X8	177	45	0.254237288	0.591078067	ANKS1B
YP_003986500.1	269	putative ankyrin repeat protein	NP_001339116.1	1260	ankyrin repeat and sterile alpha motif domain-containing protein 1B isoform o	177	45	0.254237288	0.591078067	ANKS1B
YP_003986500.1	269	putative ankyrin repeat protein	XP_006719571.1	1260	ankyrin repeat and sterile alpha motif domain-containing protein 1B isoform X7	177	45	0.254237288	0.591078067	ANKS1B
YP_003986500.1	269	putative ankyrin repeat protein	XP_016875143.1	1268	ankyrin repeat and sterile alpha motif domain-containing protein 1B isoform X6	177	45	0.254237288	0.591078067	ANKS1B
YP_003986500.1	269	putative ankyrin repeat protein	XP_016875142.1	1272	ankyrin repeat and sterile alpha motif domain-containing protein 1B isoform X5	177	45	0.254237288	0.591078067	ANKS1B
YP_003986500.1	269	putative ankyrin repeat protein	XP_006719570.1	1273	ankyrin repeat and sterile alpha motif domain-containing protein 1B isoform X4	177	45	0.254237288	0.591078067	ANKS1B
YP_003986500.1	269	putative ankyrin repeat protein	XP_016875141.1	1281	ankyrin repeat and sterile alpha motif domain-containing protein 1B isoform X3	177	45	0.254237288	0.591078067	ANKS1B
YP_003986500.1	269	putative ankyrin repeat protein	NP_001339117.1	1283	ankyrin repeat and sterile alpha motif domain-containing protein 1B isoform n	177	45	0.254237288	0.591078067	ANKS1B
YP_003986500.1	269	putative ankyrin repeat protein	XP_006719567.1	1284	ankyrin repeat and sterile alpha motif domain-containing protein 1B isoform X1	177	45	0.254237288	0.591078067	ANKS1B
YP_003986500.1	269	putative ankyrin repeat protein	XP_006719568.1	1284	ankyrin repeat and sterile alpha motif domain-containing protein 1B isoform X2	177	45	0.254237288	0.591078067	ANKS1B
YP_003986500.1	269	putative ankyrin repeat protein	NP_001339115.1	1285	ankyrin repeat and sterile alpha motif domain-containing protein 1B isoform m	177	45	0.254237288	0.591078067	ANKS1B
YP_003986500.1	269	putative ankyrin repeat protein	NP_078977.2	278	ankyrin repeat and SOCS box protein 13	161	41	0.254658385	0.557620818	ASB13
YP_003986500.1	269	putative ankyrin repeat protein	XP_011535136.1	583	ankyrin repeat and SOCS box protein 2 isoform X3	180	49	0.272222222	0.617100372	ASB2
YP_003986500.1	269	putative ankyrin repeat protein	NP_001189358.1	635	ankyrin repeat and SOCS box protein 2 isoform 1	180	49	0.272222222	0.617100372	ASB2
YP_003986500.1	269	putative ankyrin repeat protein	NP_001189358.1	635	ankyrin repeat and SOCS box protein 2 isoform 1	165	52	0.315151515	0.568773234	ASB2
YP_003986500.1	269	putative ankyrin repeat protein	XP_016876858.1	600	ankyrin repeat and SOCS box protein 2 isoform X2	180	49	0.272222222	0.617100372	ASB2
YP_003986500.1	269	putative ankyrin repeat protein	XP_016876858.1	600	ankyrin repeat and SOCS box protein 2 isoform X2	165	52	0.315151515	0.568773234	ASB2
YP_003986500.1	269	putative ankyrin repeat protein	NP_001188894.1	445	ankyrin repeat and SOCS box protein 3 isoform b	163	50	0.306748466	0.557620818	ASB3
YP_003986500.1	269	putative ankyrin repeat protein	NP_001188894.1	445	ankyrin repeat and SOCS box protein 3 isoform b	131	34	0.259541985	0.449814126	ASB3
YP_003986500.1	269	putative ankyrin repeat protein	NP_001275658.1	1430	death-associated protein kinase 1	168	42	0.25	0.579925651	DAPK1
YP_003986500.1	269	putative ankyrin repeat protein	XP_005251814.1	839	death-associated protein kinase 1 isoform X2	168	42	0.25	0.579925651	DAPK1
YP_003986500.1	269	putative ankyrin repeat protein	XP_011517331.1	775	histone-lysine N-methyltransferase EHMT1 isoform X14	176	44	0.25	0.594795539	EHMT1
YP_003986500.1	269	putative ankyrin repeat protein	XP_024303444.1	1006	histone-lysine N-methyltransferase EHMT1 isoform X11	176	44	0.25	0.594795539	EHMT1
YP_003986500.1	269	putative ankyrin repeat protein	XP_024303448.1	1212	histone-lysine N-methyltransferase EHMT1 isoform X17	176	44	0.25	0.594795539	EHMT1
YP_003986500.1	269	putative ankyrin repeat protein	XP_024303443.1	1219	histone-lysine N-methyltransferase EHMT1 isoform X10	176	44	0.25	0.594795539	EHMT1
YP_003986500.1	269	putative ankyrin repeat protein	XP_024303442.1	1241	histone-lysine N-methyltransferase EHMT1 isoform X6	176	44	0.25	0.594795539	EHMT1
YP_003986500.1	269	putative ankyrin repeat protein	XP_016870626.1	1260	histone-lysine N-methyltransferase EHMT1 isoform X9	176	44	0.25	0.594795539	EHMT1
YP_003986500.1	269	putative ankyrin repeat protein	XP_016870625.1	1265	histone-lysine N-methyltransferase EHMT1 isoform X8	176	44	0.25	0.594795539	EHMT1
YP_003986500.1	269	putative ankyrin repeat protein	XP_005266167.1	1267	histone-lysine N-methyltransferase EHMT1 isoform X7	176	44	0.25	0.594795539	EHMT1
YP_003986500.1	269	putative ankyrin repeat protein	XP_016870623.1	1293	histone-lysine N-methyltransferase EHMT1 isoform X5	176	44	0.25	0.594795539	EHMT1
YP_003986500.1	269	putative ankyrin repeat protein	XP_011517325.1	1294	histone-lysine N-methyltransferase EHMT1 isoform X4	176	44	0.25	0.594795539	EHMT1
YP_003986500.1	269	putative ankyrin repeat protein	XP_005266162.1	1295	histone-lysine N-methyltransferase EHMT1 isoform X3	176	44	0.25	0.594795539	EHMT1
YP_003986500.1	269	putative ankyrin repeat protein	NP_079033.4	1298	histone-lysine N-methyltransferase EHMT1 isoform 1	176	44	0.25	0.594795539	EHMT1
YP_003986500.1	269	putative ankyrin repeat protein	XP_011517324.1	1300	histone-lysine N-methyltransferase EHMT1 isoform X2	176	44	0.25	0.594795539	EHMT1
YP_003986500.1	269	putative ankyrin repeat protein	XP_011517323.1	1301	histone-lysine N-methyltransferase EHMT1 isoform X1	176	44	0.25	0.594795539	EHMT1
YP_003986500.1	269	putative ankyrin repeat protein	XP_011517332.1	559	histone-lysine N-methyltransferase EHMT1 isoform X15	176	44	0.25	0.594795539	EHMT1
YP_003986500.1	269	putative ankyrin repeat protein	XP_011517333.1	488	histone-lysine N-methyltransferase EHMT1 isoform X16	159	40	0.251572327	0.542750929	EHMT1
YP_003986500.1	269	putative ankyrin repeat protein	XP_011538662.1	254	fibronectin type 3 and ankyrin repeat domains protein 1 isoform X15	189	48	0.253968254	0.635687732	FANK1
YP_003986500.1	269	putative ankyrin repeat protein	XP_016872411.1	313	fibronectin type 3 and ankyrin repeat domains protein 1 isoform X13	189	48	0.253968254	0.635687732	FANK1
YP_003986500.1	269	putative ankyrin repeat protein	NP_001350478.1	339	fibronectin type 3 and ankyrin repeat domains protein 1 isoform 3	189	48	0.253968254	0.635687732	FANK1
YP_003986500.1	269	putative ankyrin repeat protein	XP_006718127.1	345	fibronectin type 3 and ankyrin repeat domains protein 1 isoform X7	189	48	0.253968254	0.635687732	FANK1
YP_003986500.1	269	putative ankyrin repeat protein	XP_024304020.1	355	fibronectin type 3 and ankyrin repeat domains protein 1 isoform X6	189	48	0.253968254	0.635687732	FANK1
YP_003986500.1	269	putative ankyrin repeat protein	XP_006718121.1	361	fibronectin type 3 and ankyrin repeat domains protein 1 isoform X4	189	48	0.253968254	0.635687732	FANK1
YP_003986500.1	269	putative ankyrin repeat protein	XP_011538653.1	365	fibronectin type 3 and ankyrin repeat domains protein 1 isoform X3	189	48	0.253968254	0.635687732	FANK1
YP_003986500.1	269	putative ankyrin repeat protein	NP_001337868.1	371	fibronectin type 3 and ankyrin repeat domains protein 1 isoform 1	189	48	0.253968254	0.635687732	FANK1
YP_003986500.1	269	putative ankyrin repeat protein	NP_001335670.1	1310	kinase D-interacting substrate of 220 kDa isoform 10	182	48	0.263736264	0.620817844	KIDINS220
YP_003986500.1	269	putative ankyrin repeat protein	NP_001335670.1	1310	kinase D-interacting substrate of 220 kDa isoform 10	185	49	0.264864865	0.63197026	KIDINS220
YP_003986500.1	269	putative ankyrin repeat protein	NP_001335670.1	1310	kinase D-interacting substrate of 220 kDa isoform 10	184	48	0.260869565	0.628252788	KIDINS220
YP_003986500.1	269	putative ankyrin repeat protein	NP_001335670.1	1310	kinase D-interacting substrate of 220 kDa isoform 10	122	32	0.262295082	0.420074349	KIDINS220
YP_003986500.1	269	putative ankyrin repeat protein	NP_001335667.1	1348	kinase D-interacting substrate of 220 kDa isoform 8	182	48	0.263736264	0.620817844	KIDINS220
YP_003986500.1	269	putative ankyrin repeat protein	NP_001335667.1	1348	kinase D-interacting substrate of 220 kDa isoform 8	185	49	0.264864865	0.63197026	KIDINS220
YP_003986500.1	269	putative ankyrin repeat protein	NP_001335667.1	1348	kinase D-interacting substrate of 220 kDa isoform 8	184	48	0.260869565	0.628252788	KIDINS220
YP_003986500.1	269	putative ankyrin repeat protein	NP_001335667.1	1348	kinase D-interacting substrate of 220 kDa isoform 8	122	32	0.262295082	0.420074349	KIDINS220
YP_003986500.1	269	putative ankyrin repeat protein	NP_001335664.1	1714	kinase D-interacting substrate of 220 kDa isoform 6	182	48	0.263736264	0.620817844	KIDINS220
YP_003986500.1	269	putative ankyrin repeat protein	NP_001335664.1	1714	kinase D-interacting substrate of 220 kDa isoform 6	185	49	0.264864865	0.63197026	KIDINS220
YP_003986500.1	269	putative ankyrin repeat protein	NP_001335664.1	1714	kinase D-interacting substrate of 220 kDa isoform 6	184	48	0.260869565	0.628252788	KIDINS220
YP_003986500.1	269	putative ankyrin repeat protein	NP_001335664.1	1714	kinase D-interacting substrate of 220 kDa isoform 6	122	32	0.262295082	0.420074349	KIDINS220
YP_003986500.1	269	putative ankyrin repeat protein	NP_001335661.1	1752	kinase D-interacting substrate of 220 kDa isoform 4	182	48	0.263736264	0.620817844	KIDINS220
YP_003986500.1	269	putative ankyrin repeat protein	NP_001335661.1	1752	kinase D-interacting substrate of 220 kDa isoform 4	185	49	0.264864865	0.63197026	KIDINS220
YP_003986500.1	269	putative ankyrin repeat protein	NP_001335661.1	1752	kinase D-interacting substrate of 220 kDa isoform 4	184	48	0.260869565	0.628252788	KIDINS220
YP_003986500.1	269	putative ankyrin repeat protein	NP_001335661.1	1752	kinase D-interacting substrate of 220 kDa isoform 4	122	32	0.262295082	0.420074349	KIDINS220
YP_003986500.1	269	putative ankyrin repeat protein	NP_001335674.1	1031	kinase D-interacting substrate of 220 kDa isoform 11	183	48	0.262295082	0.620817844	KIDINS220
YP_003986500.1	269	putative ankyrin repeat protein	NP_001335674.1	1031	kinase D-interacting substrate of 220 kDa isoform 11	186	49	0.26344086	0.63197026	KIDINS220
YP_003986500.1	269	putative ankyrin repeat protein	NP_001335674.1	1031	kinase D-interacting substrate of 220 kDa isoform 11	185	48	0.259459459	0.628252788	KIDINS220
YP_003986500.1	269	putative ankyrin repeat protein	NP_001335674.1	1031	kinase D-interacting substrate of 220 kDa isoform 11	122	32	0.262295082	0.420074349	KIDINS220
YP_003986500.1	269	putative ankyrin repeat protein	NP_001335660.1	1753	kinase D-interacting substrate of 220 kDa isoform 3	183	48	0.262295082	0.620817844	KIDINS220
YP_003986500.1	269	putative ankyrin repeat protein	NP_001335660.1	1753	kinase D-interacting substrate of 220 kDa isoform 3	186	49	0.26344086	0.63197026	KIDINS220
YP_003986500.1	269	putative ankyrin repeat protein	NP_001335660.1	1753	kinase D-interacting substrate of 220 kDa isoform 3	185	48	0.259459459	0.628252788	KIDINS220
YP_003986500.1	269	putative ankyrin repeat protein	NP_001335660.1	1753	kinase D-interacting substrate of 220 kDa isoform 3	122	32	0.262295082	0.420074349	KIDINS220
YP_003986500.1	269	putative ankyrin repeat protein	NP_001335665.1	1672	kinase D-interacting substrate of 220 kDa isoform 7	185	51	0.275675676	0.63197026	KIDINS220
YP_003986500.1	269	putative ankyrin repeat protein	NP_001335665.1	1672	kinase D-interacting substrate of 220 kDa isoform 7	156	44	0.282051282	0.535315985	KIDINS220
YP_003986500.1	269	putative ankyrin repeat protein	NP_001335665.1	1672	kinase D-interacting substrate of 220 kDa isoform 7	125	35	0.28	0.431226766	KIDINS220
YP_003986500.1	269	putative ankyrin repeat protein	NP_065825.1	1006	E3 ubiquitin-protein ligase MIB1	181	47	0.258241758	0.620817844	MIB1
YP_003986500.1	269	putative ankyrin repeat protein	XP_016881362.1	834	E3 ubiquitin-protein ligase MIB1 isoform X1	181	47	0.258241758	0.620817844	MIB1
YP_003986500.1	269	putative ankyrin repeat protein	NP_002805.1	226	26S proteasome non-ATPase regulatory subunit 10 isoform 1	166	42	0.253012048	0.572490706	PSMD10
YP_003986500.1	269	putative ankyrin repeat protein	NP_065690.2	784	receptor-interacting serine/threonine-protein kinase 4	185	51	0.272727273	0.63197026	RIPK4
YP_003986500.1	269	putative ankyrin repeat protein	NP_001139381.1	1390	protein TANC1 isoform 2	191	48	0.251308901	0.635687732	TANC1
YP_003986500.1	269	putative ankyrin repeat protein	XP_011510364.1	1554	protein TANC1 isoform X23	191	48	0.251308901	0.635687732	TANC1
YP_003986500.1	269	putative ankyrin repeat protein	NP_001336991.1	1660	protein TANC1 isoform 3	191	48	0.251308901	0.635687732	TANC1
YP_003986500.1	269	putative ankyrin repeat protein	XP_006712877.1	1677	protein TANC1 isoform X22	191	48	0.251308901	0.635687732	TANC1
YP_003986500.1	269	putative ankyrin repeat protein	XP_024308962.1	1678	protein TANC1 isoform X21	191	48	0.251308901	0.635687732	TANC1
YP_003986500.1	269	putative ankyrin repeat protein	XP_016860645.1	1685	protein TANC1 isoform X20	191	48	0.251308901	0.635687732	TANC1
YP_003986500.1	269	putative ankyrin repeat protein	XP_011510361.1	1697	protein TANC1 isoform X19	191	48	0.251308901	0.635687732	TANC1
YP_003986500.1	269	putative ankyrin repeat protein	NP_001336992.1	1738	protein TANC1 isoform 4	191	48	0.251308901	0.635687732	TANC1
YP_003986500.1	269	putative ankyrin repeat protein	XP_011510360.1	1755	protein TANC1 isoform X18	191	48	0.251308901	0.635687732	TANC1
YP_003986500.1	269	putative ankyrin repeat protein	XP_024308961.1	1756	protein TANC1 isoform X17	191	48	0.251308901	0.635687732	TANC1
YP_003986500.1	269	putative ankyrin repeat protein	XP_016860643.1	1773	protein TANC1 isoform X16	191	48	0.251308901	0.635687732	TANC1
YP_003986500.1	269	putative ankyrin repeat protein	XP_016860642.1	1773	protein TANC1 isoform X15	191	48	0.251308901	0.635687732	TANC1
YP_003986500.1	269	putative ankyrin repeat protein	XP_016860641.1	1790	protein TANC1 isoform X14	191	48	0.251308901	0.635687732	TANC1
YP_003986500.1	269	putative ankyrin repeat protein	XP_016860640.1	1791	protein TANC1 isoform X13	191	48	0.251308901	0.635687732	TANC1
YP_003986500.1	269	putative ankyrin repeat protein	XP_006712875.1	1826	protein TANC1 isoform X12	191	48	0.251308901	0.635687732	TANC1
YP_003986500.1	269	putative ankyrin repeat protein	XP_016860639.1	1838	protein TANC1 isoform X11	191	48	0.251308901	0.635687732	TANC1
YP_003986500.1	269	putative ankyrin repeat protein	XP_016860638.1	1844	protein TANC1 isoform X9	191	48	0.251308901	0.635687732	TANC1
YP_003986500.1	269	putative ankyrin repeat protein	XP_011510357.1	1853	protein TANC1 isoform X10	191	48	0.251308901	0.635687732	TANC1
YP_003986500.1	269	putative ankyrin repeat protein	NP_001336993.1	1854	protein TANC1 isoform 5	191	48	0.251308901	0.635687732	TANC1
YP_003986500.1	269	putative ankyrin repeat protein	NP_203752.2	1861	protein TANC1 isoform 1	191	48	0.251308901	0.635687732	TANC1
YP_003986500.1	269	putative ankyrin repeat protein	XP_005246975.1	1871	protein TANC1 isoform X7	191	48	0.251308901	0.635687732	TANC1
YP_003986500.1	269	putative ankyrin repeat protein	XP_016860633.1	1871	protein TANC1 isoform X4	191	48	0.251308901	0.635687732	TANC1
YP_003986500.1	269	putative ankyrin repeat protein	XP_016860635.1	1872	protein TANC1 isoform X6	191	48	0.251308901	0.635687732	TANC1
YP_003986500.1	269	putative ankyrin repeat protein	XP_016860630.1	1878	protein TANC1 isoform X1	191	48	0.251308901	0.635687732	TANC1
YP_003986500.1	269	putative ankyrin repeat protein	XP_011510353.1	1879	protein TANC1 isoform X5	191	48	0.251308901	0.635687732	TANC1
YP_003986500.1	269	putative ankyrin repeat protein	XP_016860631.1	1883	protein TANC1 isoform X3	191	48	0.251308901	0.635687732	TANC1
YP_003986500.1	269	putative ankyrin repeat protein	XP_011510350.1	1885	protein TANC1 isoform X2	191	48	0.251308901	0.635687732	TANC1
YP_003986502.1	326	putative ankyrin repeat protein	XP_024302896.1	1904	ankyrin-1 isoform X16	349	95	0.272206304	0.960122699	ANK1
YP_003986502.1	326	putative ankyrin repeat protein	XP_024302896.1	1904	ankyrin-1 isoform X16	350	90	0.257142857	0.963190184	ANK1
YP_003986502.1	326	putative ankyrin repeat protein	XP_016868812.1	1936	ankyrin-1 isoform X10	349	95	0.272206304	0.960122699	ANK1
YP_003986502.1	326	putative ankyrin repeat protein	XP_016868812.1	1936	ankyrin-1 isoform X10	350	90	0.257142857	0.963190184	ANK1
YP_003986502.1	326	putative ankyrin repeat protein	XP_016868814.1	1908	ankyrin-1 isoform X15	349	95	0.272206304	0.960122699	ANK1
YP_003986502.1	326	putative ankyrin repeat protein	XP_016868814.1	1908	ankyrin-1 isoform X15	350	90	0.257142857	0.963190184	ANK1
YP_003986502.1	326	putative ankyrin repeat protein	XP_016868810.1	1940	ankyrin-1 isoform X8	349	95	0.272206304	0.960122699	ANK1
YP_003986502.1	326	putative ankyrin repeat protein	XP_016868810.1	1940	ankyrin-1 isoform X8	350	90	0.257142857	0.963190184	ANK1
YP_003986502.1	326	putative ankyrin repeat protein	XP_016868809.1	1946	ankyrin-1 isoform X6	349	95	0.272206304	0.960122699	ANK1
YP_003986502.1	326	putative ankyrin repeat protein	XP_016868809.1	1946	ankyrin-1 isoform X6	350	90	0.257142857	0.963190184	ANK1
YP_003986502.1	326	putative ankyrin repeat protein	XP_016868808.1	1961	ankyrin-1 isoform X3	349	95	0.272206304	0.960122699	ANK1
YP_003986502.1	326	putative ankyrin repeat protein	XP_016868808.1	1961	ankyrin-1 isoform X3	350	90	0.257142857	0.963190184	ANK1
YP_003986502.1	326	putative ankyrin repeat protein	NP_000028.3	1880	ankyrin-1 isoform 3	349	95	0.272206304	0.960122699	ANK1
YP_003986502.1	326	putative ankyrin repeat protein	NP_000028.3	1880	ankyrin-1 isoform 3	350	90	0.257142857	0.963190184	ANK1
YP_003986502.1	326	putative ankyrin repeat protein	XP_016868811.1	1937	ankyrin-1 isoform X9	349	95	0.272206304	0.960122699	ANK1
YP_003986502.1	326	putative ankyrin repeat protein	XP_016868811.1	1937	ankyrin-1 isoform X9	350	90	0.257142857	0.963190184	ANK1
YP_003986502.1	326	putative ankyrin repeat protein	XP_011542793.1	1968	ankyrin-1 isoform X2	349	95	0.272206304	0.960122699	ANK1
YP_003986502.1	326	putative ankyrin repeat protein	XP_011542793.1	1968	ankyrin-1 isoform X2	350	90	0.257142857	0.963190184	ANK1
YP_003986502.1	326	putative ankyrin repeat protein	XP_011542792.1	1969	ankyrin-1 isoform X1	349	95	0.272206304	0.960122699	ANK1
YP_003986502.1	326	putative ankyrin repeat protein	XP_011542792.1	1969	ankyrin-1 isoform X1	350	90	0.257142857	0.963190184	ANK1
YP_003986502.1	326	putative ankyrin repeat protein	XP_016868815.1	1892	ankyrin-1 isoform X17	349	95	0.272206304	0.960122699	ANK1
YP_003986502.1	326	putative ankyrin repeat protein	XP_016868815.1	1892	ankyrin-1 isoform X17	350	90	0.257142857	0.963190184	ANK1
YP_003986502.1	326	putative ankyrin repeat protein	XP_011542803.1	1913	ankyrin-1 isoform X14	349	95	0.272206304	0.960122699	ANK1
YP_003986502.1	326	putative ankyrin repeat protein	XP_011542803.1	1913	ankyrin-1 isoform X14	350	90	0.257142857	0.963190184	ANK1
YP_003986502.1	326	putative ankyrin repeat protein	XP_011542803.1	1913	ankyrin-1 isoform X14	350	91	0.26	0.963190184	ANK1
YP_003986502.1	326	putative ankyrin repeat protein	XP_011542802.1	1914	ankyrin-1 isoform X13	349	95	0.272206304	0.960122699	ANK1
YP_003986502.1	326	putative ankyrin repeat protein	XP_011542802.1	1914	ankyrin-1 isoform X13	350	90	0.257142857	0.963190184	ANK1
YP_003986502.1	326	putative ankyrin repeat protein	XP_011542802.1	1914	ankyrin-1 isoform X13	350	91	0.26	0.963190184	ANK1
YP_003986502.1	326	putative ankyrin repeat protein	XP_011542798.1	1944	ankyrin-1 isoform X7	349	95	0.272206304	0.960122699	ANK1
YP_003986502.1	326	putative ankyrin repeat protein	XP_011542798.1	1944	ankyrin-1 isoform X7	350	90	0.257142857	0.963190184	ANK1
YP_003986502.1	326	putative ankyrin repeat protein	XP_011542798.1	1944	ankyrin-1 isoform X7	350	91	0.26	0.963190184	ANK1
YP_003986502.1	326	putative ankyrin repeat protein	XP_005273533.1	1921	ankyrin-1 isoform X12	349	95	0.272206304	0.960122699	ANK1
YP_003986502.1	326	putative ankyrin repeat protein	XP_005273533.1	1921	ankyrin-1 isoform X12	350	90	0.257142857	0.963190184	ANK1
YP_003986502.1	326	putative ankyrin repeat protein	XP_005273533.1	1921	ankyrin-1 isoform X12	350	91	0.26	0.963190184	ANK1
YP_003986502.1	326	putative ankyrin repeat protein	XP_016868813.1	1922	ankyrin-1 isoform X11	349	95	0.272206304	0.960122699	ANK1
YP_003986502.1	326	putative ankyrin repeat protein	XP_016868813.1	1922	ankyrin-1 isoform X11	350	90	0.257142857	0.963190184	ANK1
YP_003986502.1	326	putative ankyrin repeat protein	XP_016868813.1	1922	ankyrin-1 isoform X11	350	91	0.26	0.963190184	ANK1
YP_003986502.1	326	putative ankyrin repeat protein	XP_011542797.1	1953	ankyrin-1 isoform X5	349	95	0.272206304	0.960122699	ANK1
YP_003986502.1	326	putative ankyrin repeat protein	XP_011542797.1	1953	ankyrin-1 isoform X5	350	90	0.257142857	0.963190184	ANK1
YP_003986502.1	326	putative ankyrin repeat protein	XP_011542797.1	1953	ankyrin-1 isoform X5	350	91	0.26	0.963190184	ANK1
YP_003986502.1	326	putative ankyrin repeat protein	XP_011542796.1	1954	ankyrin-1 isoform X4	349	95	0.272206304	0.960122699	ANK1
YP_003986502.1	326	putative ankyrin repeat protein	XP_011542796.1	1954	ankyrin-1 isoform X4	350	90	0.257142857	0.963190184	ANK1
YP_003986502.1	326	putative ankyrin repeat protein	XP_011542796.1	1954	ankyrin-1 isoform X4	350	91	0.26	0.963190184	ANK1
YP_003986502.1	326	putative ankyrin repeat protein	XP_011542804.1	1889	ankyrin-1 isoform X18	349	95	0.272206304	0.960122699	ANK1
YP_003986502.1	326	putative ankyrin repeat protein	XP_011542804.1	1889	ankyrin-1 isoform X18	350	90	0.257142857	0.963190184	ANK1
YP_003986502.1	326	putative ankyrin repeat protein	XP_011542804.1	1889	ankyrin-1 isoform X18	350	91	0.26	0.963190184	ANK1
YP_003986502.1	326	putative ankyrin repeat protein	NP_001135918.1	1897	ankyrin-1 isoform 9	349	95	0.272206304	0.960122699	ANK1
YP_003986502.1	326	putative ankyrin repeat protein	NP_001135918.1	1897	ankyrin-1 isoform 9	350	90	0.257142857	0.963190184	ANK1
YP_003986502.1	326	putative ankyrin repeat protein	NP_001135918.1	1897	ankyrin-1 isoform 9	350	91	0.26	0.963190184	ANK1
YP_003986502.1	326	putative ankyrin repeat protein	XP_016868816.1	1807	ankyrin-1 isoform X19	349	95	0.272206304	0.960122699	ANK1
YP_003986502.1	326	putative ankyrin repeat protein	XP_016868816.1	1807	ankyrin-1 isoform X19	350	90	0.257142857	0.963190184	ANK1
YP_003986502.1	326	putative ankyrin repeat protein	XP_016868816.1	1807	ankyrin-1 isoform X19	350	91	0.26	0.963190184	ANK1
YP_003986502.1	326	putative ankyrin repeat protein	XP_011542807.1	1751	ankyrin-1 isoform X24	349	95	0.272206304	0.960122699	ANK1
YP_003986502.1	326	putative ankyrin repeat protein	XP_011542807.1	1751	ankyrin-1 isoform X24	350	90	0.257142857	0.963190184	ANK1
YP_003986502.1	326	putative ankyrin repeat protein	XP_011542807.1	1751	ankyrin-1 isoform X24	350	91	0.26	0.963190184	ANK1
YP_003986502.1	326	putative ankyrin repeat protein	XP_011542806.1	1752	ankyrin-1 isoform X23	349	95	0.272206304	0.960122699	ANK1
YP_003986502.1	326	putative ankyrin repeat protein	XP_011542806.1	1752	ankyrin-1 isoform X23	350	90	0.257142857	0.963190184	ANK1
YP_003986502.1	326	putative ankyrin repeat protein	XP_011542806.1	1752	ankyrin-1 isoform X23	350	91	0.26	0.963190184	ANK1
YP_003986502.1	326	putative ankyrin repeat protein	XP_016868818.1	1759	ankyrin-1 isoform X22	349	95	0.272206304	0.960122699	ANK1
YP_003986502.1	326	putative ankyrin repeat protein	XP_016868818.1	1759	ankyrin-1 isoform X22	350	90	0.257142857	0.963190184	ANK1
YP_003986502.1	326	putative ankyrin repeat protein	XP_016868818.1	1759	ankyrin-1 isoform X22	350	91	0.26	0.963190184	ANK1
YP_003986502.1	326	putative ankyrin repeat protein	XP_011542805.1	1791	ankyrin-1 isoform X21	349	95	0.272206304	0.960122699	ANK1
[truncated: 39,523 more rows]
