# Supplementary material for: Comparative genomic and biochemical analyses identify a collagen galactosylhydroxylysyl glucosyltransferase from Acanthamoeba polyphaga mimivirus
Source: Sci Rep. 2022 Oct 7;12:16806. doi: 10.1038/s41598-022-21197-1 (PMC9546862; doi:10.1038/s41598-022-21197-1)
Supplement: Supplementary file 4 — Supplementary Table S3. [file 41598_2022_21197_MOESM4_ESM.csv]

Table_3S: Human refseq to mimivirus hits
query_id	hgnc_symbol	query_len	query_description	hit_id	hit_len	hit_description	hit_span	ident_num	ident_percent	query_span_percent	symbol	Full_name_from_nomenclature_authority
NP_000028.3	ANK1	1880	ankyrin-1 isoform 3 [Homo sapiens]	YP_003986499.1	122	putative ankyrin repeat protein [Acanthamoeba polyphaga mimivirus]	113	32	0.262295082	0.064893617	L22	ankyrin 1
NP_000028.3	ANK1	1880	ankyrin-1 isoform 3 [Homo sapiens]	YP_003986499.1	122	putative ankyrin repeat protein [Acanthamoeba polyphaga mimivirus]	120	33	0.261904762	0.066489362	L22	ankyrin 1
NP_000028.3	ANK1	1880	ankyrin-1 isoform 3 [Homo sapiens]	YP_003986500.1	269	putative ankyrin repeat protein [Acanthamoeba polyphaga mimivirus]	144	43	0.275641026	0.082978723	L23	ankyrin 1
NP_000028.3	ANK1	1880	ankyrin-1 isoform 3 [Homo sapiens]	YP_003986502.1	326	putative ankyrin repeat protein [Acanthamoeba polyphaga mimivirus]	311	101	0.291066282	0.184574468	L25	ankyrin 1
NP_000028.3	ANK1	1880	ankyrin-1 isoform 3 [Homo sapiens]	YP_003986502.1	326	putative ankyrin repeat protein [Acanthamoeba polyphaga mimivirus]	255	73	0.263537906	0.146808511	L25	ankyrin 1
NP_000028.3	ANK1	1880	ankyrin-1 isoform 3 [Homo sapiens]	YP_003986502.1	326	putative ankyrin repeat protein [Acanthamoeba polyphaga mimivirus]	230	64	0.257028112	0.131914894	L25	ankyrin 1
NP_000028.3	ANK1	1880	ankyrin-1 isoform 3 [Homo sapiens]	YP_003986502.1	326	putative ankyrin repeat protein [Acanthamoeba polyphaga mimivirus]	208	57	0.255605381	0.118085106	L25	ankyrin 1
NP_000028.3	ANK1	1880	ankyrin-1 isoform 3 [Homo sapiens]	YP_003986520.1	97	putative ankyrin repeat protein [Acanthamoeba polyphaga mimivirus]	84	23	0.255555556	0.04787234	L38b	ankyrin 1
NP_000028.3	ANK1	1880	ankyrin-1 isoform 3 [Homo sapiens]	YP_003986520.1	97	putative ankyrin repeat protein [Acanthamoeba polyphaga mimivirus]	84	24	0.266666667	0.04787234	L38b	ankyrin 1
NP_000028.3	ANK1	1880	ankyrin-1 isoform 3 [Homo sapiens]	YP_003986520.1	97	putative ankyrin repeat protein [Acanthamoeba polyphaga mimivirus]	84	24	0.266666667	0.04787234	L38b	ankyrin 1
NP_000028.3	ANK1	1880	ankyrin-1 isoform 3 [Homo sapiens]	YP_003986520.1	97	putative ankyrin repeat protein [Acanthamoeba polyphaga mimivirus]	84	23	0.255555556	0.04787234	L38b	ankyrin 1
NP_000028.3	ANK1	1880	ankyrin-1 isoform 3 [Homo sapiens]	YP_003986520.1	97	putative ankyrin repeat protein [Acanthamoeba polyphaga mimivirus]	84	26	0.288888889	0.04787234	L38b	ankyrin 1
NP_000028.3	ANK1	1880	ankyrin-1 isoform 3 [Homo sapiens]	YP_003986520.1	97	putative ankyrin repeat protein [Acanthamoeba polyphaga mimivirus]	81	29	0.333333333	0.046276596	L38b	ankyrin 1
NP_000028.3	ANK1	1880	ankyrin-1 isoform 3 [Homo sapiens]	YP_003986520.1	97	putative ankyrin repeat protein [Acanthamoeba polyphaga mimivirus]	84	22	0.252873563	0.045744681	L38b	ankyrin 1
NP_000028.3	ANK1	1880	ankyrin-1 isoform 3 [Homo sapiens]	YP_003986584.1	878	putative ankyrin repeat protein [Acanthamoeba polyphaga mimivirus]	692	174	0.250359712	0.32393617	L93/L92	ankyrin 1
NP_000028.3	ANK1	1880	ankyrin-1 isoform 3 [Homo sapiens]	YP_003986584.1	878	putative ankyrin repeat protein [Acanthamoeba polyphaga mimivirus]	723	185	0.255172414	0.337765957	L93/L92	ankyrin 1
NP_000028.3	ANK1	1880	ankyrin-1 isoform 3 [Homo sapiens]	YP_003986584.1	878	putative ankyrin repeat protein [Acanthamoeba polyphaga mimivirus]	473	122	0.255230126	0.22712766	L93/L92	ankyrin 1
NP_000028.3	ANK1	1880	ankyrin-1 isoform 3 [Homo sapiens]	YP_003986589.1	261	putative ankyrin repeat protein [Acanthamoeba polyphaga mimivirus]	99	32	0.293577982	0.057978723	L99	ankyrin 1
NP_000028.3	ANK1	1880	ankyrin-1 isoform 3 [Homo sapiens]	YP_003986725.1	307	putative ankyrin repeat protein [Acanthamoeba polyphaga mimivirus]	158	48	0.275862069	0.092553191	R229	ankyrin 1
NP_000028.3	ANK1	1880	ankyrin-1 isoform 3 [Homo sapiens]	YP_003986725.1	307	putative ankyrin repeat protein [Acanthamoeba polyphaga mimivirus]	159	49	0.286549708	0.090957447	R229	ankyrin 1
NP_000028.3	ANK1	1880	ankyrin-1 isoform 3 [Homo sapiens]	YP_003986725.1	307	putative ankyrin repeat protein [Acanthamoeba polyphaga mimivirus]	129	36	0.255319149	0.075	R229	ankyrin 1
NP_000028.3	ANK1	1880	ankyrin-1 isoform 3 [Homo sapiens]	YP_003986725.1	307	putative ankyrin repeat protein [Acanthamoeba polyphaga mimivirus]	158	43	0.251461988	0.090425532	R229	ankyrin 1
NP_000028.3	ANK1	1880	ankyrin-1 isoform 3 [Homo sapiens]	YP_003986765.1	433	putative ankyrin repeat protein [Acanthamoeba polyphaga mimivirus]	280	76	0.25	0.161170213	R267	ankyrin 1
NP_000028.3	ANK1	1880	ankyrin-1 isoform 3 [Homo sapiens]	YP_003986993.1	1908	putative ankyrin repeat protein [Acanthamoeba polyphaga mimivirus]	90	24	0.266666667	0.043617021	L484	ankyrin 1
NP_000028.3	ANK1	1880	ankyrin-1 isoform 3 [Homo sapiens]	YP_003986993.1	1908	putative ankyrin repeat protein [Acanthamoeba polyphaga mimivirus]	90	23	0.255555556	0.043617021	L484	ankyrin 1
NP_000028.3	ANK1	1880	ankyrin-1 isoform 3 [Homo sapiens]	YP_003986993.1	1908	putative ankyrin repeat protein [Acanthamoeba polyphaga mimivirus]	65	21	0.318181818	0.034574468	L484	ankyrin 1
NP_000028.3	ANK1	1880	ankyrin-1 isoform 3 [Homo sapiens]	YP_003986993.1	1908	putative ankyrin repeat protein [Acanthamoeba polyphaga mimivirus]	62	17	0.26984127	0.032978723	L484	ankyrin 1
NP_000028.3	ANK1	1880	ankyrin-1 isoform 3 [Homo sapiens]	YP_003986993.1	1908	putative ankyrin repeat protein [Acanthamoeba polyphaga mimivirus]	62	22	0.349206349	0.032978723	L484	ankyrin 1
NP_000028.3	ANK1	1880	ankyrin-1 isoform 3 [Homo sapiens]	YP_003986993.1	1908	putative ankyrin repeat protein [Acanthamoeba polyphaga mimivirus]	65	18	0.272727273	0.034574468	L484	ankyrin 1
NP_000028.3	ANK1	1880	ankyrin-1 isoform 3 [Homo sapiens]	YP_003986993.1	1908	putative ankyrin repeat protein [Acanthamoeba polyphaga mimivirus]	62	20	0.317460317	0.032978723	L484	ankyrin 1
NP_000028.3	ANK1	1880	ankyrin-1 isoform 3 [Homo sapiens]	YP_003986993.1	1908	putative ankyrin repeat protein [Acanthamoeba polyphaga mimivirus]	60	16	0.262295082	0.030319149	L484	ankyrin 1
NP_000028.3	ANK1	1880	ankyrin-1 isoform 3 [Homo sapiens]	YP_003986993.1	1908	putative ankyrin repeat protein [Acanthamoeba polyphaga mimivirus]	65	17	0.257575758	0.034574468	L484	ankyrin 1
NP_000028.3	ANK1	1880	ankyrin-1 isoform 3 [Homo sapiens]	YP_003986993.1	1908	putative ankyrin repeat protein [Acanthamoeba polyphaga mimivirus]	65	17	0.257575758	0.034574468	L484	ankyrin 1
NP_000028.3	ANK1	1880	ankyrin-1 isoform 3 [Homo sapiens]	YP_003986993.1	1908	putative ankyrin repeat protein [Acanthamoeba polyphaga mimivirus]	51	13	0.25	0.027659574	L484	ankyrin 1
NP_000028.3	ANK1	1880	ankyrin-1 isoform 3 [Homo sapiens]	YP_003987186.1	162	putative ankyrin repeat protein [Acanthamoeba polyphaga mimivirus]	122	32	0.262295082	0.062234043	R664	ankyrin 1
NP_000028.3	ANK1	1880	ankyrin-1 isoform 3 [Homo sapiens]	YP_003987186.1	162	putative ankyrin repeat protein [Acanthamoeba polyphaga mimivirus]	120	31	0.258333333	0.061170213	R664	ankyrin 1
NP_000028.3	ANK1	1880	ankyrin-1 isoform 3 [Homo sapiens]	YP_003987342.1	211	putative ankyrin repeat protein [Acanthamoeba polyphaga mimivirus]	87	28	0.301075269	0.049468085	R810	ankyrin 1
NP_000028.3	ANK1	1880	ankyrin-1 isoform 3 [Homo sapiens]	YP_003987370.1	276	putative ankyrin repeat protein [Acanthamoeba polyphaga mimivirus]	118	32	0.251968504	0.067553191	R838	ankyrin 1
NP_000028.3	ANK1	1880	ankyrin-1 isoform 3 [Homo sapiens]	YP_003987370.1	276	putative ankyrin repeat protein [Acanthamoeba polyphaga mimivirus]	118	35	0.275590551	0.067553191	R838	ankyrin 1
NP_000028.3	ANK1	1880	ankyrin-1 isoform 3 [Homo sapiens]	YP_003987370.1	276	putative ankyrin repeat protein [Acanthamoeba polyphaga mimivirus]	118	33	0.25984252	0.067553191	R838	ankyrin 1
NP_000028.3	ANK1	1880	ankyrin-1 isoform 3 [Homo sapiens]	YP_003987370.1	276	putative ankyrin repeat protein [Acanthamoeba polyphaga mimivirus]	113	34	0.278688525	0.064893617	R838	ankyrin 1
NP_000028.3	ANK1	1880	ankyrin-1 isoform 3 [Homo sapiens]	YP_003987370.1	276	putative ankyrin repeat protein [Acanthamoeba polyphaga mimivirus]	118	35	0.275590551	0.067553191	R838	ankyrin 1
NP_000028.3	ANK1	1880	ankyrin-1 isoform 3 [Homo sapiens]	YP_003987370.1	276	putative ankyrin repeat protein [Acanthamoeba polyphaga mimivirus]	118	35	0.275590551	0.067553191	R838	ankyrin 1
NP_000028.3	ANK1	1880	ankyrin-1 isoform 3 [Homo sapiens]	YP_003987370.1	276	putative ankyrin repeat protein [Acanthamoeba polyphaga mimivirus]	114	31	0.258333333	0.063297872	R838	ankyrin 1
NP_000028.3	ANK1	1880	ankyrin-1 isoform 3 [Homo sapiens]	YP_003987410.1	197	putative ankyrin repeat protein [Acanthamoeba polyphaga mimivirus]	145	41	0.264516129	0.081914894	R875	ankyrin 1
NP_000028.3	ANK1	1880	ankyrin-1 isoform 3 [Homo sapiens]	YP_003987430.1	332	putative ankyrin repeat protein [Acanthamoeba polyphaga mimivirus]	178	49	0.25257732	0.103191489	R896	ankyrin 1
NP_000028.3	ANK1	1880	ankyrin-1 isoform 3 [Homo sapiens]	YP_003987435.1	361	putative ankyrin repeat protein [Acanthamoeba polyphaga mimivirus]	101	28	0.261682243	0.056914894	R901	ankyrin 1
NP_000048.1	BLM	1417	Bloom syndrome protein isoform 1 [Homo sapiens]	YP_003986792.1	548	putative ATP-dependent RNA helicase [Acanthamoeba polyphaga mimivirus]	494	179	0.339015152	0.364149612	R290	BLM RecQ like helicase
NP_000066.1	CDK4	303	cyclin-dependent kinase 4 [Homo sapiens]	YP_003986766.1	546	putative serine/threonine-protein kinase [Acanthamoeba polyphaga mimivirus]	281	79	0.260726073	0.95049505	L268	cyclin dependent kinase 4
NP_000066.1	CDK4	303	cyclin-dependent kinase 4 [Homo sapiens]	YP_003987192.1	539	putative serine/threonine-protein kinase [Acanthamoeba polyphaga mimivirus]	259	75	0.255102041	0.95709571	L670	cyclin dependent kinase 4
NP_000066.1	CDK4	303	cyclin-dependent kinase 4 [Homo sapiens]	YP_003987195.1	545	putative serine/threonine-protein kinase [Acanthamoeba polyphaga mimivirus]	273	80	0.276816609	0.940594059	L673	cyclin dependent kinase 4
NP_000066.1	CDK4	303	cyclin-dependent kinase 4 [Homo sapiens]	YP_003987358.1	1657	putative serine/threonine-protein kinase/receptor [Acanthamoeba polyphaga mimivirus]	256	74	0.255172414	0.937293729	R826	cyclin dependent kinase 4
NP_000079.2	COL1A1	1464	collagen alpha-1(I) chain preproprotein [Homo sapiens]	YP_003986560.1	945	collagen-like protein 1 [Acanthamoeba polyphaga mimivirus]	745	253	0.338688086	0.506830601	L71	collagen type I alpha 1 chain
NP_000079.2	COL1A1	1464	collagen alpha-1(I) chain preproprotein [Homo sapiens]	YP_003986560.1	945	collagen-like protein 1 [Acanthamoeba polyphaga mimivirus]	745	237	0.312252964	0.508879781	L71	collagen type I alpha 1 chain
NP_000079.2	COL1A1	1464	collagen alpha-1(I) chain preproprotein [Homo sapiens]	YP_003986560.1	945	collagen-like protein 1 [Acanthamoeba polyphaga mimivirus]	689	243	0.323568575	0.510245902	L71	collagen type I alpha 1 chain
NP_000079.2	COL1A1	1464	collagen alpha-1(I) chain preproprotein [Homo sapiens]	YP_003986560.1	945	collagen-like protein 1 [Acanthamoeba polyphaga mimivirus]	742	247	0.327586207	0.50068306	L71	collagen type I alpha 1 chain
NP_000079.2	COL1A1	1464	collagen alpha-1(I) chain preproprotein [Homo sapiens]	YP_003986560.1	945	collagen-like protein 1 [Acanthamoeba polyphaga mimivirus]	492	153	0.31097561	0.332650273	L71	collagen type I alpha 1 chain
NP_000079.2	COL1A1	1464	collagen alpha-1(I) chain preproprotein [Homo sapiens]	YP_003986560.1	945	collagen-like protein 1 [Acanthamoeba polyphaga mimivirus]	743	242	0.319261214	0.503415301	L71	collagen type I alpha 1 chain
NP_000079.2	COL1A1	1464	collagen alpha-1(I) chain preproprotein [Homo sapiens]	YP_003986560.1	945	collagen-like protein 1 [Acanthamoeba polyphaga mimivirus]	548	172	0.313868613	0.331284153	L71	collagen type I alpha 1 chain
NP_000079.2	COL1A1	1464	collagen alpha-1(I) chain preproprotein [Homo sapiens]	YP_003986692.1	1595	collagen-like protein 2 [Acanthamoeba polyphaga mimivirus]	1060	356	0.328716528	0.68579235	R196	collagen type I alpha 1 chain
NP_000079.2	COL1A1	1464	collagen alpha-1(I) chain preproprotein [Homo sapiens]	YP_003986692.1	1595	collagen-like protein 2 [Acanthamoeba polyphaga mimivirus]	1091	364	0.333333333	0.708333333	R196	collagen type I alpha 1 chain
NP_000079.2	COL1A1	1464	collagen alpha-1(I) chain preproprotein [Homo sapiens]	YP_003986692.1	1595	collagen-like protein 2 [Acanthamoeba polyphaga mimivirus]	963	333	0.345435685	0.621584699	R196	collagen type I alpha 1 chain
NP_000079.2	COL1A1	1464	collagen alpha-1(I) chain preproprotein [Homo sapiens]	YP_003986692.1	1595	collagen-like protein 2 [Acanthamoeba polyphaga mimivirus]	652	215	0.329754601	0.443989071	R196	collagen type I alpha 1 chain
NP_000079.2	COL1A1	1464	collagen alpha-1(I) chain preproprotein [Homo sapiens]	YP_003986734.1	441	putative collagenous domain-containing protein [Acanthamoeba polyphaga mimivirus]	39	14	0.358974359	0.026639344	R238	collagen type I alpha 1 chain
NP_000079.2	COL1A1	1464	collagen alpha-1(I) chain preproprotein [Homo sapiens]	YP_003986734.1	441	putative collagenous domain-containing protein [Acanthamoeba polyphaga mimivirus]	39	16	0.41025641	0.026639344	R238	collagen type I alpha 1 chain
NP_000079.2	COL1A1	1464	collagen alpha-1(I) chain preproprotein [Homo sapiens]	YP_003986734.1	441	putative collagenous domain-containing protein [Acanthamoeba polyphaga mimivirus]	39	17	0.435897436	0.026639344	R238	collagen type I alpha 1 chain
NP_000079.2	COL1A1	1464	collagen alpha-1(I) chain preproprotein [Homo sapiens]	YP_003986734.1	441	putative collagenous domain-containing protein [Acanthamoeba polyphaga mimivirus]	39	16	0.41025641	0.026639344	R238	collagen type I alpha 1 chain
NP_000079.2	COL1A1	1464	collagen alpha-1(I) chain preproprotein [Homo sapiens]	YP_003986734.1	441	putative collagenous domain-containing protein [Acanthamoeba polyphaga mimivirus]	39	17	0.435897436	0.026639344	R238	collagen type I alpha 1 chain
NP_000079.2	COL1A1	1464	collagen alpha-1(I) chain preproprotein [Homo sapiens]	YP_003986734.1	441	putative collagenous domain-containing protein [Acanthamoeba polyphaga mimivirus]	39	14	0.358974359	0.026639344	R238	collagen type I alpha 1 chain
NP_000079.2	COL1A1	1464	collagen alpha-1(I) chain preproprotein [Homo sapiens]	YP_003986734.1	441	putative collagenous domain-containing protein [Acanthamoeba polyphaga mimivirus]	39	14	0.358974359	0.026639344	R238	collagen type I alpha 1 chain
NP_000079.2	COL1A1	1464	collagen alpha-1(I) chain preproprotein [Homo sapiens]	YP_003986734.1	441	putative collagenous domain-containing protein [Acanthamoeba polyphaga mimivirus]	39	16	0.41025641	0.026639344	R238	collagen type I alpha 1 chain
NP_000079.2	COL1A1	1464	collagen alpha-1(I) chain preproprotein [Homo sapiens]	YP_003986734.1	441	putative collagenous domain-containing protein [Acanthamoeba polyphaga mimivirus]	39	15	0.384615385	0.026639344	R238	collagen type I alpha 1 chain
NP_000079.2	COL1A1	1464	collagen alpha-1(I) chain preproprotein [Homo sapiens]	YP_003986734.1	441	putative collagenous domain-containing protein [Acanthamoeba polyphaga mimivirus]	39	16	0.41025641	0.026639344	R238	collagen type I alpha 1 chain
NP_000079.2	COL1A1	1464	collagen alpha-1(I) chain preproprotein [Homo sapiens]	YP_003986734.1	441	putative collagenous domain-containing protein [Acanthamoeba polyphaga mimivirus]	39	16	0.41025641	0.026639344	R238	collagen type I alpha 1 chain
NP_000079.2	COL1A1	1464	collagen alpha-1(I) chain preproprotein [Homo sapiens]	YP_003986734.1	441	putative collagenous domain-containing protein [Acanthamoeba polyphaga mimivirus]	39	17	0.435897436	0.026639344	R238	collagen type I alpha 1 chain
NP_000079.2	COL1A1	1464	collagen alpha-1(I) chain preproprotein [Homo sapiens]	YP_003986734.1	441	putative collagenous domain-containing protein [Acanthamoeba polyphaga mimivirus]	39	15	0.384615385	0.026639344	R238	collagen type I alpha 1 chain
NP_000079.2	COL1A1	1464	collagen alpha-1(I) chain preproprotein [Homo sapiens]	YP_003986734.1	441	putative collagenous domain-containing protein [Acanthamoeba polyphaga mimivirus]	39	17	0.435897436	0.026639344	R238	collagen type I alpha 1 chain
NP_000079.2	COL1A1	1464	collagen alpha-1(I) chain preproprotein [Homo sapiens]	YP_003986734.1	441	putative collagenous domain-containing protein [Acanthamoeba polyphaga mimivirus]	39	15	0.384615385	0.026639344	R238	collagen type I alpha 1 chain
NP_000079.2	COL1A1	1464	collagen alpha-1(I) chain preproprotein [Homo sapiens]	YP_003986734.1	441	putative collagenous domain-containing protein [Acanthamoeba polyphaga mimivirus]	39	14	0.358974359	0.026639344	R238	collagen type I alpha 1 chain
NP_000079.2	COL1A1	1464	collagen alpha-1(I) chain preproprotein [Homo sapiens]	YP_003986734.1	441	putative collagenous domain-containing protein [Acanthamoeba polyphaga mimivirus]	39	15	0.384615385	0.026639344	R238	collagen type I alpha 1 chain
NP_000079.2	COL1A1	1464	collagen alpha-1(I) chain preproprotein [Homo sapiens]	YP_003986734.1	441	putative collagenous domain-containing protein [Acanthamoeba polyphaga mimivirus]	39	17	0.435897436	0.026639344	R238	collagen type I alpha 1 chain
NP_000079.2	COL1A1	1464	collagen alpha-1(I) chain preproprotein [Homo sapiens]	YP_003986734.1	441	putative collagenous domain-containing protein [Acanthamoeba polyphaga mimivirus]	39	16	0.41025641	0.026639344	R238	collagen type I alpha 1 chain
NP_000079.2	COL1A1	1464	collagen alpha-1(I) chain preproprotein [Homo sapiens]	YP_003986734.1	441	putative collagenous domain-containing protein [Acanthamoeba polyphaga mimivirus]	39	13	0.333333333	0.026639344	R238	collagen type I alpha 1 chain
NP_000079.2	COL1A1	1464	collagen alpha-1(I) chain preproprotein [Homo sapiens]	YP_003986734.1	441	putative collagenous domain-containing protein [Acanthamoeba polyphaga mimivirus]	39	13	0.333333333	0.026639344	R238	collagen type I alpha 1 chain
NP_000079.2	COL1A1	1464	collagen alpha-1(I) chain preproprotein [Homo sapiens]	YP_003986734.1	441	putative collagenous domain-containing protein [Acanthamoeba polyphaga mimivirus]	39	15	0.384615385	0.026639344	R238	collagen type I alpha 1 chain
NP_000079.2	COL1A1	1464	collagen alpha-1(I) chain preproprotein [Homo sapiens]	YP_003986734.1	441	putative collagenous domain-containing protein [Acanthamoeba polyphaga mimivirus]	39	14	0.358974359	0.026639344	R238	collagen type I alpha 1 chain
NP_000079.2	COL1A1	1464	collagen alpha-1(I) chain preproprotein [Homo sapiens]	YP_003986734.1	441	putative collagenous domain-containing protein [Acanthamoeba polyphaga mimivirus]	39	17	0.435897436	0.026639344	R238	collagen type I alpha 1 chain
NP_000079.2	COL1A1	1464	collagen alpha-1(I) chain preproprotein [Homo sapiens]	YP_003986734.1	441	putative collagenous domain-containing protein [Acanthamoeba polyphaga mimivirus]	39	14	0.358974359	0.026639344	R238	collagen type I alpha 1 chain
NP_000079.2	COL1A1	1464	collagen alpha-1(I) chain preproprotein [Homo sapiens]	YP_003986734.1	441	putative collagenous domain-containing protein [Acanthamoeba polyphaga mimivirus]	39	16	0.41025641	0.026639344	R238	collagen type I alpha 1 chain
NP_000079.2	COL1A1	1464	collagen alpha-1(I) chain preproprotein [Homo sapiens]	YP_003986734.1	441	putative collagenous domain-containing protein [Acanthamoeba polyphaga mimivirus]	39	15	0.384615385	0.026639344	R238	collagen type I alpha 1 chain
NP_000079.2	COL1A1	1464	collagen alpha-1(I) chain preproprotein [Homo sapiens]	YP_003986734.1	441	putative collagenous domain-containing protein [Acanthamoeba polyphaga mimivirus]	39	16	0.41025641	0.026639344	R238	collagen type I alpha 1 chain
NP_000079.2	COL1A1	1464	collagen alpha-1(I) chain preproprotein [Homo sapiens]	YP_003986734.1	441	putative collagenous domain-containing protein [Acanthamoeba polyphaga mimivirus]	39	14	0.358974359	0.026639344	R238	collagen type I alpha 1 chain
NP_000079.2	COL1A1	1464	collagen alpha-1(I) chain preproprotein [Homo sapiens]	YP_003986734.1	441	putative collagenous domain-containing protein [Acanthamoeba polyphaga mimivirus]	39	17	0.435897436	0.026639344	R238	collagen type I alpha 1 chain
NP_000079.2	COL1A1	1464	collagen alpha-1(I) chain preproprotein [Homo sapiens]	YP_003986734.1	441	putative collagenous domain-containing protein [Acanthamoeba polyphaga mimivirus]	39	15	0.384615385	0.026639344	R238	collagen type I alpha 1 chain
NP_000079.2	COL1A1	1464	collagen alpha-1(I) chain preproprotein [Homo sapiens]	YP_003986735.1	939	collagen-like protein 3 [Acanthamoeba polyphaga mimivirus]	570	207	0.330670927	0.427595628	R239	collagen type I alpha 1 chain
NP_000079.2	COL1A1	1464	collagen alpha-1(I) chain preproprotein [Homo sapiens]	YP_003986735.1	939	collagen-like protein 3 [Acanthamoeba polyphaga mimivirus]	570	183	0.31122449	0.401639344	R239	collagen type I alpha 1 chain
NP_000079.2	COL1A1	1464	collagen alpha-1(I) chain preproprotein [Homo sapiens]	YP_003986735.1	939	collagen-like protein 3 [Acanthamoeba polyphaga mimivirus]	615	195	0.317073171	0.405054645	R239	collagen type I alpha 1 chain
NP_000079.2	COL1A1	1464	collagen alpha-1(I) chain preproprotein [Homo sapiens]	YP_003986735.1	939	collagen-like protein 3 [Acanthamoeba polyphaga mimivirus]	619	213	0.339712919	0.415983607	R239	collagen type I alpha 1 chain
NP_000079.2	COL1A1	1464	collagen alpha-1(I) chain preproprotein [Homo sapiens]	YP_003986735.1	939	collagen-like protein 3 [Acanthamoeba polyphaga mimivirus]	563	196	0.348134991	0.359289617	R239	collagen type I alpha 1 chain
NP_000079.2	COL1A1	1464	collagen alpha-1(I) chain preproprotein [Homo sapiens]	YP_003986735.1	939	collagen-like protein 3 [Acanthamoeba polyphaga mimivirus]	570	195	0.342105263	0.351775956	R239	collagen type I alpha 1 chain
NP_000079.2	COL1A1	1464	collagen alpha-1(I) chain preproprotein [Homo sapiens]	YP_003986735.1	939	collagen-like protein 3 [Acanthamoeba polyphaga mimivirus]	466	130	0.278969957	0.246584699	R239	collagen type I alpha 1 chain
NP_000079.2	COL1A1	1464	collagen alpha-1(I) chain preproprotein [Homo sapiens]	YP_003986736.1	817	collagen-like protein 4 [Acanthamoeba polyphaga mimivirus]	498	185	0.338827839	0.371584699	R240	collagen type I alpha 1 chain
NP_000079.2	COL1A1	1464	collagen alpha-1(I) chain preproprotein [Homo sapiens]	YP_003986736.1	817	collagen-like protein 4 [Acanthamoeba polyphaga mimivirus]	494	176	0.354124748	0.334699454	R240	collagen type I alpha 1 chain
NP_000079.2	COL1A1	1464	collagen alpha-1(I) chain preproprotein [Homo sapiens]	YP_003986736.1	817	collagen-like protein 4 [Acanthamoeba polyphaga mimivirus]	495	180	0.342205323	0.359289617	R240	collagen type I alpha 1 chain
NP_000079.2	COL1A1	1464	collagen alpha-1(I) chain preproprotein [Homo sapiens]	YP_003986736.1	817	collagen-like protein 4 [Acanthamoeba polyphaga mimivirus]	500	189	0.344890511	0.370901639	R240	collagen type I alpha 1 chain
NP_000079.2	COL1A1	1464	collagen alpha-1(I) chain preproprotein [Homo sapiens]	YP_003986736.1	817	collagen-like protein 4 [Acanthamoeba polyphaga mimivirus]	476	170	0.357142857	0.323770492	R240	collagen type I alpha 1 chain
NP_000079.2	COL1A1	1464	collagen alpha-1(I) chain preproprotein [Homo sapiens]	YP_003986736.1	817	collagen-like protein 4 [Acanthamoeba polyphaga mimivirus]	498	181	0.362725451	0.340846995	R240	collagen type I alpha 1 chain
NP_000079.2	COL1A1	1464	collagen alpha-1(I) chain preproprotein [Homo sapiens]	YP_003986736.1	817	collagen-like protein 4 [Acanthamoeba polyphaga mimivirus]	495	180	0.34416826	0.355191257	R240	collagen type I alpha 1 chain
NP_000079.2	COL1A1	1464	collagen alpha-1(I) chain preproprotein [Homo sapiens]	YP_003986736.1	817	collagen-like protein 4 [Acanthamoeba polyphaga mimivirus]	474	173	0.346693387	0.336748634	R240	collagen type I alpha 1 chain
NP_000079.2	COL1A1	1464	collagen alpha-1(I) chain preproprotein [Homo sapiens]	YP_003986736.1	817	collagen-like protein 4 [Acanthamoeba polyphaga mimivirus]	448	161	0.35857461	0.304644809	R240	collagen type I alpha 1 chain
NP_000079.2	COL1A1	1464	collagen alpha-1(I) chain preproprotein [Homo sapiens]	YP_003986736.1	817	collagen-like protein 4 [Acanthamoeba polyphaga mimivirus]	138	51	0.369565217	0.092896175	R240	collagen type I alpha 1 chain
NP_000079.2	COL1A1	1464	collagen alpha-1(I) chain preproprotein [Homo sapiens]	YP_003986737.1	812	collagen-like protein 5 [Acanthamoeba polyphaga mimivirus]	736	243	0.311938383	0.531420765	R241	collagen type I alpha 1 chain
NP_000079.2	COL1A1	1464	collagen alpha-1(I) chain preproprotein [Homo sapiens]	YP_003986737.1	812	collagen-like protein 5 [Acanthamoeba polyphaga mimivirus]	587	195	0.332197615	0.394125683	R241	collagen type I alpha 1 chain
NP_000079.2	COL1A1	1464	collagen alpha-1(I) chain preproprotein [Homo sapiens]	YP_003986737.1	812	collagen-like protein 5 [Acanthamoeba polyphaga mimivirus]	492	185	0.356454721	0.353142077	R241	collagen type I alpha 1 chain
NP_000079.2	COL1A1	1464	collagen alpha-1(I) chain preproprotein [Homo sapiens]	YP_003986737.1	812	collagen-like protein 5 [Acanthamoeba polyphaga mimivirus]	492	189	0.377245509	0.340846995	R241	collagen type I alpha 1 chain
NP_000079.2	COL1A1	1464	collagen alpha-1(I) chain preproprotein [Homo sapiens]	YP_003986737.1	812	collagen-like protein 5 [Acanthamoeba polyphaga mimivirus]	502	175	0.348605578	0.31284153	R241	collagen type I alpha 1 chain
NP_000079.2	COL1A1	1464	collagen alpha-1(I) chain preproprotein [Homo sapiens]	YP_003986737.1	812	collagen-like protein 5 [Acanthamoeba polyphaga mimivirus]	498	189	0.378757515	0.340846995	R241	collagen type I alpha 1 chain
NP_000079.2	COL1A1	1464	collagen alpha-1(I) chain preproprotein [Homo sapiens]	YP_003986737.1	812	collagen-like protein 5 [Acanthamoeba polyphaga mimivirus]	504	185	0.367063492	0.330601093	R241	collagen type I alpha 1 chain
NP_000079.2	COL1A1	1464	collagen alpha-1(I) chain preproprotein [Homo sapiens]	YP_003986737.1	812	collagen-like protein 5 [Acanthamoeba polyphaga mimivirus]	736	229	0.311141304	0.463797814	R241	collagen type I alpha 1 chain
NP_000079.2	COL1A1	1464	collagen alpha-1(I) chain preproprotein [Homo sapiens]	YP_003987180.1	525	putative EGF-like domain-containing protein [Acanthamoeba polyphaga mimivirus]	59	19	0.31147541	0.034836066	R659	collagen type I alpha 1 chain
NP_000079.2	COL1A1	1464	collagen alpha-1(I) chain preproprotein [Homo sapiens]	YP_003987190.1	1387	collagen-like protein 6 [Acanthamoeba polyphaga mimivirus]	642	218	0.328808446	0.407786885	L668	collagen type I alpha 1 chain
NP_000079.2	COL1A1	1464	collagen alpha-1(I) chain preproprotein [Homo sapiens]	YP_003987190.1	1387	collagen-like protein 6 [Acanthamoeba polyphaga mimivirus]	640	207	0.3234375	0.410519126	L668	collagen type I alpha 1 chain
NP_000079.2	COL1A1	1464	collagen alpha-1(I) chain preproprotein [Homo sapiens]	YP_003987190.1	1387	collagen-like protein 6 [Acanthamoeba polyphaga mimivirus]	649	218	0.335901387	0.414617486	L668	collagen type I alpha 1 chain
NP_000079.2	COL1A1	1464	collagen alpha-1(I) chain preproprotein [Homo sapiens]	YP_003987190.1	1387	collagen-like protein 6 [Acanthamoeba polyphaga mimivirus]	644	223	0.316761364	0.480874317	L668	collagen type I alpha 1 chain
NP_000079.2	COL1A1	1464	collagen alpha-1(I) chain preproprotein [Homo sapiens]	YP_003987190.1	1387	collagen-like protein 6 [Acanthamoeba polyphaga mimivirus]	642	224	0.323232323	0.461065574	L668	collagen type I alpha 1 chain
NP_000079.2	COL1A1	1464	collagen alpha-1(I) chain preproprotein [Homo sapiens]	YP_003987190.1	1387	collagen-like protein 6 [Acanthamoeba polyphaga mimivirus]	641	207	0.314112291	0.417349727	L668	collagen type I alpha 1 chain
NP_000079.2	COL1A1	1464	collagen alpha-1(I) chain preproprotein [Homo sapiens]	YP_003987190.1	1387	collagen-like protein 6 [Acanthamoeba polyphaga mimivirus]	491	163	0.314065511	0.336065574	L668	collagen type I alpha 1 chain
NP_000079.2	COL1A1	1464	collagen alpha-1(I) chain preproprotein [Homo sapiens]	YP_003987190.1	1387	collagen-like protein 6 [Acanthamoeba polyphaga mimivirus]	465	159	0.33901919	0.303961749	L668	collagen type I alpha 1 chain
NP_000079.2	COL1A1	1464	collagen alpha-1(I) chain preproprotein [Homo sapiens]	YP_003987190.1	1387	collagen-like protein 6 [Acanthamoeba polyphaga mimivirus]	642	212	0.321212121	0.401639344	L668	collagen type I alpha 1 chain
NP_000079.2	COL1A1	1464	collagen alpha-1(I) chain preproprotein [Homo sapiens]	YP_003987190.1	1387	collagen-like protein 6 [Acanthamoeba polyphaga mimivirus]	438	148	0.337899543	0.293032787	L668	collagen type I alpha 1 chain
NP_000079.2	COL1A1	1464	collagen alpha-1(I) chain preproprotein [Homo sapiens]	YP_003987191.1	1937	collagen-like protein 7 [Acanthamoeba polyphaga mimivirus]	925	310	0.335135135	0.586748634	L669	collagen type I alpha 1 chain
NP_000079.2	COL1A1	1464	collagen alpha-1(I) chain preproprotein [Homo sapiens]	YP_003987191.1	1937	collagen-like protein 7 [Acanthamoeba polyphaga mimivirus]	934	296	0.311907271	0.610655738	L669	collagen type I alpha 1 chain
NP_000079.2	COL1A1	1464	collagen alpha-1(I) chain preproprotein [Homo sapiens]	YP_003987191.1	1937	collagen-like protein 7 [Acanthamoeba polyphaga mimivirus]	957	310	0.322916667	0.618852459	L669	collagen type I alpha 1 chain
NP_000079.2	COL1A1	1464	collagen alpha-1(I) chain preproprotein [Homo sapiens]	YP_003987191.1	1937	collagen-like protein 7 [Acanthamoeba polyphaga mimivirus]	541	174	0.321626617	0.342896175	L669	collagen type I alpha 1 chain
NP_000079.2	COL1A1	1464	collagen alpha-1(I) chain preproprotein [Homo sapiens]	YP_003987191.1	1937	collagen-like protein 7 [Acanthamoeba polyphaga mimivirus]	371	138	0.359375	0.262295082	L669	collagen type I alpha 1 chain
NP_000079.2	COL1A1	1464	collagen alpha-1(I) chain preproprotein [Homo sapiens]	YP_003987191.1	1937	collagen-like protein 7 [Acanthamoeba polyphaga mimivirus]	483	165	0.323529412	0.331967213	L669	collagen type I alpha 1 chain
NP_000079.2	COL1A1	1464	collagen alpha-1(I) chain preproprotein [Homo sapiens]	YP_003987191.1	1937	collagen-like protein 7 [Acanthamoeba polyphaga mimivirus]	158	58	0.367088608	0.105874317	L669	collagen type I alpha 1 chain
NP_000079.2	COL1A1	1464	collagen alpha-1(I) chain preproprotein [Homo sapiens]	YP_003987191.1	1937	collagen-like protein 7 [Acanthamoeba polyphaga mimivirus]	120	47	0.391666667	0.081967213	L669	collagen type I alpha 1 chain
NP_000080.2	COL1A2	1366	collagen alpha-2(I) chain precursor [Homo sapiens]	YP_003986560.1	945	collagen-like protein 1 [Acanthamoeba polyphaga mimivirus]	630	218	0.346031746	0.450219619	L71	collagen type I alpha 2 chain
NP_000080.2	COL1A2	1366	collagen alpha-2(I) chain precursor [Homo sapiens]	YP_003986560.1	945	collagen-like protein 1 [Acanthamoeba polyphaga mimivirus]	685	216	0.313043478	0.462664714	L71	collagen type I alpha 2 chain
NP_000080.2	COL1A2	1366	collagen alpha-2(I) chain precursor [Homo sapiens]	YP_003986560.1	945	collagen-like protein 1 [Acanthamoeba polyphaga mimivirus]	371	126	0.339622642	0.251830161	L71	collagen type I alpha 2 chain
NP_000080.2	COL1A2	1366	collagen alpha-2(I) chain precursor [Homo sapiens]	YP_003986560.1	945	collagen-like protein 1 [Acanthamoeba polyphaga mimivirus]	564	174	0.29	0.433382138	L71	collagen type I alpha 2 chain
NP_000080.2	COL1A2	1366	collagen alpha-2(I) chain precursor [Homo sapiens]	YP_003986560.1	945	collagen-like protein 1 [Acanthamoeba polyphaga mimivirus]	344	102	0.293948127	0.221083455	L71	collagen type I alpha 2 chain
NP_000080.2	COL1A2	1366	collagen alpha-2(I) chain precursor [Homo sapiens]	YP_003986560.1	945	collagen-like protein 1 [Acanthamoeba polyphaga mimivirus]	265	76	0.286792453	0.178623719	L71	collagen type I alpha 2 chain
NP_000080.2	COL1A2	1366	collagen alpha-2(I) chain precursor [Homo sapiens]	YP_003986560.1	945	collagen-like protein 1 [Acanthamoeba polyphaga mimivirus]	151	60	0.397350993	0.110541728	L71	collagen type I alpha 2 chain
NP_000080.2	COL1A2	1366	collagen alpha-2(I) chain precursor [Homo sapiens]	YP_003986692.1	1595	collagen-like protein 2 [Acanthamoeba polyphaga mimivirus]	1060	365	0.343045113	0.750366032	R196	collagen type I alpha 2 chain
NP_000080.2	COL1A2	1366	collagen alpha-2(I) chain precursor [Homo sapiens]	YP_003986692.1	1595	collagen-like protein 2 [Acanthamoeba polyphaga mimivirus]	989	338	0.336653386	0.698389458	R196	collagen type I alpha 2 chain
NP_000080.2	COL1A2	1366	collagen alpha-2(I) chain precursor [Homo sapiens]	YP_003986692.1	1595	collagen-like protein 2 [Acanthamoeba polyphaga mimivirus]	910	303	0.3304253	0.609809663	R196	collagen type I alpha 2 chain
NP_000080.2	COL1A2	1366	collagen alpha-2(I) chain precursor [Homo sapiens]	YP_003986692.1	1595	collagen-like protein 2 [Acanthamoeba polyphaga mimivirus]	918	313	0.340587595	0.6522694	R196	collagen type I alpha 2 chain
NP_000080.2	COL1A2	1366	collagen alpha-2(I) chain precursor [Homo sapiens]	YP_003986692.1	1595	collagen-like protein 2 [Acanthamoeba polyphaga mimivirus]	705	248	0.330666667	0.546852123	R196	collagen type I alpha 2 chain
NP_000080.2	COL1A2	1366	collagen alpha-2(I) chain precursor [Homo sapiens]	YP_003986692.1	1595	collagen-like protein 2 [Acanthamoeba polyphaga mimivirus]	547	169	0.308957952	0.341874085	R196	collagen type I alpha 2 chain
NP_000080.2	COL1A2	1366	collagen alpha-2(I) chain precursor [Homo sapiens]	YP_003986734.1	441	putative collagenous domain-containing protein [Acanthamoeba polyphaga mimivirus]	39	14	0.358974359	0.028550512	R238	collagen type I alpha 2 chain
NP_000080.2	COL1A2	1366	collagen alpha-2(I) chain precursor [Homo sapiens]	YP_003986734.1	441	putative collagenous domain-containing protein [Acanthamoeba polyphaga mimivirus]	39	17	0.435897436	0.028550512	R238	collagen type I alpha 2 chain
NP_000080.2	COL1A2	1366	collagen alpha-2(I) chain precursor [Homo sapiens]	YP_003986734.1	441	putative collagenous domain-containing protein [Acanthamoeba polyphaga mimivirus]	39	14	0.358974359	0.028550512	R238	collagen type I alpha 2 chain
NP_000080.2	COL1A2	1366	collagen alpha-2(I) chain precursor [Homo sapiens]	YP_003986734.1	441	putative collagenous domain-containing protein [Acanthamoeba polyphaga mimivirus]	39	15	0.384615385	0.028550512	R238	collagen type I alpha 2 chain
NP_000080.2	COL1A2	1366	collagen alpha-2(I) chain precursor [Homo sapiens]	YP_003986734.1	441	putative collagenous domain-containing protein [Acanthamoeba polyphaga mimivirus]	41	16	0.390243902	0.030014641	R238	collagen type I alpha 2 chain
NP_000080.2	COL1A2	1366	collagen alpha-2(I) chain precursor [Homo sapiens]	YP_003986734.1	441	putative collagenous domain-containing protein [Acanthamoeba polyphaga mimivirus]	39	13	0.333333333	0.028550512	R238	collagen type I alpha 2 chain
NP_000080.2	COL1A2	1366	collagen alpha-2(I) chain precursor [Homo sapiens]	YP_003986734.1	441	putative collagenous domain-containing protein [Acanthamoeba polyphaga mimivirus]	39	15	0.384615385	0.028550512	R238	collagen type I alpha 2 chain
NP_000080.2	COL1A2	1366	collagen alpha-2(I) chain precursor [Homo sapiens]	YP_003986734.1	441	putative collagenous domain-containing protein [Acanthamoeba polyphaga mimivirus]	39	17	0.435897436	0.028550512	R238	collagen type I alpha 2 chain
NP_000080.2	COL1A2	1366	collagen alpha-2(I) chain precursor [Homo sapiens]	YP_003986734.1	441	putative collagenous domain-containing protein [Acanthamoeba polyphaga mimivirus]	39	15	0.384615385	0.028550512	R238	collagen type I alpha 2 chain
NP_000080.2	COL1A2	1366	collagen alpha-2(I) chain precursor [Homo sapiens]	YP_003986734.1	441	putative collagenous domain-containing protein [Acanthamoeba polyphaga mimivirus]	39	14	0.358974359	0.028550512	R238	collagen type I alpha 2 chain
NP_000080.2	COL1A2	1366	collagen alpha-2(I) chain precursor [Homo sapiens]	YP_003986734.1	441	putative collagenous domain-containing protein [Acanthamoeba polyphaga mimivirus]	39	17	0.435897436	0.028550512	R238	collagen type I alpha 2 chain
NP_000080.2	COL1A2	1366	collagen alpha-2(I) chain precursor [Homo sapiens]	YP_003986734.1	441	putative collagenous domain-containing protein [Acanthamoeba polyphaga mimivirus]	39	17	0.435897436	0.028550512	R238	collagen type I alpha 2 chain
NP_000080.2	COL1A2	1366	collagen alpha-2(I) chain precursor [Homo sapiens]	YP_003986734.1	441	putative collagenous domain-containing protein [Acanthamoeba polyphaga mimivirus]	43	14	0.325581395	0.03147877	R238	collagen type I alpha 2 chain
NP_000080.2	COL1A2	1366	collagen alpha-2(I) chain precursor [Homo sapiens]	YP_003986734.1	441	putative collagenous domain-containing protein [Acanthamoeba polyphaga mimivirus]	39	16	0.41025641	0.028550512	R238	collagen type I alpha 2 chain
NP_000080.2	COL1A2	1366	collagen alpha-2(I) chain precursor [Homo sapiens]	YP_003986734.1	441	putative collagenous domain-containing protein [Acanthamoeba polyphaga mimivirus]	39	13	0.333333333	0.028550512	R238	collagen type I alpha 2 chain
NP_000080.2	COL1A2	1366	collagen alpha-2(I) chain precursor [Homo sapiens]	YP_003986734.1	441	putative collagenous domain-containing protein [Acanthamoeba polyphaga mimivirus]	39	14	0.358974359	0.028550512	R238	collagen type I alpha 2 chain
NP_000080.2	COL1A2	1366	collagen alpha-2(I) chain precursor [Homo sapiens]	YP_003986734.1	441	putative collagenous domain-containing protein [Acanthamoeba polyphaga mimivirus]	39	14	0.358974359	0.028550512	R238	collagen type I alpha 2 chain
NP_000080.2	COL1A2	1366	collagen alpha-2(I) chain precursor [Homo sapiens]	YP_003986734.1	441	putative collagenous domain-containing protein [Acanthamoeba polyphaga mimivirus]	39	15	0.384615385	0.028550512	R238	collagen type I alpha 2 chain
NP_000080.2	COL1A2	1366	collagen alpha-2(I) chain precursor [Homo sapiens]	YP_003986735.1	939	collagen-like protein 3 [Acanthamoeba polyphaga mimivirus]	615	196	0.318699187	0.394582723	R239	collagen type I alpha 2 chain
NP_000080.2	COL1A2	1366	collagen alpha-2(I) chain precursor [Homo sapiens]	YP_003986735.1	939	collagen-like protein 3 [Acanthamoeba polyphaga mimivirus]	615	208	0.337662338	0.449487555	R239	collagen type I alpha 2 chain
NP_000080.2	COL1A2	1366	collagen alpha-2(I) chain precursor [Homo sapiens]	YP_003986735.1	939	collagen-like protein 3 [Acanthamoeba polyphaga mimivirus]	616	218	0.351612903	0.445827233	R239	collagen type I alpha 2 chain
NP_000080.2	COL1A2	1366	collagen alpha-2(I) chain precursor [Homo sapiens]	YP_003986735.1	939	collagen-like protein 3 [Acanthamoeba polyphaga mimivirus]	616	199	0.319422151	0.45534407	R239	collagen type I alpha 2 chain
NP_000080.2	COL1A2	1366	collagen alpha-2(I) chain precursor [Homo sapiens]	YP_003986735.1	939	collagen-like protein 3 [Acanthamoeba polyphaga mimivirus]	615	201	0.314553991	0.460468521	R239	collagen type I alpha 2 chain
NP_000080.2	COL1A2	1366	collagen alpha-2(I) chain precursor [Homo sapiens]	YP_003986735.1	939	collagen-like protein 3 [Acanthamoeba polyphaga mimivirus]	620	218	0.348242812	0.450951684	R239	collagen type I alpha 2 chain
NP_000080.2	COL1A2	1366	collagen alpha-2(I) chain precursor [Homo sapiens]	YP_003986735.1	939	collagen-like protein 3 [Acanthamoeba polyphaga mimivirus]	601	203	0.329545455	0.450951684	R239	collagen type I alpha 2 chain
NP_000080.2	COL1A2	1366	collagen alpha-2(I) chain precursor [Homo sapiens]	YP_003986735.1	939	collagen-like protein 3 [Acanthamoeba polyphaga mimivirus]	313	105	0.335463259	0.229136164	R239	collagen type I alpha 2 chain
NP_000080.2	COL1A2	1366	collagen alpha-2(I) chain precursor [Homo sapiens]	YP_003986736.1	817	collagen-like protein 4 [Acanthamoeba polyphaga mimivirus]	499	182	0.362549801	0.366032211	R240	collagen type I alpha 2 chain
NP_000080.2	COL1A2	1366	collagen alpha-2(I) chain precursor [Homo sapiens]	YP_003986736.1	817	collagen-like protein 4 [Acanthamoeba polyphaga mimivirus]	498	181	0.362725451	0.363103953	R240	collagen type I alpha 2 chain
NP_000080.2	COL1A2	1366	collagen alpha-2(I) chain precursor [Homo sapiens]	YP_003986736.1	817	collagen-like protein 4 [Acanthamoeba polyphaga mimivirus]	502	182	0.361829026	0.352855051	R240	collagen type I alpha 2 chain
NP_000080.2	COL1A2	1366	collagen alpha-2(I) chain precursor [Homo sapiens]	YP_003986736.1	817	collagen-like protein 4 [Acanthamoeba polyphaga mimivirus]	498	179	0.357285429	0.358711567	R240	collagen type I alpha 2 chain
NP_000080.2	COL1A2	1366	collagen alpha-2(I) chain precursor [Homo sapiens]	YP_003986736.1	817	collagen-like protein 4 [Acanthamoeba polyphaga mimivirus]	447	160	0.348583878	0.33601757	R240	collagen type I alpha 2 chain
NP_000080.2	COL1A2	1366	collagen alpha-2(I) chain precursor [Homo sapiens]	YP_003986736.1	817	collagen-like protein 4 [Acanthamoeba polyphaga mimivirus]	497	174	0.322222222	0.395314788	R240	collagen type I alpha 2 chain
NP_000080.2	COL1A2	1366	collagen alpha-2(I) chain precursor [Homo sapiens]	YP_003986736.1	817	collagen-like protein 4 [Acanthamoeba polyphaga mimivirus]	430	158	0.356659142	0.313323572	R240	collagen type I alpha 2 chain
NP_000080.2	COL1A2	1366	collagen alpha-2(I) chain precursor [Homo sapiens]	YP_003986736.1	817	collagen-like protein 4 [Acanthamoeba polyphaga mimivirus]	512	148	0.2890625	0.360175695	R240	collagen type I alpha 2 chain
NP_000080.2	COL1A2	1366	collagen alpha-2(I) chain precursor [Homo sapiens]	YP_003986736.1	817	collagen-like protein 4 [Acanthamoeba polyphaga mimivirus]	417	150	0.344036697	0.319180088	R240	collagen type I alpha 2 chain
NP_000080.2	COL1A2	1366	collagen alpha-2(I) chain precursor [Homo sapiens]	YP_003986737.1	812	collagen-like protein 5 [Acanthamoeba polyphaga mimivirus]	503	192	0.367816092	0.382137628	R241	collagen type I alpha 2 chain
NP_000080.2	COL1A2	1366	collagen alpha-2(I) chain precursor [Homo sapiens]	YP_003986737.1	812	collagen-like protein 5 [Acanthamoeba polyphaga mimivirus]	501	187	0.373253493	0.35431918	R241	collagen type I alpha 2 chain
NP_000080.2	COL1A2	1366	collagen alpha-2(I) chain precursor [Homo sapiens]	YP_003986737.1	812	collagen-like protein 5 [Acanthamoeba polyphaga mimivirus]	503	191	0.378968254	0.368960469	R241	collagen type I alpha 2 chain
NP_000080.2	COL1A2	1366	collagen alpha-2(I) chain precursor [Homo sapiens]	YP_003986737.1	812	collagen-like protein 5 [Acanthamoeba polyphaga mimivirus]	502	187	0.37250996	0.366032211	R241	collagen type I alpha 2 chain
NP_000080.2	COL1A2	1366	collagen alpha-2(I) chain precursor [Homo sapiens]	YP_003986737.1	812	collagen-like protein 5 [Acanthamoeba polyphaga mimivirus]	502	191	0.341071429	0.409956076	R241	collagen type I alpha 2 chain
NP_000080.2	COL1A2	1366	collagen alpha-2(I) chain precursor [Homo sapiens]	YP_003986737.1	812	collagen-like protein 5 [Acanthamoeba polyphaga mimivirus]	494	179	0.334579439	0.391654466	R241	collagen type I alpha 2 chain
NP_000080.2	COL1A2	1366	collagen alpha-2(I) chain precursor [Homo sapiens]	YP_003986737.1	812	collagen-like protein 5 [Acanthamoeba polyphaga mimivirus]	279	92	0.329749104	0.183016105	R241	collagen type I alpha 2 chain
NP_000080.2	COL1A2	1366	collagen alpha-2(I) chain precursor [Homo sapiens]	YP_003986737.1	812	collagen-like protein 5 [Acanthamoeba polyphaga mimivirus]	461	129	0.279826464	0.326500732	R241	collagen type I alpha 2 chain
NP_000080.2	COL1A2	1366	collagen alpha-2(I) chain precursor [Homo sapiens]	YP_003987190.1	1387	collagen-like protein 6 [Acanthamoeba polyphaga mimivirus]	666	223	0.334834835	0.469985359	L668	collagen type I alpha 2 chain
NP_000080.2	COL1A2	1366	collagen alpha-2(I) chain precursor [Homo sapiens]	YP_003987190.1	1387	collagen-like protein 6 [Acanthamoeba polyphaga mimivirus]	642	213	0.328703704	0.439238653	L668	collagen type I alpha 2 chain
NP_000080.2	COL1A2	1366	collagen alpha-2(I) chain precursor [Homo sapiens]	YP_003987190.1	1387	collagen-like protein 6 [Acanthamoeba polyphaga mimivirus]	643	213	0.310948905	0.488286969	L668	collagen type I alpha 2 chain
NP_000080.2	COL1A2	1366	collagen alpha-2(I) chain precursor [Homo sapiens]	YP_003987190.1	1387	collagen-like protein 6 [Acanthamoeba polyphaga mimivirus]	643	219	0.334351145	0.477306003	L668	collagen type I alpha 2 chain
NP_000080.2	COL1A2	1366	collagen alpha-2(I) chain precursor [Homo sapiens]	YP_003987190.1	1387	collagen-like protein 6 [Acanthamoeba polyphaga mimivirus]	643	208	0.303206997	0.502196193	L668	collagen type I alpha 2 chain
NP_000080.2	COL1A2	1366	collagen alpha-2(I) chain precursor [Homo sapiens]	YP_003987190.1	1387	collagen-like protein 6 [Acanthamoeba polyphaga mimivirus]	647	212	0.308588064	0.494143485	L668	collagen type I alpha 2 chain
NP_000080.2	COL1A2	1366	collagen alpha-2(I) chain precursor [Homo sapiens]	YP_003987190.1	1387	collagen-like protein 6 [Acanthamoeba polyphaga mimivirus]	415	137	0.325415677	0.279648609	L668	collagen type I alpha 2 chain
NP_000080.2	COL1A2	1366	collagen alpha-2(I) chain precursor [Homo sapiens]	YP_003987190.1	1387	collagen-like protein 6 [Acanthamoeba polyphaga mimivirus]	135	48	0.355555556	0.09443631	L668	collagen type I alpha 2 chain
NP_000080.2	COL1A2	1366	collagen alpha-2(I) chain precursor [Homo sapiens]	YP_003987191.1	1937	collagen-like protein 7 [Acanthamoeba polyphaga mimivirus]	920	301	0.315513627	0.673499268	L669	collagen type I alpha 2 chain
NP_000080.2	COL1A2	1366	collagen alpha-2(I) chain precursor [Homo sapiens]	YP_003987191.1	1937	collagen-like protein 7 [Acanthamoeba polyphaga mimivirus]	946	295	0.311839323	0.66398243	L669	collagen type I alpha 2 chain
NP_000080.2	COL1A2	1366	collagen alpha-2(I) chain precursor [Homo sapiens]	YP_003987191.1	1937	collagen-like protein 7 [Acanthamoeba polyphaga mimivirus]	903	298	0.329646018	0.628843338	L669	collagen type I alpha 2 chain
NP_000080.2	COL1A2	1366	collagen alpha-2(I) chain precursor [Homo sapiens]	YP_003987191.1	1937	collagen-like protein 7 [Acanthamoeba polyphaga mimivirus]	883	283	0.319413093	0.583455344	L669	collagen type I alpha 2 chain
NP_000080.2	COL1A2	1366	collagen alpha-2(I) chain precursor [Homo sapiens]	YP_003987191.1	1937	collagen-like protein 7 [Acanthamoeba polyphaga mimivirus]	384	136	0.354166667	0.276720351	L669	collagen type I alpha 2 chain
NP_000080.2	COL1A2	1366	collagen alpha-2(I) chain precursor [Homo sapiens]	YP_003987191.1	1937	collagen-like protein 7 [Acanthamoeba polyphaga mimivirus]	384	135	0.3515625	0.250366032	L669	collagen type I alpha 2 chain
NP_000080.2	COL1A2	1366	collagen alpha-2(I) chain precursor [Homo sapiens]	YP_003987191.1	1937	collagen-like protein 7 [Acanthamoeba polyphaga mimivirus]	384	128	0.333333333	0.261346999	L669	collagen type I alpha 2 chain
NP_000080.2	COL1A2	1366	collagen alpha-2(I) chain precursor [Homo sapiens]	YP_003987191.1	1937	collagen-like protein 7 [Acanthamoeba polyphaga mimivirus]	467	160	0.34261242	0.341874085	L669	collagen type I alpha 2 chain
NP_000080.2	COL1A2	1366	collagen alpha-2(I) chain precursor [Homo sapiens]	YP_003987191.1	1937	collagen-like protein 7 [Acanthamoeba polyphaga mimivirus]	361	114	0.313186813	0.231332357	L669	collagen type I alpha 2 chain
NP_000080.2	COL1A2	1366	collagen alpha-2(I) chain precursor [Homo sapiens]	YP_003987191.1	1937	collagen-like protein 7 [Acanthamoeba polyphaga mimivirus]	380	134	0.328431373	0.298682284	L669	collagen type I alpha 2 chain
NP_000081.2	COL3A1	1466	collagen alpha-1(III) chain preproprotein [Homo sapiens]	YP_003986560.1	945	collagen-like protein 1 [Acanthamoeba polyphaga mimivirus]	667	223	0.334332834	0.446793997	L71	collagen type III alpha 1 chain
NP_000081.2	COL3A1	1466	collagen alpha-1(III) chain preproprotein [Homo sapiens]	YP_003986560.1	945	collagen-like protein 1 [Acanthamoeba polyphaga mimivirus]	650	201	0.308282209	0.420873124	L71	collagen type III alpha 1 chain
NP_000081.2	COL3A1	1466	collagen alpha-1(III) chain preproprotein [Homo sapiens]	YP_003986560.1	945	collagen-like protein 1 [Acanthamoeba polyphaga mimivirus]	687	234	0.336206897	0.448158254	L71	collagen type III alpha 1 chain
NP_000081.2	COL3A1	1466	collagen alpha-1(III) chain preproprotein [Homo sapiens]	YP_003986560.1	945	collagen-like protein 1 [Acanthamoeba polyphaga mimivirus]	687	235	0.342066958	0.465893588	L71	collagen type III alpha 1 chain
NP_000081.2	COL3A1	1466	collagen alpha-1(III) chain preproprotein [Homo sapiens]	YP_003986560.1	945	collagen-like protein 1 [Acanthamoeba polyphaga mimivirus]	686	221	0.322157434	0.435197817	L71	collagen type III alpha 1 chain
NP_000081.2	COL3A1	1466	collagen alpha-1(III) chain preproprotein [Homo sapiens]	YP_003986560.1	945	collagen-like protein 1 [Acanthamoeba polyphaga mimivirus]	632	207	0.316030534	0.412005457	L71	collagen type III alpha 1 chain
NP_000081.2	COL3A1	1466	collagen alpha-1(III) chain preproprotein [Homo sapiens]	YP_003986560.1	945	collagen-like protein 1 [Acanthamoeba polyphaga mimivirus]	545	173	0.317431193	0.362892224	L71	collagen type III alpha 1 chain
NP_000081.2	COL3A1	1466	collagen alpha-1(III) chain preproprotein [Homo sapiens]	YP_003986560.1	945	collagen-like protein 1 [Acanthamoeba polyphaga mimivirus]	594	186	0.313131313	0.37994543	L71	collagen type III alpha 1 chain
NP_000081.2	COL3A1	1466	collagen alpha-1(III) chain preproprotein [Homo sapiens]	YP_003986560.1	945	collagen-like protein 1 [Acanthamoeba polyphaga mimivirus]	409	135	0.314685315	0.292633015	L71	collagen type III alpha 1 chain
NP_000081.2	COL3A1	1466	collagen alpha-1(III) chain preproprotein [Homo sapiens]	YP_003986560.1	945	collagen-like protein 1 [Acanthamoeba polyphaga mimivirus]	158	42	0.265822785	0.077080491	L71	collagen type III alpha 1 chain
NP_000081.2	COL3A1	1466	collagen alpha-1(III) chain preproprotein [Homo sapiens]	YP_003986692.1	1595	collagen-like protein 2 [Acanthamoeba polyphaga mimivirus]	985	364	0.369168357	0.661664393	R196	collagen type III alpha 1 chain
NP_000081.2	COL3A1	1466	collagen alpha-1(III) chain preproprotein [Homo sapiens]	YP_003986692.1	1595	collagen-like protein 2 [Acanthamoeba polyphaga mimivirus]	1139	390	0.341805434	0.733287858	R196	collagen type III alpha 1 chain
NP_000081.2	COL3A1	1466	collagen alpha-1(III) chain preproprotein [Homo sapiens]	YP_003986692.1	1595	collagen-like protein 2 [Acanthamoeba polyphaga mimivirus]	675	239	0.354074074	0.428376535	R196	collagen type III alpha 1 chain
NP_000081.2	COL3A1	1466	collagen alpha-1(III) chain preproprotein [Homo sapiens]	YP_003986692.1	1595	collagen-like protein 2 [Acanthamoeba polyphaga mimivirus]	664	217	0.324850299	0.394270123	R196	collagen type III alpha 1 chain
NP_000081.2	COL3A1	1466	collagen alpha-1(III) chain preproprotein [Homo sapiens]	YP_003986692.1	1595	collagen-like protein 2 [Acanthamoeba polyphaga mimivirus]	467	173	0.367303609	0.313096862	R196	collagen type III alpha 1 chain
NP_000081.2	COL3A1	1466	collagen alpha-1(III) chain preproprotein [Homo sapiens]	YP_003986734.1	441	putative collagenous domain-containing protein [Acanthamoeba polyphaga mimivirus]	38	22	0.578947368	0.025920873	R238	collagen type III alpha 1 chain
NP_000081.2	COL3A1	1466	collagen alpha-1(III) chain preproprotein [Homo sapiens]	YP_003986734.1	441	putative collagenous domain-containing protein [Acanthamoeba polyphaga mimivirus]	39	15	0.384615385	0.026603001	R238	collagen type III alpha 1 chain
NP_000081.2	COL3A1	1466	collagen alpha-1(III) chain preproprotein [Homo sapiens]	YP_003986734.1	441	putative collagenous domain-containing protein [Acanthamoeba polyphaga mimivirus]	39	17	0.435897436	0.026603001	R238	collagen type III alpha 1 chain
NP_000081.2	COL3A1	1466	collagen alpha-1(III) chain preproprotein [Homo sapiens]	YP_003986734.1	441	putative collagenous domain-containing protein [Acanthamoeba polyphaga mimivirus]	39	18	0.461538462	0.026603001	R238	collagen type III alpha 1 chain
NP_000081.2	COL3A1	1466	collagen alpha-1(III) chain preproprotein [Homo sapiens]	YP_003986734.1	441	putative collagenous domain-containing protein [Acanthamoeba polyphaga mimivirus]	39	16	0.41025641	0.026603001	R238	collagen type III alpha 1 chain
NP_000081.2	COL3A1	1466	collagen alpha-1(III) chain preproprotein [Homo sapiens]	YP_003986734.1	441	putative collagenous domain-containing protein [Acanthamoeba polyphaga mimivirus]	39	14	0.358974359	0.026603001	R238	collagen type III alpha 1 chain
NP_000081.2	COL3A1	1466	collagen alpha-1(III) chain preproprotein [Homo sapiens]	YP_003986734.1	441	putative collagenous domain-containing protein [Acanthamoeba polyphaga mimivirus]	39	17	0.435897436	0.026603001	R238	collagen type III alpha 1 chain
NP_000081.2	COL3A1	1466	collagen alpha-1(III) chain preproprotein [Homo sapiens]	YP_003986734.1	441	putative collagenous domain-containing protein [Acanthamoeba polyphaga mimivirus]	39	14	0.358974359	0.026603001	R238	collagen type III alpha 1 chain
NP_000081.2	COL3A1	1466	collagen alpha-1(III) chain preproprotein [Homo sapiens]	YP_003986734.1	441	putative collagenous domain-containing protein [Acanthamoeba polyphaga mimivirus]	39	15	0.384615385	0.026603001	R238	collagen type III alpha 1 chain
NP_000081.2	COL3A1	1466	collagen alpha-1(III) chain preproprotein [Homo sapiens]	YP_003986734.1	441	putative collagenous domain-containing protein [Acanthamoeba polyphaga mimivirus]	39	18	0.461538462	0.026603001	R238	collagen type III alpha 1 chain
NP_000081.2	COL3A1	1466	collagen alpha-1(III) chain preproprotein [Homo sapiens]	YP_003986735.1	939	collagen-like protein 3 [Acanthamoeba polyphaga mimivirus]	623	235	0.366614665	0.42633015	R239	collagen type III alpha 1 chain
NP_000081.2	COL3A1	1466	collagen alpha-1(III) chain preproprotein [Homo sapiens]	YP_003986735.1	939	collagen-like protein 3 [Acanthamoeba polyphaga mimivirus]	573	208	0.3567753	0.386084584	R239	collagen type III alpha 1 chain
NP_000081.2	COL3A1	1466	collagen alpha-1(III) chain preproprotein [Homo sapiens]	YP_003986735.1	939	collagen-like protein 3 [Acanthamoeba polyphaga mimivirus]	619	218	0.351612903	0.396998636	R239	collagen type III alpha 1 chain
NP_000081.2	COL3A1	1466	collagen alpha-1(III) chain preproprotein [Homo sapiens]	YP_003986735.1	939	collagen-like protein 3 [Acanthamoeba polyphaga mimivirus]	618	222	0.358642973	0.420873124	R239	collagen type III alpha 1 chain
NP_000081.2	COL3A1	1466	collagen alpha-1(III) chain preproprotein [Homo sapiens]	YP_003986735.1	939	collagen-like protein 3 [Acanthamoeba polyphaga mimivirus]	259	101	0.388461538	0.173260573	R239	collagen type III alpha 1 chain
NP_000081.2	COL3A1	1466	collagen alpha-1(III) chain preproprotein [Homo sapiens]	YP_003986735.1	939	collagen-like protein 3 [Acanthamoeba polyphaga mimivirus]	554	187	0.334525939	0.378581173	R239	collagen type III alpha 1 chain
NP_000081.2	COL3A1	1466	collagen alpha-1(III) chain preproprotein [Homo sapiens]	YP_003986735.1	939	collagen-like protein 3 [Acanthamoeba polyphaga mimivirus]	568	182	0.315972222	0.381991814	R239	collagen type III alpha 1 chain
NP_000081.2	COL3A1	1466	collagen alpha-1(III) chain preproprotein [Homo sapiens]	YP_003986735.1	939	collagen-like protein 3 [Acanthamoeba polyphaga mimivirus]	441	137	0.301762115	0.295361528	R239	collagen type III alpha 1 chain
NP_000081.2	COL3A1	1466	collagen alpha-1(III) chain preproprotein [Homo sapiens]	YP_003986735.1	939	collagen-like protein 3 [Acanthamoeba polyphaga mimivirus]	346	111	0.320809249	0.230559345	R239	collagen type III alpha 1 chain
NP_000081.2	COL3A1	1466	collagen alpha-1(III) chain preproprotein [Homo sapiens]	YP_003986736.1	817	collagen-like protein 4 [Acanthamoeba polyphaga mimivirus]	503	193	0.377690802	0.347885402	R240	collagen type III alpha 1 chain
NP_000081.2	COL3A1	1466	collagen alpha-1(III) chain preproprotein [Homo sapiens]	YP_003986736.1	817	collagen-like protein 4 [Acanthamoeba polyphaga mimivirus]	498	185	0.370741483	0.338335607	R240	collagen type III alpha 1 chain
NP_000081.2	COL3A1	1466	collagen alpha-1(III) chain preproprotein [Homo sapiens]	YP_003986736.1	817	collagen-like protein 4 [Acanthamoeba polyphaga mimivirus]	498	188	0.37007874	0.340381992	R240	collagen type III alpha 1 chain
NP_000081.2	COL3A1	1466	collagen alpha-1(III) chain preproprotein [Homo sapiens]	YP_003986736.1	817	collagen-like protein 4 [Acanthamoeba polyphaga mimivirus]	489	178	0.361054767	0.336289222	R240	collagen type III alpha 1 chain
NP_000081.2	COL3A1	1466	collagen alpha-1(III) chain preproprotein [Homo sapiens]	YP_003986736.1	817	collagen-like protein 4 [Acanthamoeba polyphaga mimivirus]	513	185	0.355769231	0.354706685	R240	collagen type III alpha 1 chain
NP_000081.2	COL3A1	1466	collagen alpha-1(III) chain preproprotein [Homo sapiens]	YP_003986736.1	817	collagen-like protein 4 [Acanthamoeba polyphaga mimivirus]	503	196	0.377649326	0.343792633	R240	collagen type III alpha 1 chain
NP_000081.2	COL3A1	1466	collagen alpha-1(III) chain preproprotein [Homo sapiens]	YP_003986736.1	817	collagen-like protein 4 [Acanthamoeba polyphaga mimivirus]	499	178	0.356713427	0.339017735	R240	collagen type III alpha 1 chain
NP_000081.2	COL3A1	1466	collagen alpha-1(III) chain preproprotein [Homo sapiens]	YP_003986736.1	817	collagen-like protein 4 [Acanthamoeba polyphaga mimivirus]	493	176	0.325925926	0.366984993	R240	collagen type III alpha 1 chain
NP_000081.2	COL3A1	1466	collagen alpha-1(III) chain preproprotein [Homo sapiens]	YP_003986736.1	817	collagen-like protein 4 [Acanthamoeba polyphaga mimivirus]	302	101	0.325806452	0.211459754	R240	collagen type III alpha 1 chain
NP_000081.2	COL3A1	1466	collagen alpha-1(III) chain preproprotein [Homo sapiens]	YP_003986737.1	812	collagen-like protein 5 [Acanthamoeba polyphaga mimivirus]	503	196	0.382066277	0.349931787	R241	collagen type III alpha 1 chain
NP_000081.2	COL3A1	1466	collagen alpha-1(III) chain preproprotein [Homo sapiens]	YP_003986737.1	812	collagen-like protein 5 [Acanthamoeba polyphaga mimivirus]	503	191	0.37972167	0.341746248	R241	collagen type III alpha 1 chain
NP_000081.2	COL3A1	1466	collagen alpha-1(III) chain preproprotein [Homo sapiens]	YP_003986737.1	812	collagen-like protein 5 [Acanthamoeba polyphaga mimivirus]	503	191	0.378968254	0.343792633	R241	collagen type III alpha 1 chain
NP_000081.2	COL3A1	1466	collagen alpha-1(III) chain preproprotein [Homo sapiens]	YP_003986737.1	812	collagen-like protein 5 [Acanthamoeba polyphaga mimivirus]	642	216	0.336448598	0.39904502	R241	collagen type III alpha 1 chain
NP_000081.2	COL3A1	1466	collagen alpha-1(III) chain preproprotein [Homo sapiens]	YP_003986737.1	812	collagen-like protein 5 [Acanthamoeba polyphaga mimivirus]	528	196	0.360294118	0.371077763	R241	collagen type III alpha 1 chain
NP_000081.2	COL3A1	1466	collagen alpha-1(III) chain preproprotein [Homo sapiens]	YP_003986737.1	812	collagen-like protein 5 [Acanthamoeba polyphaga mimivirus]	446	151	0.337807606	0.272169168	R241	collagen type III alpha 1 chain
NP_000081.2	COL3A1	1466	collagen alpha-1(III) chain preproprotein [Homo sapiens]	YP_003986737.1	812	collagen-like protein 5 [Acanthamoeba polyphaga mimivirus]	498	181	0.363453815	0.311732606	R241	collagen type III alpha 1 chain
NP_000081.2	COL3A1	1466	collagen alpha-1(III) chain preproprotein [Homo sapiens]	YP_003986737.1	812	collagen-like protein 5 [Acanthamoeba polyphaga mimivirus]	245	100	0.406504065	0.167803547	R241	collagen type III alpha 1 chain
NP_000081.2	COL3A1	1466	collagen alpha-1(III) chain preproprotein [Homo sapiens]	YP_003986737.1	812	collagen-like protein 5 [Acanthamoeba polyphaga mimivirus]	503	180	0.357852883	0.34106412	R241	collagen type III alpha 1 chain
NP_000081.2	COL3A1	1466	collagen alpha-1(III) chain preproprotein [Homo sapiens]	YP_003986737.1	812	collagen-like protein 5 [Acanthamoeba polyphaga mimivirus]	451	156	0.344370861	0.305593452	R241	collagen type III alpha 1 chain
NP_000081.2	COL3A1	1466	collagen alpha-1(III) chain preproprotein [Homo sapiens]	YP_003986737.1	812	collagen-like protein 5 [Acanthamoeba polyphaga mimivirus]	339	128	0.345013477	0.253069577	R241	collagen type III alpha 1 chain
NP_000081.2	COL3A1	1466	collagen alpha-1(III) chain preproprotein [Homo sapiens]	YP_003987190.1	1387	collagen-like protein 6 [Acanthamoeba polyphaga mimivirus]	643	228	0.350230415	0.409959072	L668	collagen type III alpha 1 chain
NP_000081.2	COL3A1	1466	collagen alpha-1(III) chain preproprotein [Homo sapiens]	YP_003987190.1	1387	collagen-like protein 6 [Acanthamoeba polyphaga mimivirus]	622	199	0.3184	0.358799454	L668	collagen type III alpha 1 chain
NP_000081.2	COL3A1	1466	collagen alpha-1(III) chain preproprotein [Homo sapiens]	YP_003987190.1	1387	collagen-like protein 6 [Acanthamoeba polyphaga mimivirus]	635	218	0.343307087	0.396316508	L668	collagen type III alpha 1 chain
NP_000081.2	COL3A1	1466	collagen alpha-1(III) chain preproprotein [Homo sapiens]	YP_003987190.1	1387	collagen-like protein 6 [Acanthamoeba polyphaga mimivirus]	538	177	0.328996283	0.309686221	L668	collagen type III alpha 1 chain
NP_000081.2	COL3A1	1466	collagen alpha-1(III) chain preproprotein [Homo sapiens]	YP_003987190.1	1387	collagen-like protein 6 [Acanthamoeba polyphaga mimivirus]	631	210	0.330188679	0.411323329	L668	collagen type III alpha 1 chain
NP_000081.2	COL3A1	1466	collagen alpha-1(III) chain preproprotein [Homo sapiens]	YP_003987190.1	1387	collagen-like protein 6 [Acanthamoeba polyphaga mimivirus]	642	216	0.336448598	0.409276944	L668	collagen type III alpha 1 chain
NP_000081.2	COL3A1	1466	collagen alpha-1(III) chain preproprotein [Homo sapiens]	YP_003987190.1	1387	collagen-like protein 6 [Acanthamoeba polyphaga mimivirus]	246	65	0.264227642	0.119372442	L668	collagen type III alpha 1 chain
NP_000081.2	COL3A1	1466	collagen alpha-1(III) chain preproprotein [Homo sapiens]	YP_003987191.1	1937	collagen-like protein 7 [Acanthamoeba polyphaga mimivirus]	914	317	0.339400428	0.609140518	L669	collagen type III alpha 1 chain
NP_000081.2	COL3A1	1466	collagen alpha-1(III) chain preproprotein [Homo sapiens]	YP_003987191.1	1937	collagen-like protein 7 [Acanthamoeba polyphaga mimivirus]	933	307	0.322818086	0.606412005	L669	collagen type III alpha 1 chain
NP_000081.2	COL3A1	1466	collagen alpha-1(III) chain preproprotein [Homo sapiens]	YP_003987191.1	1937	collagen-like protein 7 [Acanthamoeba polyphaga mimivirus]	827	277	0.322093023	0.56957708	L669	collagen type III alpha 1 chain
NP_000081.2	COL3A1	1466	collagen alpha-1(III) chain preproprotein [Homo sapiens]	YP_003987191.1	1937	collagen-like protein 7 [Acanthamoeba polyphaga mimivirus]	373	140	0.36939314	0.246248295	L669	collagen type III alpha 1 chain
NP_000081.2	COL3A1	1466	collagen alpha-1(III) chain preproprotein [Homo sapiens]	YP_003987191.1	1937	collagen-like protein 7 [Acanthamoeba polyphaga mimivirus]	384	150	0.372208437	0.272169168	L669	collagen type III alpha 1 chain
NP_000081.2	COL3A1	1466	collagen alpha-1(III) chain preproprotein [Homo sapiens]	YP_003987191.1	1937	collagen-like protein 7 [Acanthamoeba polyphaga mimivirus]	449	177	0.394209354	0.30627558	L669	collagen type III alpha 1 chain
NP_000081.2	COL3A1	1466	collagen alpha-1(III) chain preproprotein [Homo sapiens]	YP_003987191.1	1937	collagen-like protein 7 [Acanthamoeba polyphaga mimivirus]	503	173	0.343936382	0.324693042	L669	collagen type III alpha 1 chain
NP_000081.2	COL3A1	1466	collagen alpha-1(III) chain preproprotein [Homo sapiens]	YP_003987191.1	1937	collagen-like protein 7 [Acanthamoeba polyphaga mimivirus]	496	162	0.315175097	0.326057299	L669	collagen type III alpha 1 chain
NP_000081.2	COL3A1	1466	collagen alpha-1(III) chain preproprotein [Homo sapiens]	YP_003987191.1	1937	collagen-like protein 7 [Acanthamoeba polyphaga mimivirus]	163	67	0.389534884	0.117326057	L669	collagen type III alpha 1 chain
NP_000081.2	COL3A1	1466	collagen alpha-1(III) chain preproprotein [Homo sapiens]	YP_003987191.1	1937	collagen-like protein 7 [Acanthamoeba polyphaga mimivirus]	154	61	0.396103896	0.105047749	L669	collagen type III alpha 1 chain
NP_000081.2	COL3A1	1466	collagen alpha-1(III) chain preproprotein [Homo sapiens]	YP_003987191.1	1937	collagen-like protein 7 [Acanthamoeba polyphaga mimivirus]	164	62	0.358381503	0.118008186	L669	collagen type III alpha 1 chain
NP_000081.2	COL3A1	1466	collagen alpha-1(III) chain preproprotein [Homo sapiens]	YP_003987191.1	1937	collagen-like protein 7 [Acanthamoeba polyphaga mimivirus]	163	64	0.385542169	0.113233288	L669	collagen type III alpha 1 chain
NP_000081.2	COL3A1	1466	collagen alpha-1(III) chain preproprotein [Homo sapiens]	YP_003987191.1	1937	collagen-like protein 7 [Acanthamoeba polyphaga mimivirus]	125	48	0.366412214	0.089358799	L669	collagen type III alpha 1 chain
NP_000082.2	COL4A3	1670	collagen alpha-3(IV) chain precursor [Homo sapiens]	YP_003986560.1	945	collagen-like protein 1 [Acanthamoeba polyphaga mimivirus]	646	214	0.32326284	0.369461078	L71	collagen type IV alpha 3 chain
NP_000082.2	COL4A3	1670	collagen alpha-3(IV) chain precursor [Homo sapiens]	YP_003986560.1	945	collagen-like protein 1 [Acanthamoeba polyphaga mimivirus]	606	202	0.313664596	0.359281437	L71	collagen type IV alpha 3 chain
NP_000082.2	COL4A3	1670	collagen alpha-3(IV) chain precursor [Homo sapiens]	YP_003986560.1	945	collagen-like protein 1 [Acanthamoeba polyphaga mimivirus]	544	186	0.319587629	0.34251497	L71	collagen type IV alpha 3 chain
NP_000082.2	COL4A3	1670	collagen alpha-3(IV) chain precursor [Homo sapiens]	YP_003986560.1	945	collagen-like protein 1 [Acanthamoeba polyphaga mimivirus]	688	231	0.319060773	0.404191617	L71	collagen type IV alpha 3 chain
NP_000082.2	COL4A3	1670	collagen alpha-3(IV) chain precursor [Homo sapiens]	YP_003986560.1	945	collagen-like protein 1 [Acanthamoeba polyphaga mimivirus]	623	222	0.347962382	0.365269461	L71	collagen type IV alpha 3 chain
NP_000082.2	COL4A3	1670	collagen alpha-3(IV) chain precursor [Homo sapiens]	YP_003986560.1	945	collagen-like protein 1 [Acanthamoeba polyphaga mimivirus]	740	244	0.324900133	0.425149701	L71	collagen type IV alpha 3 chain
NP_000082.2	COL4A3	1670	collagen alpha-3(IV) chain precursor [Homo sapiens]	YP_003986560.1	945	collagen-like protein 1 [Acanthamoeba polyphaga mimivirus]	688	219	0.304589708	0.404191617	L71	collagen type IV alpha 3 chain
NP_000082.2	COL4A3	1670	collagen alpha-3(IV) chain precursor [Homo sapiens]	YP_003986560.1	945	collagen-like protein 1 [Acanthamoeba polyphaga mimivirus]	371	123	0.32712766	0.213173653	L71	collagen type IV alpha 3 chain
NP_000082.2	COL4A3	1670	collagen alpha-3(IV) chain precursor [Homo sapiens]	YP_003986560.1	945	collagen-like protein 1 [Acanthamoeba polyphaga mimivirus]	685	212	0.299012694	0.409580838	L71	collagen type IV alpha 3 chain
NP_000082.2	COL4A3	1670	collagen alpha-3(IV) chain precursor [Homo sapiens]	YP_003986560.1	945	collagen-like protein 1 [Acanthamoeba polyphaga mimivirus]	698	232	0.320885201	0.382035928	L71	collagen type IV alpha 3 chain
NP_000082.2	COL4A3	1670	collagen alpha-3(IV) chain precursor [Homo sapiens]	YP_003986560.1	945	collagen-like protein 1 [Acanthamoeba polyphaga mimivirus]	371	134	0.347150259	0.226347305	L71	collagen type IV alpha 3 chain
NP_000082.2	COL4A3	1670	collagen alpha-3(IV) chain precursor [Homo sapiens]	YP_003986560.1	945	collagen-like protein 1 [Acanthamoeba polyphaga mimivirus]	190	69	0.357512953	0.102994012	L71	collagen type IV alpha 3 chain
NP_000082.2	COL4A3	1670	collagen alpha-3(IV) chain precursor [Homo sapiens]	YP_003986560.1	945	collagen-like protein 1 [Acanthamoeba polyphaga mimivirus]	159	51	0.320754717	0.082634731	L71	collagen type IV alpha 3 chain
NP_000082.2	COL4A3	1670	collagen alpha-3(IV) chain precursor [Homo sapiens]	YP_003986692.1	1595	collagen-like protein 2 [Acanthamoeba polyphaga mimivirus]	1132	402	0.343883661	0.673652695	R196	collagen type IV alpha 3 chain
NP_000082.2	COL4A3	1670	collagen alpha-3(IV) chain precursor [Homo sapiens]	YP_003986692.1	1595	collagen-like protein 2 [Acanthamoeba polyphaga mimivirus]	1132	387	0.333908542	0.611976048	R196	collagen type IV alpha 3 chain
NP_000082.2	COL4A3	1670	collagen alpha-3(IV) chain precursor [Homo sapiens]	YP_003986692.1	1595	collagen-like protein 2 [Acanthamoeba polyphaga mimivirus]	1124	386	0.331900258	0.664071856	R196	collagen type IV alpha 3 chain
NP_000082.2	COL4A3	1670	collagen alpha-3(IV) chain precursor [Homo sapiens]	YP_003986692.1	1595	collagen-like protein 2 [Acanthamoeba polyphaga mimivirus]	1070	379	0.337188612	0.623952096	R196	collagen type IV alpha 3 chain
NP_000082.2	COL4A3	1670	collagen alpha-3(IV) chain precursor [Homo sapiens]	YP_003986692.1	1595	collagen-like protein 2 [Acanthamoeba polyphaga mimivirus]	985	369	0.356866538	0.609580838	R196	collagen type IV alpha 3 chain
NP_000082.2	COL4A3	1670	collagen alpha-3(IV) chain precursor [Homo sapiens]	YP_003986692.1	1595	collagen-like protein 2 [Acanthamoeba polyphaga mimivirus]	937	332	0.344041451	0.534730539	R196	collagen type IV alpha 3 chain
NP_000082.2	COL4A3	1670	collagen alpha-3(IV) chain precursor [Homo sapiens]	YP_003986692.1	1595	collagen-like protein 2 [Acanthamoeba polyphaga mimivirus]	888	303	0.332601537	0.521556886	R196	collagen type IV alpha 3 chain
NP_000082.2	COL4A3	1670	collagen alpha-3(IV) chain precursor [Homo sapiens]	YP_003986692.1	1595	collagen-like protein 2 [Acanthamoeba polyphaga mimivirus]	938	346	0.344621514	0.573652695	R196	collagen type IV alpha 3 chain
NP_000082.2	COL4A3	1670	collagen alpha-3(IV) chain precursor [Homo sapiens]	YP_003986692.1	1595	collagen-like protein 2 [Acanthamoeba polyphaga mimivirus]	796	279	0.341911765	0.455688623	R196	collagen type IV alpha 3 chain
NP_000082.2	COL4A3	1670	collagen alpha-3(IV) chain precursor [Homo sapiens]	YP_003986734.1	441	putative collagenous domain-containing protein [Acanthamoeba polyphaga mimivirus]	39	13	0.333333333	0.023353293	R238	collagen type IV alpha 3 chain
NP_000082.2	COL4A3	1670	collagen alpha-3(IV) chain precursor [Homo sapiens]	YP_003986734.1	441	putative collagenous domain-containing protein [Acanthamoeba polyphaga mimivirus]	39	17	0.435897436	0.023353293	R238	collagen type IV alpha 3 chain
NP_000082.2	COL4A3	1670	collagen alpha-3(IV) chain precursor [Homo sapiens]	YP_003986734.1	441	putative collagenous domain-containing protein [Acanthamoeba polyphaga mimivirus]	36	19	0.527777778	0.021556886	R238	collagen type IV alpha 3 chain
NP_000082.2	COL4A3	1670	collagen alpha-3(IV) chain precursor [Homo sapiens]	YP_003986734.1	441	putative collagenous domain-containing protein [Acanthamoeba polyphaga mimivirus]	39	17	0.435897436	0.023353293	R238	collagen type IV alpha 3 chain
NP_000082.2	COL4A3	1670	collagen alpha-3(IV) chain precursor [Homo sapiens]	YP_003986734.1	441	putative collagenous domain-containing protein [Acanthamoeba polyphaga mimivirus]	44	17	0.386363636	0.026347305	R238	collagen type IV alpha 3 chain
NP_000082.2	COL4A3	1670	collagen alpha-3(IV) chain precursor [Homo sapiens]	YP_003986734.1	441	putative collagenous domain-containing protein [Acanthamoeba polyphaga mimivirus]	39	16	0.41025641	0.023353293	R238	collagen type IV alpha 3 chain
NP_000082.2	COL4A3	1670	collagen alpha-3(IV) chain precursor [Homo sapiens]	YP_003986734.1	441	putative collagenous domain-containing protein [Acanthamoeba polyphaga mimivirus]	39	14	0.358974359	0.023353293	R238	collagen type IV alpha 3 chain
NP_000082.2	COL4A3	1670	collagen alpha-3(IV) chain precursor [Homo sapiens]	YP_003986734.1	441	putative collagenous domain-containing protein [Acanthamoeba polyphaga mimivirus]	39	13	0.333333333	0.023353293	R238	collagen type IV alpha 3 chain
NP_000082.2	COL4A3	1670	collagen alpha-3(IV) chain precursor [Homo sapiens]	YP_003986734.1	441	putative collagenous domain-containing protein [Acanthamoeba polyphaga mimivirus]	39	17	0.435897436	0.023353293	R238	collagen type IV alpha 3 chain
NP_000082.2	COL4A3	1670	collagen alpha-3(IV) chain precursor [Homo sapiens]	YP_003986734.1	441	putative collagenous domain-containing protein [Acanthamoeba polyphaga mimivirus]	39	18	0.461538462	0.023353293	R238	collagen type IV alpha 3 chain
NP_000082.2	COL4A3	1670	collagen alpha-3(IV) chain precursor [Homo sapiens]	YP_003986734.1	441	putative collagenous domain-containing protein [Acanthamoeba polyphaga mimivirus]	39	19	0.487179487	0.023353293	R238	collagen type IV alpha 3 chain
NP_000082.2	COL4A3	1670	collagen alpha-3(IV) chain precursor [Homo sapiens]	YP_003986734.1	441	putative collagenous domain-containing protein [Acanthamoeba polyphaga mimivirus]	39	14	0.358974359	0.023353293	R238	collagen type IV alpha 3 chain
NP_000082.2	COL4A3	1670	collagen alpha-3(IV) chain precursor [Homo sapiens]	YP_003986734.1	441	putative collagenous domain-containing protein [Acanthamoeba polyphaga mimivirus]	39	14	0.358974359	0.023353293	R238	collagen type IV alpha 3 chain
NP_000082.2	COL4A3	1670	collagen alpha-3(IV) chain precursor [Homo sapiens]	YP_003986734.1	441	putative collagenous domain-containing protein [Acanthamoeba polyphaga mimivirus]	39	17	0.435897436	0.023353293	R238	collagen type IV alpha 3 chain
NP_000082.2	COL4A3	1670	collagen alpha-3(IV) chain precursor [Homo sapiens]	YP_003986734.1	441	putative collagenous domain-containing protein [Acanthamoeba polyphaga mimivirus]	39	15	0.384615385	0.023353293	R238	collagen type IV alpha 3 chain
NP_000082.2	COL4A3	1670	collagen alpha-3(IV) chain precursor [Homo sapiens]	YP_003986734.1	441	putative collagenous domain-containing protein [Acanthamoeba polyphaga mimivirus]	39	13	0.333333333	0.023353293	R238	collagen type IV alpha 3 chain
NP_000082.2	COL4A3	1670	collagen alpha-3(IV) chain precursor [Homo sapiens]	YP_003986734.1	441	putative collagenous domain-containing protein [Acanthamoeba polyphaga mimivirus]	39	17	0.435897436	0.023353293	R238	collagen type IV alpha 3 chain
NP_000082.2	COL4A3	1670	collagen alpha-3(IV) chain precursor [Homo sapiens]	YP_003986734.1	441	putative collagenous domain-containing protein [Acanthamoeba polyphaga mimivirus]	39	21	0.538461538	0.023353293	R238	collagen type IV alpha 3 chain
NP_000082.2	COL4A3	1670	collagen alpha-3(IV) chain precursor [Homo sapiens]	YP_003986734.1	441	putative collagenous domain-containing protein [Acanthamoeba polyphaga mimivirus]	39	14	0.358974359	0.023353293	R238	collagen type IV alpha 3 chain
NP_000082.2	COL4A3	1670	collagen alpha-3(IV) chain precursor [Homo sapiens]	YP_003986734.1	441	putative collagenous domain-containing protein [Acanthamoeba polyphaga mimivirus]	36	18	0.5	0.021556886	R238	collagen type IV alpha 3 chain
NP_000082.2	COL4A3	1670	collagen alpha-3(IV) chain precursor [Homo sapiens]	YP_003986734.1	441	putative collagenous domain-containing protein [Acanthamoeba polyphaga mimivirus]	39	17	0.435897436	0.023353293	R238	collagen type IV alpha 3 chain
NP_000082.2	COL4A3	1670	collagen alpha-3(IV) chain precursor [Homo sapiens]	YP_003986734.1	441	putative collagenous domain-containing protein [Acanthamoeba polyphaga mimivirus]	39	17	0.435897436	0.023353293	R238	collagen type IV alpha 3 chain
NP_000082.2	COL4A3	1670	collagen alpha-3(IV) chain precursor [Homo sapiens]	YP_003986734.1	441	putative collagenous domain-containing protein [Acanthamoeba polyphaga mimivirus]	39	13	0.333333333	0.023353293	R238	collagen type IV alpha 3 chain
NP_000082.2	COL4A3	1670	collagen alpha-3(IV) chain precursor [Homo sapiens]	YP_003986734.1	441	putative collagenous domain-containing protein [Acanthamoeba polyphaga mimivirus]	39	17	0.435897436	0.023353293	R238	collagen type IV alpha 3 chain
NP_000082.2	COL4A3	1670	collagen alpha-3(IV) chain precursor [Homo sapiens]	YP_003986734.1	441	putative collagenous domain-containing protein [Acanthamoeba polyphaga mimivirus]	39	14	0.358974359	0.023353293	R238	collagen type IV alpha 3 chain
NP_000082.2	COL4A3	1670	collagen alpha-3(IV) chain precursor [Homo sapiens]	YP_003986734.1	441	putative collagenous domain-containing protein [Acanthamoeba polyphaga mimivirus]	39	16	0.41025641	0.023353293	R238	collagen type IV alpha 3 chain
NP_000082.2	COL4A3	1670	collagen alpha-3(IV) chain precursor [Homo sapiens]	YP_003986734.1	441	putative collagenous domain-containing protein [Acanthamoeba polyphaga mimivirus]	39	16	0.41025641	0.023353293	R238	collagen type IV alpha 3 chain
NP_000082.2	COL4A3	1670	collagen alpha-3(IV) chain precursor [Homo sapiens]	YP_003986734.1	441	putative collagenous domain-containing protein [Acanthamoeba polyphaga mimivirus]	39	16	0.41025641	0.023353293	R238	collagen type IV alpha 3 chain
NP_000082.2	COL4A3	1670	collagen alpha-3(IV) chain precursor [Homo sapiens]	YP_003986734.1	441	putative collagenous domain-containing protein [Acanthamoeba polyphaga mimivirus]	39	15	0.384615385	0.023353293	R238	collagen type IV alpha 3 chain
NP_000082.2	COL4A3	1670	collagen alpha-3(IV) chain precursor [Homo sapiens]	YP_003986734.1	441	putative collagenous domain-containing protein [Acanthamoeba polyphaga mimivirus]	41	16	0.390243902	0.024550898	R238	collagen type IV alpha 3 chain
NP_000082.2	COL4A3	1670	collagen alpha-3(IV) chain precursor [Homo sapiens]	YP_003986734.1	441	putative collagenous domain-containing protein [Acanthamoeba polyphaga mimivirus]	47	20	0.425531915	0.028143713	R238	collagen type IV alpha 3 chain
NP_000082.2	COL4A3	1670	collagen alpha-3(IV) chain precursor [Homo sapiens]	YP_003986734.1	441	putative collagenous domain-containing protein [Acanthamoeba polyphaga mimivirus]	39	17	0.435897436	0.023353293	R238	collagen type IV alpha 3 chain
NP_000082.2	COL4A3	1670	collagen alpha-3(IV) chain precursor [Homo sapiens]	YP_003986734.1	441	putative collagenous domain-containing protein [Acanthamoeba polyphaga mimivirus]	38	16	0.421052632	0.022754491	R238	collagen type IV alpha 3 chain
NP_000082.2	COL4A3	1670	collagen alpha-3(IV) chain precursor [Homo sapiens]	YP_003986734.1	441	putative collagenous domain-containing protein [Acanthamoeba polyphaga mimivirus]	39	15	0.384615385	0.023353293	R238	collagen type IV alpha 3 chain
NP_000082.2	COL4A3	1670	collagen alpha-3(IV) chain precursor [Homo sapiens]	YP_003986735.1	939	collagen-like protein 3 [Acanthamoeba polyphaga mimivirus]	570	199	0.343696028	0.315568862	R239	collagen type IV alpha 3 chain
NP_000082.2	COL4A3	1670	collagen alpha-3(IV) chain precursor [Homo sapiens]	YP_003986735.1	939	collagen-like protein 3 [Acanthamoeba polyphaga mimivirus]	456	172	0.369892473	0.277245509	R239	collagen type IV alpha 3 chain
NP_000082.2	COL4A3	1670	collagen alpha-3(IV) chain precursor [Homo sapiens]	YP_003986735.1	939	collagen-like protein 3 [Acanthamoeba polyphaga mimivirus]	569	184	0.315608919	0.311976048	R239	collagen type IV alpha 3 chain
NP_000082.2	COL4A3	1670	collagen alpha-3(IV) chain precursor [Homo sapiens]	YP_003986735.1	939	collagen-like protein 3 [Acanthamoeba polyphaga mimivirus]	569	176	0.290429043	0.331736527	R239	collagen type IV alpha 3 chain
NP_000082.2	COL4A3	1670	collagen alpha-3(IV) chain precursor [Homo sapiens]	YP_003986735.1	939	collagen-like protein 3 [Acanthamoeba polyphaga mimivirus]	574	196	0.331641286	0.32754491	R239	collagen type IV alpha 3 chain
NP_000082.2	COL4A3	1670	collagen alpha-3(IV) chain precursor [Homo sapiens]	YP_003986735.1	939	collagen-like protein 3 [Acanthamoeba polyphaga mimivirus]	558	177	0.307826087	0.302994012	R239	collagen type IV alpha 3 chain
NP_000082.2	COL4A3	1670	collagen alpha-3(IV) chain precursor [Homo sapiens]	YP_003986735.1	939	collagen-like protein 3 [Acanthamoeba polyphaga mimivirus]	615	206	0.317901235	0.359281437	R239	collagen type IV alpha 3 chain
NP_000082.2	COL4A3	1670	collagen alpha-3(IV) chain precursor [Homo sapiens]	YP_003986735.1	939	collagen-like protein 3 [Acanthamoeba polyphaga mimivirus]	573	196	0.323432343	0.353892216	R239	collagen type IV alpha 3 chain
NP_000082.2	COL4A3	1670	collagen alpha-3(IV) chain precursor [Homo sapiens]	YP_003986735.1	939	collagen-like protein 3 [Acanthamoeba polyphaga mimivirus]	572	185	0.302287582	0.340718563	R239	collagen type IV alpha 3 chain
NP_000082.2	COL4A3	1670	collagen alpha-3(IV) chain precursor [Homo sapiens]	YP_003986735.1	939	collagen-like protein 3 [Acanthamoeba polyphaga mimivirus]	575	188	0.318104907	0.332335329	R239	collagen type IV alpha 3 chain
NP_000082.2	COL4A3	1670	collagen alpha-3(IV) chain precursor [Homo sapiens]	YP_003986735.1	939	collagen-like protein 3 [Acanthamoeba polyphaga mimivirus]	311	108	0.314868805	0.205389222	R239	collagen type IV alpha 3 chain
NP_000082.2	COL4A3	1670	collagen alpha-3(IV) chain precursor [Homo sapiens]	YP_003986735.1	939	collagen-like protein 3 [Acanthamoeba polyphaga mimivirus]	261	101	0.349480969	0.173053892	R239	collagen type IV alpha 3 chain
NP_000082.2	COL4A3	1670	collagen alpha-3(IV) chain precursor [Homo sapiens]	YP_003986735.1	939	collagen-like protein 3 [Acanthamoeba polyphaga mimivirus]	340	119	0.334269663	0.205988024	R239	collagen type IV alpha 3 chain
NP_000082.2	COL4A3	1670	collagen alpha-3(IV) chain precursor [Homo sapiens]	YP_003986736.1	817	collagen-like protein 4 [Acanthamoeba polyphaga mimivirus]	499	200	0.362976407	0.329341317	R240	collagen type IV alpha 3 chain
NP_000082.2	COL4A3	1670	collagen alpha-3(IV) chain precursor [Homo sapiens]	YP_003986736.1	817	collagen-like protein 4 [Acanthamoeba polyphaga mimivirus]	498	199	0.373358349	0.319161677	R240	collagen type IV alpha 3 chain
NP_000082.2	COL4A3	1670	collagen alpha-3(IV) chain precursor [Homo sapiens]	YP_003986736.1	817	collagen-like protein 4 [Acanthamoeba polyphaga mimivirus]	500	195	0.365168539	0.318562874	R240	collagen type IV alpha 3 chain
NP_000082.2	COL4A3	1670	collagen alpha-3(IV) chain precursor [Homo sapiens]	YP_003986736.1	817	collagen-like protein 4 [Acanthamoeba polyphaga mimivirus]	498	197	0.368913858	0.316167665	R240	collagen type IV alpha 3 chain
NP_000082.2	COL4A3	1670	collagen alpha-3(IV) chain precursor [Homo sapiens]	YP_003986736.1	817	collagen-like protein 4 [Acanthamoeba polyphaga mimivirus]	497	196	0.371916509	0.309580838	R240	collagen type IV alpha 3 chain
NP_000082.2	COL4A3	1670	collagen alpha-3(IV) chain precursor [Homo sapiens]	YP_003986736.1	817	collagen-like protein 4 [Acanthamoeba polyphaga mimivirus]	500	198	0.372180451	0.313173653	R240	collagen type IV alpha 3 chain
NP_000082.2	COL4A3	1670	collagen alpha-3(IV) chain precursor [Homo sapiens]	YP_003986736.1	817	collagen-like protein 4 [Acanthamoeba polyphaga mimivirus]	487	181	0.371663244	0.278443114	R240	collagen type IV alpha 3 chain
NP_000082.2	COL4A3	1670	collagen alpha-3(IV) chain precursor [Homo sapiens]	YP_003986736.1	817	collagen-like protein 4 [Acanthamoeba polyphaga mimivirus]	498	192	0.363636364	0.311377246	R240	collagen type IV alpha 3 chain
NP_000082.2	COL4A3	1670	collagen alpha-3(IV) chain precursor [Homo sapiens]	YP_003986736.1	817	collagen-like protein 4 [Acanthamoeba polyphaga mimivirus]	499	198	0.361313869	0.328143713	R240	collagen type IV alpha 3 chain
NP_000082.2	COL4A3	1670	collagen alpha-3(IV) chain precursor [Homo sapiens]	YP_003986736.1	817	collagen-like protein 4 [Acanthamoeba polyphaga mimivirus]	502	204	0.358523726	0.337724551	R240	collagen type IV alpha 3 chain
NP_000082.2	COL4A3	1670	collagen alpha-3(IV) chain precursor [Homo sapiens]	YP_003986736.1	817	collagen-like protein 4 [Acanthamoeba polyphaga mimivirus]	499	188	0.351401869	0.310778443	R240	collagen type IV alpha 3 chain
NP_000082.2	COL4A3	1670	collagen alpha-3(IV) chain precursor [Homo sapiens]	YP_003986736.1	817	collagen-like protein 4 [Acanthamoeba polyphaga mimivirus]	265	102	0.382022472	0.158083832	R240	collagen type IV alpha 3 chain
NP_000082.2	COL4A3	1670	collagen alpha-3(IV) chain precursor [Homo sapiens]	YP_003986736.1	817	collagen-like protein 4 [Acanthamoeba polyphaga mimivirus]	232	88	0.352	0.149700599	R240	collagen type IV alpha 3 chain
NP_000082.2	COL4A3	1670	collagen alpha-3(IV) chain precursor [Homo sapiens]	YP_003986737.1	812	collagen-like protein 5 [Acanthamoeba polyphaga mimivirus]	506	209	0.389199255	0.313772455	R241	collagen type IV alpha 3 chain
NP_000082.2	COL4A3	1670	collagen alpha-3(IV) chain precursor [Homo sapiens]	YP_003986737.1	812	collagen-like protein 5 [Acanthamoeba polyphaga mimivirus]	504	199	0.386407767	0.307185629	R241	collagen type IV alpha 3 chain
NP_000082.2	COL4A3	1670	collagen alpha-3(IV) chain precursor [Homo sapiens]	YP_003986737.1	812	collagen-like protein 5 [Acanthamoeba polyphaga mimivirus]	507	191	0.369439072	0.304790419	R241	collagen type IV alpha 3 chain
NP_000082.2	COL4A3	1670	collagen alpha-3(IV) chain precursor [Homo sapiens]	YP_003986737.1	812	collagen-like protein 5 [Acanthamoeba polyphaga mimivirus]	499	175	0.347912525	0.289221557	R241	collagen type IV alpha 3 chain
NP_000082.2	COL4A3	1670	collagen alpha-3(IV) chain precursor [Homo sapiens]	YP_003986737.1	812	collagen-like protein 5 [Acanthamoeba polyphaga mimivirus]	503	181	0.348747592	0.309580838	R241	collagen type IV alpha 3 chain
NP_000082.2	COL4A3	1670	collagen alpha-3(IV) chain precursor [Homo sapiens]	YP_003986737.1	812	collagen-like protein 5 [Acanthamoeba polyphaga mimivirus]	502	196	0.353153153	0.330538922	R241	collagen type IV alpha 3 chain
NP_000082.2	COL4A3	1670	collagen alpha-3(IV) chain precursor [Homo sapiens]	YP_003986737.1	812	collagen-like protein 5 [Acanthamoeba polyphaga mimivirus]	504	199	0.362477231	0.328143713	R241	collagen type IV alpha 3 chain
NP_000082.2	COL4A3	1670	collagen alpha-3(IV) chain precursor [Homo sapiens]	YP_003986737.1	812	collagen-like protein 5 [Acanthamoeba polyphaga mimivirus]	447	173	0.38021978	0.270658683	R241	collagen type IV alpha 3 chain
NP_000082.2	COL4A3	1670	collagen alpha-3(IV) chain precursor [Homo sapiens]	YP_003986737.1	812	collagen-like protein 5 [Acanthamoeba polyphaga mimivirus]	504	172	0.330769231	0.300598802	R241	collagen type IV alpha 3 chain
NP_000082.2	COL4A3	1670	collagen alpha-3(IV) chain precursor [Homo sapiens]	YP_003986737.1	812	collagen-like protein 5 [Acanthamoeba polyphaga mimivirus]	495	190	0.355140187	0.319161677	R241	collagen type IV alpha 3 chain
NP_000082.2	COL4A3	1670	collagen alpha-3(IV) chain precursor [Homo sapiens]	YP_003986737.1	812	collagen-like protein 5 [Acanthamoeba polyphaga mimivirus]	503	189	0.347426471	0.319161677	R241	collagen type IV alpha 3 chain
NP_000082.2	COL4A3	1670	collagen alpha-3(IV) chain precursor [Homo sapiens]	YP_003986737.1	812	collagen-like protein 5 [Acanthamoeba polyphaga mimivirus]	502	185	0.340699816	0.322155689	R241	collagen type IV alpha 3 chain
NP_000082.2	COL4A3	1670	collagen alpha-3(IV) chain precursor [Homo sapiens]	YP_003986737.1	812	collagen-like protein 5 [Acanthamoeba polyphaga mimivirus]	282	104	0.34551495	0.170658683	R241	collagen type IV alpha 3 chain
NP_000082.2	COL4A3	1670	collagen alpha-3(IV) chain precursor [Homo sapiens]	YP_003986737.1	812	collagen-like protein 5 [Acanthamoeba polyphaga mimivirus]	504	191	0.364503817	0.298203593	R241	collagen type IV alpha 3 chain
NP_000082.2	COL4A3	1670	collagen alpha-3(IV) chain precursor [Homo sapiens]	YP_003986737.1	812	collagen-like protein 5 [Acanthamoeba polyphaga mimivirus]	279	97	0.334482759	0.159281437	R241	collagen type IV alpha 3 chain
NP_000082.2	COL4A3	1670	collagen alpha-3(IV) chain precursor [Homo sapiens]	YP_003986737.1	812	collagen-like protein 5 [Acanthamoeba polyphaga mimivirus]	459	148	0.311578947	0.241317365	R241	collagen type IV alpha 3 chain
NP_000082.2	COL4A3	1670	collagen alpha-3(IV) chain precursor [Homo sapiens]	YP_003986737.1	812	collagen-like protein 5 [Acanthamoeba polyphaga mimivirus]	465	165	0.34591195	0.263473054	R241	collagen type IV alpha 3 chain
NP_000082.2	COL4A3	1670	collagen alpha-3(IV) chain precursor [Homo sapiens]	YP_003987190.1	1387	collagen-like protein 6 [Acanthamoeba polyphaga mimivirus]	638	217	0.328787879	0.339520958	L668	collagen type IV alpha 3 chain
NP_000082.2	COL4A3	1670	collagen alpha-3(IV) chain precursor [Homo sapiens]	YP_003987190.1	1387	collagen-like protein 6 [Acanthamoeba polyphaga mimivirus]	638	225	0.332840237	0.377245509	L668	collagen type IV alpha 3 chain
NP_000082.2	COL4A3	1670	collagen alpha-3(IV) chain precursor [Homo sapiens]	YP_003987190.1	1387	collagen-like protein 6 [Acanthamoeba polyphaga mimivirus]	643	242	0.34375	0.40239521	L668	collagen type IV alpha 3 chain
NP_000082.2	COL4A3	1670	collagen alpha-3(IV) chain precursor [Homo sapiens]	YP_003987190.1	1387	collagen-like protein 6 [Acanthamoeba polyphaga mimivirus]	641	218	0.324404762	0.376047904	L668	collagen type IV alpha 3 chain
NP_000082.2	COL4A3	1670	collagen alpha-3(IV) chain precursor [Homo sapiens]	YP_003987190.1	1387	collagen-like protein 6 [Acanthamoeba polyphaga mimivirus]	615	217	0.341194969	0.350898204	L668	collagen type IV alpha 3 chain
NP_000082.2	COL4A3	1670	collagen alpha-3(IV) chain precursor [Homo sapiens]	YP_003987190.1	1387	collagen-like protein 6 [Acanthamoeba polyphaga mimivirus]	642	239	0.33997155	0.398203593	L668	collagen type IV alpha 3 chain
NP_000082.2	COL4A3	1670	collagen alpha-3(IV) chain precursor [Homo sapiens]	YP_003987190.1	1387	collagen-like protein 6 [Acanthamoeba polyphaga mimivirus]	580	209	0.329652997	0.347904192	L668	collagen type IV alpha 3 chain
NP_000082.2	COL4A3	1670	collagen alpha-3(IV) chain precursor [Homo sapiens]	YP_003987190.1	1387	collagen-like protein 6 [Acanthamoeba polyphaga mimivirus]	654	214	0.321804511	0.366467066	L668	collagen type IV alpha 3 chain
NP_000082.2	COL4A3	1670	collagen alpha-3(IV) chain precursor [Homo sapiens]	YP_003987190.1	1387	collagen-like protein 6 [Acanthamoeba polyphaga mimivirus]	646	240	0.331034483	0.420359281	L668	collagen type IV alpha 3 chain
NP_000082.2	COL4A3	1670	collagen alpha-3(IV) chain precursor [Homo sapiens]	YP_003987190.1	1387	collagen-like protein 6 [Acanthamoeba polyphaga mimivirus]	469	166	0.322330097	0.298802395	L668	collagen type IV alpha 3 chain
NP_000082.2	COL4A3	1670	collagen alpha-3(IV) chain precursor [Homo sapiens]	YP_003987190.1	1387	collagen-like protein 6 [Acanthamoeba polyphaga mimivirus]	380	126	0.316582915	0.217964072	L668	collagen type IV alpha 3 chain
NP_000082.2	COL4A3	1670	collagen alpha-3(IV) chain precursor [Homo sapiens]	YP_003987190.1	1387	collagen-like protein 6 [Acanthamoeba polyphaga mimivirus]	130	51	0.392307692	0.077844311	L668	collagen type IV alpha 3 chain
NP_000082.2	COL4A3	1670	collagen alpha-3(IV) chain precursor [Homo sapiens]	YP_003987190.1	1387	collagen-like protein 6 [Acanthamoeba polyphaga mimivirus]	141	47	0.333333333	0.084431138	L668	collagen type IV alpha 3 chain
NP_000082.2	COL4A3	1670	collagen alpha-3(IV) chain precursor [Homo sapiens]	YP_003987191.1	1937	collagen-like protein 7 [Acanthamoeba polyphaga mimivirus]	920	333	0.342945417	0.537125749	L669	collagen type IV alpha 3 chain
NP_000082.2	COL4A3	1670	collagen alpha-3(IV) chain precursor [Homo sapiens]	YP_003987191.1	1937	collagen-like protein 7 [Acanthamoeba polyphaga mimivirus]	464	172	0.35908142	0.279041916	L669	collagen type IV alpha 3 chain
NP_000082.2	COL4A3	1670	collagen alpha-3(IV) chain precursor [Homo sapiens]	YP_003987191.1	1937	collagen-like protein 7 [Acanthamoeba polyphaga mimivirus]	468	162	0.336798337	0.27005988	L669	collagen type IV alpha 3 chain
NP_000082.2	COL4A3	1670	collagen alpha-3(IV) chain precursor [Homo sapiens]	YP_003987191.1	1937	collagen-like protein 7 [Acanthamoeba polyphaga mimivirus]	394	142	0.341346154	0.24011976	L669	collagen type IV alpha 3 chain
NP_000082.2	COL4A3	1670	collagen alpha-3(IV) chain precursor [Homo sapiens]	YP_003987191.1	1937	collagen-like protein 7 [Acanthamoeba polyphaga mimivirus]	394	151	0.352803738	0.250898204	L669	collagen type IV alpha 3 chain
NP_000082.2	COL4A3	1670	collagen alpha-3(IV) chain precursor [Homo sapiens]	YP_003987191.1	1937	collagen-like protein 7 [Acanthamoeba polyphaga mimivirus]	388	146	0.357843137	0.243113772	L669	collagen type IV alpha 3 chain
NP_000082.2	COL4A3	1670	collagen alpha-3(IV) chain precursor [Homo sapiens]	YP_003987191.1	1937	collagen-like protein 7 [Acanthamoeba polyphaga mimivirus]	337	138	0.376021798	0.218562874	L669	collagen type IV alpha 3 chain
NP_000082.2	COL4A3	1670	collagen alpha-3(IV) chain precursor [Homo sapiens]	YP_003987191.1	1937	collagen-like protein 7 [Acanthamoeba polyphaga mimivirus]	420	164	0.349680171	0.262874251	L669	collagen type IV alpha 3 chain
NP_000082.2	COL4A3	1670	collagen alpha-3(IV) chain precursor [Homo sapiens]	YP_003987191.1	1937	collagen-like protein 7 [Acanthamoeba polyphaga mimivirus]	424	153	0.331168831	0.273652695	L669	collagen type IV alpha 3 chain
NP_000082.2	COL4A3	1670	collagen alpha-3(IV) chain precursor [Homo sapiens]	YP_003987191.1	1937	collagen-like protein 7 [Acanthamoeba polyphaga mimivirus]	458	161	0.327235772	0.261676647	L669	collagen type IV alpha 3 chain
NP_000082.2	COL4A3	1670	collagen alpha-3(IV) chain precursor [Homo sapiens]	YP_003987191.1	1937	collagen-like protein 7 [Acanthamoeba polyphaga mimivirus]	313	108	0.336448598	0.188622754	L669	collagen type IV alpha 3 chain
NP_000082.2	COL4A3	1670	collagen alpha-3(IV) chain precursor [Homo sapiens]	YP_003987191.1	1937	collagen-like protein 7 [Acanthamoeba polyphaga mimivirus]	429	144	0.328767123	0.235329341	L669	collagen type IV alpha 3 chain
NP_000082.2	COL4A3	1670	collagen alpha-3(IV) chain precursor [Homo sapiens]	YP_003987191.1	1937	collagen-like protein 7 [Acanthamoeba polyphaga mimivirus]	150	56	0.373333333	0.089820359	L669	collagen type IV alpha 3 chain
NP_000082.2	COL4A3	1670	collagen alpha-3(IV) chain precursor [Homo sapiens]	YP_003987191.1	1937	collagen-like protein 7 [Acanthamoeba polyphaga mimivirus]	305	95	0.299684543	0.171257485	L669	collagen type IV alpha 3 chain
NP_000082.2	COL4A3	1670	collagen alpha-3(IV) chain precursor [Homo sapiens]	YP_003987191.1	1937	collagen-like protein 7 [Acanthamoeba polyphaga mimivirus]	132	44	0.333333333	0.062874251	L669	collagen type IV alpha 3 chain
NP_000082.2	COL4A3	1670	collagen alpha-3(IV) chain precursor [Homo sapiens]	YP_003987191.1	1937	collagen-like protein 7 [Acanthamoeba polyphaga mimivirus]	53	19	0.358490566	0.031736527	L669	collagen type IV alpha 3 chain
NP_000083.3	COL4A4	1690	collagen alpha-4(IV) chain precursor [Homo sapiens]	YP_003986560.1	945	collagen-like protein 1 [Acanthamoeba polyphaga mimivirus]	686	225	0.322812052	0.368047337	L71	collagen type IV alpha 4 chain
NP_000083.3	COL4A4	1690	collagen alpha-4(IV) chain precursor [Homo sapiens]	YP_003986560.1	945	collagen-like protein 1 [Acanthamoeba polyphaga mimivirus]	669	217	0.307365439	0.400591716	L71	collagen type IV alpha 4 chain
NP_000083.3	COL4A4	1690	collagen alpha-4(IV) chain precursor [Homo sapiens]	YP_003986560.1	945	collagen-like protein 1 [Acanthamoeba polyphaga mimivirus]	742	262	0.33248731	0.439053254	L71	collagen type IV alpha 4 chain
NP_000083.3	COL4A4	1690	collagen alpha-4(IV) chain precursor [Homo sapiens]	YP_003986560.1	945	collagen-like protein 1 [Acanthamoeba polyphaga mimivirus]	667	234	0.326359833	0.389940828	L71	collagen type IV alpha 4 chain
NP_000083.3	COL4A4	1690	collagen alpha-4(IV) chain precursor [Homo sapiens]	YP_003986560.1	945	collagen-like protein 1 [Acanthamoeba polyphaga mimivirus]	751	257	0.334635417	0.431360947	L71	collagen type IV alpha 4 chain
NP_000083.3	COL4A4	1690	collagen alpha-4(IV) chain precursor [Homo sapiens]	YP_003986560.1	945	collagen-like protein 1 [Acanthamoeba polyphaga mimivirus]	671	207	0.299565847	0.356213018	L71	collagen type IV alpha 4 chain
NP_000083.3	COL4A4	1690	collagen alpha-4(IV) chain precursor [Homo sapiens]	YP_003986560.1	945	collagen-like protein 1 [Acanthamoeba polyphaga mimivirus]	600	210	0.333863275	0.360946746	L71	collagen type IV alpha 4 chain
NP_000083.3	COL4A4	1690	collagen alpha-4(IV) chain precursor [Homo sapiens]	YP_003986560.1	945	collagen-like protein 1 [Acanthamoeba polyphaga mimivirus]	606	200	0.311041991	0.34852071	L71	collagen type IV alpha 4 chain
NP_000083.3	COL4A4	1690	collagen alpha-4(IV) chain precursor [Homo sapiens]	YP_003986560.1	945	collagen-like protein 1 [Acanthamoeba polyphaga mimivirus]	255	85	0.333333333	0.14260355	L71	collagen type IV alpha 4 chain
NP_000083.3	COL4A4	1690	collagen alpha-4(IV) chain precursor [Homo sapiens]	YP_003986692.1	1595	collagen-like protein 2 [Acanthamoeba polyphaga mimivirus]	1070	395	0.352993744	0.633136095	R196	collagen type IV alpha 4 chain
NP_000083.3	COL4A4	1690	collagen alpha-4(IV) chain precursor [Homo sapiens]	YP_003986692.1	1595	collagen-like protein 2 [Acanthamoeba polyphaga mimivirus]	1127	407	0.342881213	0.663905325	R196	collagen type IV alpha 4 chain
NP_000083.3	COL4A4	1690	collagen alpha-4(IV) chain precursor [Homo sapiens]	YP_003986692.1	1595	collagen-like protein 2 [Acanthamoeba polyphaga mimivirus]	1127	402	0.338099243	0.661538462	R196	collagen type IV alpha 4 chain
NP_000083.3	COL4A4	1690	collagen alpha-4(IV) chain precursor [Homo sapiens]	YP_003986692.1	1595	collagen-like protein 2 [Acanthamoeba polyphaga mimivirus]	1127	388	0.332761578	0.624260355	R196	collagen type IV alpha 4 chain
NP_000083.3	COL4A4	1690	collagen alpha-4(IV) chain precursor [Homo sapiens]	YP_003986692.1	1595	collagen-like protein 2 [Acanthamoeba polyphaga mimivirus]	989	371	0.363013699	0.593491124	R196	collagen type IV alpha 4 chain
NP_000083.3	COL4A4	1690	collagen alpha-4(IV) chain precursor [Homo sapiens]	YP_003986692.1	1595	collagen-like protein 2 [Acanthamoeba polyphaga mimivirus]	990	363	0.350724638	0.586982249	R196	collagen type IV alpha 4 chain
NP_000083.3	COL4A4	1690	collagen alpha-4(IV) chain precursor [Homo sapiens]	YP_003986692.1	1595	collagen-like protein 2 [Acanthamoeba polyphaga mimivirus]	889	328	0.35042735	0.533136095	R196	collagen type IV alpha 4 chain
NP_000083.3	COL4A4	1690	collagen alpha-4(IV) chain precursor [Homo sapiens]	YP_003986692.1	1595	collagen-like protein 2 [Acanthamoeba polyphaga mimivirus]	786	274	0.333739342	0.449704142	R196	collagen type IV alpha 4 chain
NP_000083.3	COL4A4	1690	collagen alpha-4(IV) chain precursor [Homo sapiens]	YP_003986692.1	1595	collagen-like protein 2 [Acanthamoeba polyphaga mimivirus]	389	121	0.31025641	0.175739645	R196	collagen type IV alpha 4 chain
NP_000083.3	COL4A4	1690	collagen alpha-4(IV) chain precursor [Homo sapiens]	YP_003986734.1	441	putative collagenous domain-containing protein [Acanthamoeba polyphaga mimivirus]	39	20	0.512820513	0.023076923	R238	collagen type IV alpha 4 chain
NP_000083.3	COL4A4	1690	collagen alpha-4(IV) chain precursor [Homo sapiens]	YP_003986734.1	441	putative collagenous domain-containing protein [Acanthamoeba polyphaga mimivirus]	36	17	0.472222222	0.021301775	R238	collagen type IV alpha 4 chain
NP_000083.3	COL4A4	1690	collagen alpha-4(IV) chain precursor [Homo sapiens]	YP_003986734.1	441	putative collagenous domain-containing protein [Acanthamoeba polyphaga mimivirus]	41	17	0.414634146	0.024260355	R238	collagen type IV alpha 4 chain
NP_000083.3	COL4A4	1690	collagen alpha-4(IV) chain precursor [Homo sapiens]	YP_003986734.1	441	putative collagenous domain-containing protein [Acanthamoeba polyphaga mimivirus]	39	15	0.384615385	0.023076923	R238	collagen type IV alpha 4 chain
NP_000083.3	COL4A4	1690	collagen alpha-4(IV) chain precursor [Homo sapiens]	YP_003986734.1	441	putative collagenous domain-containing protein [Acanthamoeba polyphaga mimivirus]	39	17	0.435897436	0.023076923	R238	collagen type IV alpha 4 chain
NP_000083.3	COL4A4	1690	collagen alpha-4(IV) chain precursor [Homo sapiens]	YP_003986734.1	441	putative collagenous domain-containing protein [Acanthamoeba polyphaga mimivirus]	42	17	0.404761905	0.024852071	R238	collagen type IV alpha 4 chain
NP_000083.3	COL4A4	1690	collagen alpha-4(IV) chain precursor [Homo sapiens]	YP_003986734.1	441	putative collagenous domain-containing protein [Acanthamoeba polyphaga mimivirus]	39	16	0.41025641	0.023076923	R238	collagen type IV alpha 4 chain
NP_000083.3	COL4A4	1690	collagen alpha-4(IV) chain precursor [Homo sapiens]	YP_003986734.1	441	putative collagenous domain-containing protein [Acanthamoeba polyphaga mimivirus]	39	15	0.384615385	0.023076923	R238	collagen type IV alpha 4 chain
NP_000083.3	COL4A4	1690	collagen alpha-4(IV) chain precursor [Homo sapiens]	YP_003986734.1	441	putative collagenous domain-containing protein [Acanthamoeba polyphaga mimivirus]	39	15	0.384615385	0.023076923	R238	collagen type IV alpha 4 chain
NP_000083.3	COL4A4	1690	collagen alpha-4(IV) chain precursor [Homo sapiens]	YP_003986734.1	441	putative collagenous domain-containing protein [Acanthamoeba polyphaga mimivirus]	36	18	0.5	0.021301775	R238	collagen type IV alpha 4 chain
NP_000083.3	COL4A4	1690	collagen alpha-4(IV) chain precursor [Homo sapiens]	YP_003986734.1	441	putative collagenous domain-containing protein [Acanthamoeba polyphaga mimivirus]	39	14	0.358974359	0.023076923	R238	collagen type IV alpha 4 chain
NP_000083.3	COL4A4	1690	collagen alpha-4(IV) chain precursor [Homo sapiens]	YP_003986735.1	939	collagen-like protein 3 [Acanthamoeba polyphaga mimivirus]	616	221	0.351351351	0.350887574	R239	collagen type IV alpha 4 chain
NP_000083.3	COL4A4	1690	collagen alpha-4(IV) chain precursor [Homo sapiens]	YP_003986735.1	939	collagen-like protein 3 [Acanthamoeba polyphaga mimivirus]	614	198	0.317817014	0.301775148	R239	collagen type IV alpha 4 chain
NP_000083.3	COL4A4	1690	collagen alpha-4(IV) chain precursor [Homo sapiens]	YP_003986735.1	939	collagen-like protein 3 [Acanthamoeba polyphaga mimivirus]	615	220	0.34591195	0.344970414	R239	collagen type IV alpha 4 chain
NP_000083.3	COL4A4	1690	collagen alpha-4(IV) chain precursor [Homo sapiens]	YP_003986735.1	939	collagen-like protein 3 [Acanthamoeba polyphaga mimivirus]	683	230	0.322128852	0.407692308	R239	collagen type IV alpha 4 chain
NP_000083.3	COL4A4	1690	collagen alpha-4(IV) chain precursor [Homo sapiens]	YP_003986735.1	939	collagen-like protein 3 [Acanthamoeba polyphaga mimivirus]	571	184	0.311336717	0.322485207	R239	collagen type IV alpha 4 chain
NP_000083.3	COL4A4	1690	collagen alpha-4(IV) chain precursor [Homo sapiens]	YP_003986735.1	939	collagen-like protein 3 [Acanthamoeba polyphaga mimivirus]	627	223	0.335843373	0.377514793	R239	collagen type IV alpha 4 chain
NP_000083.3	COL4A4	1690	collagen alpha-4(IV) chain precursor [Homo sapiens]	YP_003986735.1	939	collagen-like protein 3 [Acanthamoeba polyphaga mimivirus]	571	205	0.334420881	0.349704142	R239	collagen type IV alpha 4 chain
NP_000083.3	COL4A4	1690	collagen alpha-4(IV) chain precursor [Homo sapiens]	YP_003986735.1	939	collagen-like protein 3 [Acanthamoeba polyphaga mimivirus]	615	196	0.315619968	0.304733728	R239	collagen type IV alpha 4 chain
NP_000083.3	COL4A4	1690	collagen alpha-4(IV) chain precursor [Homo sapiens]	YP_003986735.1	939	collagen-like protein 3 [Acanthamoeba polyphaga mimivirus]	626	204	0.31726283	0.337869822	R239	collagen type IV alpha 4 chain
NP_000083.3	COL4A4	1690	collagen alpha-4(IV) chain precursor [Homo sapiens]	YP_003986735.1	939	collagen-like protein 3 [Acanthamoeba polyphaga mimivirus]	570	186	0.309484193	0.320710059	R239	collagen type IV alpha 4 chain
NP_000083.3	COL4A4	1690	collagen alpha-4(IV) chain precursor [Homo sapiens]	YP_003986735.1	939	collagen-like protein 3 [Acanthamoeba polyphaga mimivirus]	620	208	0.314674735	0.34852071	R239	collagen type IV alpha 4 chain
NP_000083.3	COL4A4	1690	collagen alpha-4(IV) chain precursor [Homo sapiens]	YP_003986735.1	939	collagen-like protein 3 [Acanthamoeba polyphaga mimivirus]	481	154	0.309859155	0.255029586	R239	collagen type IV alpha 4 chain
NP_000083.3	COL4A4	1690	collagen alpha-4(IV) chain precursor [Homo sapiens]	YP_003986735.1	939	collagen-like protein 3 [Acanthamoeba polyphaga mimivirus]	300	106	0.353333333	0.173372781	R239	collagen type IV alpha 4 chain
NP_000083.3	COL4A4	1690	collagen alpha-4(IV) chain precursor [Homo sapiens]	YP_003986735.1	939	collagen-like protein 3 [Acanthamoeba polyphaga mimivirus]	200	74	0.37	0.100591716	R239	collagen type IV alpha 4 chain
NP_000083.3	COL4A4	1690	collagen alpha-4(IV) chain precursor [Homo sapiens]	YP_003986735.1	939	collagen-like protein 3 [Acanthamoeba polyphaga mimivirus]	119	52	0.43697479	0.069230769	R239	collagen type IV alpha 4 chain
NP_000083.3	COL4A4	1690	collagen alpha-4(IV) chain precursor [Homo sapiens]	YP_003986736.1	817	collagen-like protein 4 [Acanthamoeba polyphaga mimivirus]	496	198	0.373584906	0.313017751	R240	collagen type IV alpha 4 chain
NP_000083.3	COL4A4	1690	collagen alpha-4(IV) chain precursor [Homo sapiens]	YP_003986736.1	817	collagen-like protein 4 [Acanthamoeba polyphaga mimivirus]	501	182	0.348659004	0.307692308	R240	collagen type IV alpha 4 chain
NP_000083.3	COL4A4	1690	collagen alpha-4(IV) chain precursor [Homo sapiens]	YP_003986736.1	817	collagen-like protein 4 [Acanthamoeba polyphaga mimivirus]	508	201	0.368131868	0.320118343	R240	collagen type IV alpha 4 chain
NP_000083.3	COL4A4	1690	collagen alpha-4(IV) chain precursor [Homo sapiens]	YP_003986736.1	817	collagen-like protein 4 [Acanthamoeba polyphaga mimivirus]	497	196	0.357664234	0.320710059	R240	collagen type IV alpha 4 chain
NP_000083.3	COL4A4	1690	collagen alpha-4(IV) chain precursor [Homo sapiens]	YP_003986736.1	817	collagen-like protein 4 [Acanthamoeba polyphaga mimivirus]	499	191	0.373776908	0.298224852	R240	collagen type IV alpha 4 chain
NP_000083.3	COL4A4	1690	collagen alpha-4(IV) chain precursor [Homo sapiens]	YP_003986736.1	817	collagen-like protein 4 [Acanthamoeba polyphaga mimivirus]	500	198	0.367346939	0.317159763	R240	collagen type IV alpha 4 chain
NP_000083.3	COL4A4	1690	collagen alpha-4(IV) chain precursor [Homo sapiens]	YP_003986736.1	817	collagen-like protein 4 [Acanthamoeba polyphaga mimivirus]	477	187	0.357552581	0.30887574	R240	collagen type IV alpha 4 chain
NP_000083.3	COL4A4	1690	collagen alpha-4(IV) chain precursor [Homo sapiens]	YP_003986736.1	817	collagen-like protein 4 [Acanthamoeba polyphaga mimivirus]	498	192	0.343470483	0.330177515	R240	collagen type IV alpha 4 chain
NP_000083.3	COL4A4	1690	collagen alpha-4(IV) chain precursor [Homo sapiens]	YP_003986736.1	817	collagen-like protein 4 [Acanthamoeba polyphaga mimivirus]	499	192	0.35359116	0.318343195	R240	collagen type IV alpha 4 chain
NP_000083.3	COL4A4	1690	collagen alpha-4(IV) chain precursor [Homo sapiens]	YP_003986736.1	817	collagen-like protein 4 [Acanthamoeba polyphaga mimivirus]	478	182	0.366935484	0.283431953	R240	collagen type IV alpha 4 chain
NP_000083.3	COL4A4	1690	collagen alpha-4(IV) chain precursor [Homo sapiens]	YP_003986736.1	817	collagen-like protein 4 [Acanthamoeba polyphaga mimivirus]	499	206	0.362038664	0.333136095	R240	collagen type IV alpha 4 chain
NP_000083.3	COL4A4	1690	collagen alpha-4(IV) chain precursor [Homo sapiens]	YP_003986737.1	812	collagen-like protein 5 [Acanthamoeba polyphaga mimivirus]	507	203	0.376623377	0.312426036	R241	collagen type IV alpha 4 chain
NP_000083.3	COL4A4	1690	collagen alpha-4(IV) chain precursor [Homo sapiens]	YP_003986737.1	812	collagen-like protein 5 [Acanthamoeba polyphaga mimivirus]	504	183	0.36023622	0.277514793	R241	collagen type IV alpha 4 chain
NP_000083.3	COL4A4	1690	collagen alpha-4(IV) chain precursor [Homo sapiens]	YP_003986737.1	812	collagen-like protein 5 [Acanthamoeba polyphaga mimivirus]	502	190	0.374015748	0.286982249	R241	collagen type IV alpha 4 chain
NP_000083.3	COL4A4	1690	collagen alpha-4(IV) chain precursor [Homo sapiens]	YP_003986737.1	812	collagen-like protein 5 [Acanthamoeba polyphaga mimivirus]	513	199	0.381226054	0.301775148	R241	collagen type IV alpha 4 chain
NP_000083.3	COL4A4	1690	collagen alpha-4(IV) chain precursor [Homo sapiens]	YP_003986737.1	812	collagen-like protein 5 [Acanthamoeba polyphaga mimivirus]	500	180	0.340909091	0.286390533	R241	collagen type IV alpha 4 chain
NP_000083.3	COL4A4	1690	collagen alpha-4(IV) chain precursor [Homo sapiens]	YP_003986737.1	812	collagen-like protein 5 [Acanthamoeba polyphaga mimivirus]	498	188	0.359464627	0.302366864	R241	collagen type IV alpha 4 chain
NP_000083.3	COL4A4	1690	collagen alpha-4(IV) chain precursor [Homo sapiens]	YP_003986737.1	812	collagen-like protein 5 [Acanthamoeba polyphaga mimivirus]	509	189	0.350649351	0.317159763	R241	collagen type IV alpha 4 chain
NP_000083.3	COL4A4	1690	collagen alpha-4(IV) chain precursor [Homo sapiens]	YP_003986737.1	812	collagen-like protein 5 [Acanthamoeba polyphaga mimivirus]	504	185	0.355769231	0.282248521	R241	collagen type IV alpha 4 chain
NP_000083.3	COL4A4	1690	collagen alpha-4(IV) chain precursor [Homo sapiens]	YP_003986737.1	812	collagen-like protein 5 [Acanthamoeba polyphaga mimivirus]	372	126	0.338709677	0.2	R241	collagen type IV alpha 4 chain
NP_000083.3	COL4A4	1690	collagen alpha-4(IV) chain precursor [Homo sapiens]	YP_003986737.1	812	collagen-like protein 5 [Acanthamoeba polyphaga mimivirus]	461	179	0.346899225	0.284023669	R241	collagen type IV alpha 4 chain
NP_000083.3	COL4A4	1690	collagen alpha-4(IV) chain precursor [Homo sapiens]	YP_003986737.1	812	collagen-like protein 5 [Acanthamoeba polyphaga mimivirus]	200	69	0.341584158	0.10295858	R241	collagen type IV alpha 4 chain
NP_000083.3	COL4A4	1690	collagen alpha-4(IV) chain precursor [Homo sapiens]	YP_003986737.1	812	collagen-like protein 5 [Acanthamoeba polyphaga mimivirus]	268	84	0.307692308	0.116568047	R241	collagen type IV alpha 4 chain
NP_000083.3	COL4A4	1690	collagen alpha-4(IV) chain precursor [Homo sapiens]	YP_003987190.1	1387	collagen-like protein 6 [Acanthamoeba polyphaga mimivirus]	640	231	0.346326837	0.366272189	L668	collagen type IV alpha 4 chain
NP_000083.3	COL4A4	1690	collagen alpha-4(IV) chain precursor [Homo sapiens]	YP_003987190.1	1387	collagen-like protein 6 [Acanthamoeba polyphaga mimivirus]	641	217	0.327300151	0.334319527	L668	collagen type IV alpha 4 chain
NP_000083.3	COL4A4	1690	collagen alpha-4(IV) chain precursor [Homo sapiens]	YP_003987190.1	1387	collagen-like protein 6 [Acanthamoeba polyphaga mimivirus]	642	223	0.333832335	0.356804734	L668	collagen type IV alpha 4 chain
NP_000083.3	COL4A4	1690	collagen alpha-4(IV) chain precursor [Homo sapiens]	YP_003987190.1	1387	collagen-like protein 6 [Acanthamoeba polyphaga mimivirus]	640	229	0.345399698	0.369230769	L668	collagen type IV alpha 4 chain
NP_000083.3	COL4A4	1690	collagen alpha-4(IV) chain precursor [Homo sapiens]	YP_003987190.1	1387	collagen-like protein 6 [Acanthamoeba polyphaga mimivirus]	642	223	0.327941176	0.35443787	L668	collagen type IV alpha 4 chain
NP_000083.3	COL4A4	1690	collagen alpha-4(IV) chain precursor [Homo sapiens]	YP_003987190.1	1387	collagen-like protein 6 [Acanthamoeba polyphaga mimivirus]	640	224	0.333830104	0.372781065	L668	collagen type IV alpha 4 chain
NP_000083.3	COL4A4	1690	collagen alpha-4(IV) chain precursor [Homo sapiens]	YP_003987190.1	1387	collagen-like protein 6 [Acanthamoeba polyphaga mimivirus]	644	251	0.355021216	0.402366864	L668	collagen type IV alpha 4 chain
NP_000083.3	COL4A4	1690	collagen alpha-4(IV) chain precursor [Homo sapiens]	YP_003987190.1	1387	collagen-like protein 6 [Acanthamoeba polyphaga mimivirus]	624	230	0.353302611	0.360946746	L668	collagen type IV alpha 4 chain
NP_000083.3	COL4A4	1690	collagen alpha-4(IV) chain precursor [Homo sapiens]	YP_003987190.1	1387	collagen-like protein 6 [Acanthamoeba polyphaga mimivirus]	638	234	0.346153846	0.382248521	L668	collagen type IV alpha 4 chain
NP_000083.3	COL4A4	1690	collagen alpha-4(IV) chain precursor [Homo sapiens]	YP_003987190.1	1387	collagen-like protein 6 [Acanthamoeba polyphaga mimivirus]	308	131	0.380813953	0.20295858	L668	collagen type IV alpha 4 chain
NP_000083.3	COL4A4	1690	collagen alpha-4(IV) chain precursor [Homo sapiens]	YP_003987190.1	1387	collagen-like protein 6 [Acanthamoeba polyphaga mimivirus]	228	80	0.343347639	0.121301775	L668	collagen type IV alpha 4 chain
NP_000083.3	COL4A4	1690	collagen alpha-4(IV) chain precursor [Homo sapiens]	YP_003987190.1	1387	collagen-like protein 6 [Acanthamoeba polyphaga mimivirus]	240	77	0.310483871	0.137869822	L668	collagen type IV alpha 4 chain
NP_000083.3	COL4A4	1690	collagen alpha-4(IV) chain precursor [Homo sapiens]	YP_003987191.1	1937	collagen-like protein 7 [Acanthamoeba polyphaga mimivirus]	925	326	0.33299285	0.544378698	L669	collagen type IV alpha 4 chain
NP_000083.3	COL4A4	1690	collagen alpha-4(IV) chain precursor [Homo sapiens]	YP_003987191.1	1937	collagen-like protein 7 [Acanthamoeba polyphaga mimivirus]	379	149	0.3725	0.236094675	L669	collagen type IV alpha 4 chain
NP_000083.3	COL4A4	1690	collagen alpha-4(IV) chain precursor [Homo sapiens]	YP_003987191.1	1937	collagen-like protein 7 [Acanthamoeba polyphaga mimivirus]	495	191	0.373776908	0.296449704	L669	collagen type IV alpha 4 chain
NP_000083.3	COL4A4	1690	collagen alpha-4(IV) chain precursor [Homo sapiens]	YP_003987191.1	1937	collagen-like protein 7 [Acanthamoeba polyphaga mimivirus]	379	147	0.369346734	0.230769231	L669	collagen type IV alpha 4 chain
NP_000083.3	COL4A4	1690	collagen alpha-4(IV) chain precursor [Homo sapiens]	YP_003987191.1	1937	collagen-like protein 7 [Acanthamoeba polyphaga mimivirus]	429	160	0.372093023	0.235502959	L669	collagen type IV alpha 4 chain
NP_000083.3	COL4A4	1690	collagen alpha-4(IV) chain precursor [Homo sapiens]	YP_003987191.1	1937	collagen-like protein 7 [Acanthamoeba polyphaga mimivirus]	385	153	0.379652605	0.230769231	L669	collagen type IV alpha 4 chain
NP_000083.3	COL4A4	1690	collagen alpha-4(IV) chain precursor [Homo sapiens]	YP_003987191.1	1937	collagen-like protein 7 [Acanthamoeba polyphaga mimivirus]	455	154	0.322175732	0.265088757	L669	collagen type IV alpha 4 chain
NP_000083.3	COL4A4	1690	collagen alpha-4(IV) chain precursor [Homo sapiens]	YP_003987191.1	1937	collagen-like protein 7 [Acanthamoeba polyphaga mimivirus]	389	151	0.356132075	0.240236686	L669	collagen type IV alpha 4 chain
NP_000083.3	COL4A4	1690	collagen alpha-4(IV) chain precursor [Homo sapiens]	YP_003987191.1	1937	collagen-like protein 7 [Acanthamoeba polyphaga mimivirus]	466	173	0.357438017	0.279881657	L669	collagen type IV alpha 4 chain
NP_000083.3	COL4A4	1690	collagen alpha-4(IV) chain precursor [Homo sapiens]	YP_003987191.1	1937	collagen-like protein 7 [Acanthamoeba polyphaga mimivirus]	425	161	0.352297593	0.268639053	L669	collagen type IV alpha 4 chain
NP_000083.3	COL4A4	1690	collagen alpha-4(IV) chain precursor [Homo sapiens]	YP_003987191.1	1937	collagen-like protein 7 [Acanthamoeba polyphaga mimivirus]	424	164	0.342379958	0.268639053	L669	collagen type IV alpha 4 chain
NP_000083.3	COL4A4	1690	collagen alpha-4(IV) chain precursor [Homo sapiens]	YP_003987191.1	1937	collagen-like protein 7 [Acanthamoeba polyphaga mimivirus]	393	154	0.351598174	0.258579882	L669	collagen type IV alpha 4 chain
NP_000083.3	COL4A4	1690	collagen alpha-4(IV) chain precursor [Homo sapiens]	YP_003987191.1	1937	collagen-like protein 7 [Acanthamoeba polyphaga mimivirus]	381	144	0.353808354	0.223076923	L669	collagen type IV alpha 4 chain
NP_000083.3	COL4A4	1690	collagen alpha-4(IV) chain precursor [Homo sapiens]	YP_003987191.1	1937	collagen-like protein 7 [Acanthamoeba polyphaga mimivirus]	457	151	0.32826087	0.233727811	L669	collagen type IV alpha 4 chain
NP_000083.3	COL4A4	1690	collagen alpha-4(IV) chain precursor [Homo sapiens]	YP_003987191.1	1937	collagen-like protein 7 [Acanthamoeba polyphaga mimivirus]	339	134	0.371191136	0.2	L669	collagen type IV alpha 4 chain
NP_000083.3	COL4A4	1690	collagen alpha-4(IV) chain precursor [Homo sapiens]	YP_003987191.1	1937	collagen-like protein 7 [Acanthamoeba polyphaga mimivirus]	381	146	0.356968215	0.240236686	L669	collagen type IV alpha 4 chain
NP_000083.3	COL4A4	1690	collagen alpha-4(IV) chain precursor [Homo sapiens]	YP_003987191.1	1937	collagen-like protein 7 [Acanthamoeba polyphaga mimivirus]	399	156	0.367924528	0.24556213	L669	collagen type IV alpha 4 chain
NP_000083.3	COL4A4	1690	collagen alpha-4(IV) chain precursor [Homo sapiens]	YP_003987191.1	1937	collagen-like protein 7 [Acanthamoeba polyphaga mimivirus]	300	119	0.386363636	0.173964497	L669	collagen type IV alpha 4 chain
NP_000083.3	COL4A4	1690	collagen alpha-4(IV) chain precursor [Homo sapiens]	YP_003987191.1	1937	collagen-like protein 7 [Acanthamoeba polyphaga mimivirus]	196	73	0.334862385	0.128994083	L669	collagen type IV alpha 4 chain
NP_000083.3	COL4A4	1690	collagen alpha-4(IV) chain precursor [Homo sapiens]	YP_003987191.1	1937	collagen-like protein 7 [Acanthamoeba polyphaga mimivirus]	147	60	0.397350993	0.088757396	L669	collagen type IV alpha 4 chain
NP_000083.3	COL4A4	1690	collagen alpha-4(IV) chain precursor [Homo sapiens]	YP_003987191.1	1937	collagen-like protein 7 [Acanthamoeba polyphaga mimivirus]	161	64	0.376470588	0.100591716	L669	collagen type IV alpha 4 chain
NP_000083.3	COL4A4	1690	collagen alpha-4(IV) chain precursor [Homo sapiens]	YP_003987191.1	1937	collagen-like protein 7 [Acanthamoeba polyphaga mimivirus]	216	67	0.30044843	0.101183432	L669	collagen type IV alpha 4 chain
NP_000084.3	COL5A1	1838	collagen alpha-1(V) chain isoform 1 preproprotein [Homo sapiens]	YP_003986560.1	945	collagen-like protein 1 [Acanthamoeba polyphaga mimivirus]	669	240	0.355555556	0.349292709	L71	collagen type V alpha 1 chain
NP_000084.3	COL5A1	1838	collagen alpha-1(V) chain isoform 1 preproprotein [Homo sapiens]	YP_003986560.1	945	collagen-like protein 1 [Acanthamoeba polyphaga mimivirus]	687	230	0.329985653	0.346028292	L71	collagen type V alpha 1 chain
NP_000084.3	COL5A1	1838	collagen alpha-1(V) chain isoform 1 preproprotein [Homo sapiens]	YP_003986560.1	945	collagen-like protein 1 [Acanthamoeba polyphaga mimivirus]	696	245	0.350500715	0.360718172	L71	collagen type V alpha 1 chain
NP_000084.3	COL5A1	1838	collagen alpha-1(V) chain isoform 1 preproprotein [Homo sapiens]	YP_003986560.1	945	collagen-like protein 1 [Acanthamoeba polyphaga mimivirus]	679	254	0.345578231	0.396082699	L71	collagen type V alpha 1 chain
NP_000084.3	COL5A1	1838	collagen alpha-1(V) chain isoform 1 preproprotein [Homo sapiens]	YP_003986560.1	945	collagen-like protein 1 [Acanthamoeba polyphaga mimivirus]	744	258	0.344919786	0.383569097	L71	collagen type V alpha 1 chain
NP_000084.3	COL5A1	1838	collagen alpha-1(V) chain isoform 1 preproprotein [Homo sapiens]	YP_003986560.1	945	collagen-like protein 1 [Acanthamoeba polyphaga mimivirus]	743	245	0.32974428	0.368335147	L71	collagen type V alpha 1 chain
NP_000084.3	COL5A1	1838	collagen alpha-1(V) chain isoform 1 preproprotein [Homo sapiens]	YP_003986560.1	945	collagen-like protein 1 [Acanthamoeba polyphaga mimivirus]	649	233	0.355182927	0.346572361	L71	collagen type V alpha 1 chain
NP_000084.3	COL5A1	1838	collagen alpha-1(V) chain isoform 1 preproprotein [Homo sapiens]	YP_003986560.1	945	collagen-like protein 1 [Acanthamoeba polyphaga mimivirus]	672	231	0.330945559	0.353101197	L71	collagen type V alpha 1 chain
NP_000084.3	COL5A1	1838	collagen alpha-1(V) chain isoform 1 preproprotein [Homo sapiens]	YP_003986560.1	945	collagen-like protein 1 [Acanthamoeba polyphaga mimivirus]	578	195	0.333333333	0.308487486	L71	collagen type V alpha 1 chain
NP_000084.3	COL5A1	1838	collagen alpha-1(V) chain isoform 1 preproprotein [Homo sapiens]	YP_003986560.1	945	collagen-like protein 1 [Acanthamoeba polyphaga mimivirus]	371	131	0.35309973	0.174102285	L71	collagen type V alpha 1 chain
NP_000084.3	COL5A1	1838	collagen alpha-1(V) chain isoform 1 preproprotein [Homo sapiens]	YP_003986560.1	945	collagen-like protein 1 [Acanthamoeba polyphaga mimivirus]	371	126	0.339622642	0.174102285	L71	collagen type V alpha 1 chain
NP_000084.3	COL5A1	1838	collagen alpha-1(V) chain isoform 1 preproprotein [Homo sapiens]	YP_003986692.1	1595	collagen-like protein 2 [Acanthamoeba polyphaga mimivirus]	1013	379	0.3726647	0.541893362	R196	collagen type V alpha 1 chain
NP_000084.3	COL5A1	1838	collagen alpha-1(V) chain isoform 1 preproprotein [Homo sapiens]	YP_003986692.1	1595	collagen-like protein 2 [Acanthamoeba polyphaga mimivirus]	1069	387	0.360335196	0.552230686	R196	collagen type V alpha 1 chain
NP_000084.3	COL5A1	1838	collagen alpha-1(V) chain isoform 1 preproprotein [Homo sapiens]	YP_003986692.1	1595	collagen-like protein 2 [Acanthamoeba polyphaga mimivirus]	1080	401	0.360287511	0.588139282	R196	collagen type V alpha 1 chain
NP_000084.3	COL5A1	1838	collagen alpha-1(V) chain isoform 1 preproprotein [Homo sapiens]	YP_003986692.1	1595	collagen-like protein 2 [Acanthamoeba polyphaga mimivirus]	1022	362	0.353170732	0.514145811	R196	collagen type V alpha 1 chain
NP_000084.3	COL5A1	1838	collagen alpha-1(V) chain isoform 1 preproprotein [Homo sapiens]	YP_003986692.1	1595	collagen-like protein 2 [Acanthamoeba polyphaga mimivirus]	1034	384	0.361922714	0.566376496	R196	collagen type V alpha 1 chain
NP_000084.3	COL5A1	1838	collagen alpha-1(V) chain isoform 1 preproprotein [Homo sapiens]	YP_003986692.1	1595	collagen-like protein 2 [Acanthamoeba polyphaga mimivirus]	969	348	0.351160444	0.503264418	R196	collagen type V alpha 1 chain
NP_000084.3	COL5A1	1838	collagen alpha-1(V) chain isoform 1 preproprotein [Homo sapiens]	YP_003986692.1	1595	collagen-like protein 2 [Acanthamoeba polyphaga mimivirus]	697	263	0.364771151	0.387377584	R196	collagen type V alpha 1 chain
NP_000084.3	COL5A1	1838	collagen alpha-1(V) chain isoform 1 preproprotein [Homo sapiens]	YP_003986734.1	441	putative collagenous domain-containing protein [Acanthamoeba polyphaga mimivirus]	39	22	0.564102564	0.021218716	R238	collagen type V alpha 1 chain
NP_000084.3	COL5A1	1838	collagen alpha-1(V) chain isoform 1 preproprotein [Homo sapiens]	YP_003986734.1	441	putative collagenous domain-containing protein [Acanthamoeba polyphaga mimivirus]	39	14	0.358974359	0.021218716	R238	collagen type V alpha 1 chain
NP_000084.3	COL5A1	1838	collagen alpha-1(V) chain isoform 1 preproprotein [Homo sapiens]	YP_003986734.1	441	putative collagenous domain-containing protein [Acanthamoeba polyphaga mimivirus]	39	17	0.435897436	0.021218716	R238	collagen type V alpha 1 chain
NP_000084.3	COL5A1	1838	collagen alpha-1(V) chain isoform 1 preproprotein [Homo sapiens]	YP_003986734.1	441	putative collagenous domain-containing protein [Acanthamoeba polyphaga mimivirus]	39	17	0.435897436	0.021218716	R238	collagen type V alpha 1 chain
NP_000084.3	COL5A1	1838	collagen alpha-1(V) chain isoform 1 preproprotein [Homo sapiens]	YP_003986734.1	441	putative collagenous domain-containing protein [Acanthamoeba polyphaga mimivirus]	39	21	0.538461538	0.021218716	R238	collagen type V alpha 1 chain
NP_000084.3	COL5A1	1838	collagen alpha-1(V) chain isoform 1 preproprotein [Homo sapiens]	YP_003986734.1	441	putative collagenous domain-containing protein [Acanthamoeba polyphaga mimivirus]	39	16	0.41025641	0.021218716	R238	collagen type V alpha 1 chain
NP_000084.3	COL5A1	1838	collagen alpha-1(V) chain isoform 1 preproprotein [Homo sapiens]	YP_003986734.1	441	putative collagenous domain-containing protein [Acanthamoeba polyphaga mimivirus]	39	18	0.461538462	0.021218716	R238	collagen type V alpha 1 chain
NP_000084.3	COL5A1	1838	collagen alpha-1(V) chain isoform 1 preproprotein [Homo sapiens]	YP_003986734.1	441	putative collagenous domain-containing protein [Acanthamoeba polyphaga mimivirus]	42	16	0.380952381	0.022850925	R238	collagen type V alpha 1 chain
NP_000084.3	COL5A1	1838	collagen alpha-1(V) chain isoform 1 preproprotein [Homo sapiens]	YP_003986734.1	441	putative collagenous domain-containing protein [Acanthamoeba polyphaga mimivirus]	39	15	0.384615385	0.021218716	R238	collagen type V alpha 1 chain
NP_000084.3	COL5A1	1838	collagen alpha-1(V) chain isoform 1 preproprotein [Homo sapiens]	YP_003986734.1	441	putative collagenous domain-containing protein [Acanthamoeba polyphaga mimivirus]	39	15	0.384615385	0.021218716	R238	collagen type V alpha 1 chain
NP_000084.3	COL5A1	1838	collagen alpha-1(V) chain isoform 1 preproprotein [Homo sapiens]	YP_003986734.1	441	putative collagenous domain-containing protein [Acanthamoeba polyphaga mimivirus]	39	16	0.41025641	0.021218716	R238	collagen type V alpha 1 chain
NP_000084.3	COL5A1	1838	collagen alpha-1(V) chain isoform 1 preproprotein [Homo sapiens]	YP_003986734.1	441	putative collagenous domain-containing protein [Acanthamoeba polyphaga mimivirus]	38	20	0.526315789	0.020674646	R238	collagen type V alpha 1 chain
NP_000084.3	COL5A1	1838	collagen alpha-1(V) chain isoform 1 preproprotein [Homo sapiens]	YP_003986734.1	441	putative collagenous domain-containing protein [Acanthamoeba polyphaga mimivirus]	39	18	0.461538462	0.021218716	R238	collagen type V alpha 1 chain
NP_000084.3	COL5A1	1838	collagen alpha-1(V) chain isoform 1 preproprotein [Homo sapiens]	YP_003986734.1	441	putative collagenous domain-containing protein [Acanthamoeba polyphaga mimivirus]	39	16	0.41025641	0.021218716	R238	collagen type V alpha 1 chain
NP_000084.3	COL5A1	1838	collagen alpha-1(V) chain isoform 1 preproprotein [Homo sapiens]	YP_003986734.1	441	putative collagenous domain-containing protein [Acanthamoeba polyphaga mimivirus]	37	18	0.486486486	0.020130577	R238	collagen type V alpha 1 chain
NP_000084.3	COL5A1	1838	collagen alpha-1(V) chain isoform 1 preproprotein [Homo sapiens]	YP_003986734.1	441	putative collagenous domain-containing protein [Acanthamoeba polyphaga mimivirus]	39	16	0.41025641	0.021218716	R238	collagen type V alpha 1 chain
NP_000084.3	COL5A1	1838	collagen alpha-1(V) chain isoform 1 preproprotein [Homo sapiens]	YP_003986734.1	441	putative collagenous domain-containing protein [Acanthamoeba polyphaga mimivirus]	39	18	0.461538462	0.021218716	R238	collagen type V alpha 1 chain
NP_000084.3	COL5A1	1838	collagen alpha-1(V) chain isoform 1 preproprotein [Homo sapiens]	YP_003986734.1	441	putative collagenous domain-containing protein [Acanthamoeba polyphaga mimivirus]	39	19	0.487179487	0.021218716	R238	collagen type V alpha 1 chain
NP_000084.3	COL5A1	1838	collagen alpha-1(V) chain isoform 1 preproprotein [Homo sapiens]	YP_003986734.1	441	putative collagenous domain-containing protein [Acanthamoeba polyphaga mimivirus]	39	18	0.461538462	0.021218716	R238	collagen type V alpha 1 chain
NP_000084.3	COL5A1	1838	collagen alpha-1(V) chain isoform 1 preproprotein [Homo sapiens]	YP_003986734.1	441	putative collagenous domain-containing protein [Acanthamoeba polyphaga mimivirus]	39	15	0.384615385	0.021218716	R238	collagen type V alpha 1 chain
NP_000084.3	COL5A1	1838	collagen alpha-1(V) chain isoform 1 preproprotein [Homo sapiens]	YP_003986734.1	441	putative collagenous domain-containing protein [Acanthamoeba polyphaga mimivirus]	39	17	0.435897436	0.021218716	R238	collagen type V alpha 1 chain
NP_000084.3	COL5A1	1838	collagen alpha-1(V) chain isoform 1 preproprotein [Homo sapiens]	YP_003986734.1	441	putative collagenous domain-containing protein [Acanthamoeba polyphaga mimivirus]	39	15	0.384615385	0.021218716	R238	collagen type V alpha 1 chain
NP_000084.3	COL5A1	1838	collagen alpha-1(V) chain isoform 1 preproprotein [Homo sapiens]	YP_003986735.1	939	collagen-like protein 3 [Acanthamoeba polyphaga mimivirus]	614	227	0.36970684	0.312295974	R239	collagen type V alpha 1 chain
NP_000084.3	COL5A1	1838	collagen alpha-1(V) chain isoform 1 preproprotein [Homo sapiens]	YP_003986735.1	939	collagen-like protein 3 [Acanthamoeba polyphaga mimivirus]	619	230	0.368	0.33297062	R239	collagen type V alpha 1 chain
NP_000084.3	COL5A1	1838	collagen alpha-1(V) chain isoform 1 preproprotein [Homo sapiens]	YP_003986735.1	939	collagen-like protein 3 [Acanthamoeba polyphaga mimivirus]	621	217	0.349436393	0.307943417	R239	collagen type V alpha 1 chain
NP_000084.3	COL5A1	1838	collagen alpha-1(V) chain isoform 1 preproprotein [Homo sapiens]	YP_003986735.1	939	collagen-like protein 3 [Acanthamoeba polyphaga mimivirus]	616	218	0.352180937	0.308487486	R239	collagen type V alpha 1 chain
NP_000084.3	COL5A1	1838	collagen alpha-1(V) chain isoform 1 preproprotein [Homo sapiens]	YP_003986735.1	939	collagen-like protein 3 [Acanthamoeba polyphaga mimivirus]	564	209	0.359106529	0.28835691	R239	collagen type V alpha 1 chain
NP_000084.3	COL5A1	1838	collagen alpha-1(V) chain isoform 1 preproprotein [Homo sapiens]	YP_003986735.1	939	collagen-like protein 3 [Acanthamoeba polyphaga mimivirus]	620	218	0.344936709	0.310663765	R239	collagen type V alpha 1 chain
NP_000084.3	COL5A1	1838	collagen alpha-1(V) chain isoform 1 preproprotein [Homo sapiens]	YP_003986735.1	939	collagen-like protein 3 [Acanthamoeba polyphaga mimivirus]	576	201	0.345360825	0.306311208	R239	collagen type V alpha 1 chain
NP_000084.3	COL5A1	1838	collagen alpha-1(V) chain isoform 1 preproprotein [Homo sapiens]	YP_003986735.1	939	collagen-like protein 3 [Acanthamoeba polyphaga mimivirus]	476	176	0.362886598	0.238846572	R239	collagen type V alpha 1 chain
NP_000084.3	COL5A1	1838	collagen alpha-1(V) chain isoform 1 preproprotein [Homo sapiens]	YP_003986735.1	939	collagen-like protein 3 [Acanthamoeba polyphaga mimivirus]	558	196	0.343257443	0.28726877	R239	collagen type V alpha 1 chain
NP_000084.3	COL5A1	1838	collagen alpha-1(V) chain isoform 1 preproprotein [Homo sapiens]	YP_003986735.1	939	collagen-like protein 3 [Acanthamoeba polyphaga mimivirus]	175	70	0.4	0.095212187	R239	collagen type V alpha 1 chain
NP_000084.3	COL5A1	1838	collagen alpha-1(V) chain isoform 1 preproprotein [Homo sapiens]	YP_003986736.1	817	collagen-like protein 4 [Acanthamoeba polyphaga mimivirus]	499	193	0.373307544	0.276931447	R240	collagen type V alpha 1 chain
NP_000084.3	COL5A1	1838	collagen alpha-1(V) chain isoform 1 preproprotein [Homo sapiens]	YP_003986736.1	817	collagen-like protein 4 [Acanthamoeba polyphaga mimivirus]	501	186	0.369047619	0.266594124	R240	collagen type V alpha 1 chain
NP_000084.3	COL5A1	1838	collagen alpha-1(V) chain isoform 1 preproprotein [Homo sapiens]	YP_003986736.1	817	collagen-like protein 4 [Acanthamoeba polyphaga mimivirus]	498	191	0.368015414	0.278019587	R240	collagen type V alpha 1 chain
NP_000084.3	COL5A1	1838	collagen alpha-1(V) chain isoform 1 preproprotein [Homo sapiens]	YP_003986736.1	817	collagen-like protein 4 [Acanthamoeba polyphaga mimivirus]	507	187	0.363106796	0.278019587	R240	collagen type V alpha 1 chain
NP_000084.3	COL5A1	1838	collagen alpha-1(V) chain isoform 1 preproprotein [Homo sapiens]	YP_003986736.1	817	collagen-like protein 4 [Acanthamoeba polyphaga mimivirus]	498	201	0.382129278	0.284548422	R240	collagen type V alpha 1 chain
NP_000084.3	COL5A1	1838	collagen alpha-1(V) chain isoform 1 preproprotein [Homo sapiens]	YP_003986736.1	817	collagen-like protein 4 [Acanthamoeba polyphaga mimivirus]	501	198	0.380769231	0.278019587	R240	collagen type V alpha 1 chain
NP_000084.3	COL5A1	1838	collagen alpha-1(V) chain isoform 1 preproprotein [Homo sapiens]	YP_003986736.1	817	collagen-like protein 4 [Acanthamoeba polyphaga mimivirus]	495	191	0.381237525	0.271490751	R240	collagen type V alpha 1 chain
NP_000084.3	COL5A1	1838	collagen alpha-1(V) chain isoform 1 preproprotein [Homo sapiens]	YP_003986736.1	817	collagen-like protein 4 [Acanthamoeba polyphaga mimivirus]	498	195	0.382352941	0.274755169	R240	collagen type V alpha 1 chain
NP_000084.3	COL5A1	1838	collagen alpha-1(V) chain isoform 1 preproprotein [Homo sapiens]	YP_003986736.1	817	collagen-like protein 4 [Acanthamoeba polyphaga mimivirus]	478	189	0.389690722	0.260609358	R240	collagen type V alpha 1 chain
NP_000084.3	COL5A1	1838	collagen alpha-1(V) chain isoform 1 preproprotein [Homo sapiens]	YP_003986736.1	817	collagen-like protein 4 [Acanthamoeba polyphaga mimivirus]	502	189	0.371316306	0.27203482	R240	collagen type V alpha 1 chain
NP_000084.3	COL5A1	1838	collagen alpha-1(V) chain isoform 1 preproprotein [Homo sapiens]	YP_003986736.1	817	collagen-like protein 4 [Acanthamoeba polyphaga mimivirus]	498	181	0.358415842	0.260065288	R240	collagen type V alpha 1 chain
NP_000084.3	COL5A1	1838	collagen alpha-1(V) chain isoform 1 preproprotein [Homo sapiens]	YP_003986736.1	817	collagen-like protein 4 [Acanthamoeba polyphaga mimivirus]	439	166	0.375565611	0.231229597	R240	collagen type V alpha 1 chain
NP_000084.3	COL5A1	1838	collagen alpha-1(V) chain isoform 1 preproprotein [Homo sapiens]	YP_003986736.1	817	collagen-like protein 4 [Acanthamoeba polyphaga mimivirus]	424	165	0.362637363	0.247551687	R240	collagen type V alpha 1 chain
NP_000084.3	COL5A1	1838	collagen alpha-1(V) chain isoform 1 preproprotein [Homo sapiens]	YP_003986736.1	817	collagen-like protein 4 [Acanthamoeba polyphaga mimivirus]	385	124	0.322077922	0.192056583	R240	collagen type V alpha 1 chain
NP_000084.3	COL5A1	1838	collagen alpha-1(V) chain isoform 1 preproprotein [Homo sapiens]	YP_003986736.1	817	collagen-like protein 4 [Acanthamoeba polyphaga mimivirus]	190	63	0.301435407	0.112078346	R240	collagen type V alpha 1 chain
NP_000084.3	COL5A1	1838	collagen alpha-1(V) chain isoform 1 preproprotein [Homo sapiens]	YP_003986737.1	812	collagen-like protein 5 [Acanthamoeba polyphaga mimivirus]	499	199	0.393280632	0.275299238	R241	collagen type V alpha 1 chain
NP_000084.3	COL5A1	1838	collagen alpha-1(V) chain isoform 1 preproprotein [Homo sapiens]	YP_003986737.1	812	collagen-like protein 5 [Acanthamoeba polyphaga mimivirus]	499	198	0.387475538	0.276931447	R241	collagen type V alpha 1 chain
NP_000084.3	COL5A1	1838	collagen alpha-1(V) chain isoform 1 preproprotein [Homo sapiens]	YP_003986737.1	812	collagen-like protein 5 [Acanthamoeba polyphaga mimivirus]	503	198	0.390532544	0.275843308	R241	collagen type V alpha 1 chain
NP_000084.3	COL5A1	1838	collagen alpha-1(V) chain isoform 1 preproprotein [Homo sapiens]	YP_003986737.1	812	collagen-like protein 5 [Acanthamoeba polyphaga mimivirus]	504	201	0.398019802	0.269858542	R241	collagen type V alpha 1 chain
NP_000084.3	COL5A1	1838	collagen alpha-1(V) chain isoform 1 preproprotein [Homo sapiens]	YP_003986737.1	812	collagen-like protein 5 [Acanthamoeba polyphaga mimivirus]	503	208	0.398467433	0.284004353	R241	collagen type V alpha 1 chain
NP_000084.3	COL5A1	1838	collagen alpha-1(V) chain isoform 1 preproprotein [Homo sapiens]	YP_003986737.1	812	collagen-like protein 5 [Acanthamoeba polyphaga mimivirus]	504	205	0.396518375	0.271490751	R241	collagen type V alpha 1 chain
NP_000084.3	COL5A1	1838	collagen alpha-1(V) chain isoform 1 preproprotein [Homo sapiens]	YP_003986737.1	812	collagen-like protein 5 [Acanthamoeba polyphaga mimivirus]	499	196	0.392785571	0.263873776	R241	collagen type V alpha 1 chain
NP_000084.3	COL5A1	1838	collagen alpha-1(V) chain isoform 1 preproprotein [Homo sapiens]	YP_003986737.1	812	collagen-like protein 5 [Acanthamoeba polyphaga mimivirus]	500	212	0.410852713	0.280739935	R241	collagen type V alpha 1 chain
NP_000084.3	COL5A1	1838	collagen alpha-1(V) chain isoform 1 preproprotein [Homo sapiens]	YP_003986737.1	812	collagen-like protein 5 [Acanthamoeba polyphaga mimivirus]	495	189	0.363461538	0.269858542	R241	collagen type V alpha 1 chain
NP_000084.3	COL5A1	1838	collagen alpha-1(V) chain isoform 1 preproprotein [Homo sapiens]	YP_003986737.1	812	collagen-like protein 5 [Acanthamoeba polyphaga mimivirus]	433	159	0.367205543	0.213275299	R241	collagen type V alpha 1 chain
NP_000084.3	COL5A1	1838	collagen alpha-1(V) chain isoform 1 preproprotein [Homo sapiens]	YP_003986737.1	812	collagen-like protein 5 [Acanthamoeba polyphaga mimivirus]	75	27	0.36	0.040805223	R241	collagen type V alpha 1 chain
NP_000084.3	COL5A1	1838	collagen alpha-1(V) chain isoform 1 preproprotein [Homo sapiens]	YP_003987190.1	1387	collagen-like protein 6 [Acanthamoeba polyphaga mimivirus]	641	227	0.353582555	0.337323177	L668	collagen type V alpha 1 chain
NP_000084.3	COL5A1	1838	collagen alpha-1(V) chain isoform 1 preproprotein [Homo sapiens]	YP_003987190.1	1387	collagen-like protein 6 [Acanthamoeba polyphaga mimivirus]	642	239	0.367127496	0.342763874	L668	collagen type V alpha 1 chain
NP_000084.3	COL5A1	1838	collagen alpha-1(V) chain isoform 1 preproprotein [Homo sapiens]	YP_003987190.1	1387	collagen-like protein 6 [Acanthamoeba polyphaga mimivirus]	643	233	0.359013867	0.338411317	L668	collagen type V alpha 1 chain
NP_000084.3	COL5A1	1838	collagen alpha-1(V) chain isoform 1 preproprotein [Homo sapiens]	YP_003987190.1	1387	collagen-like protein 6 [Acanthamoeba polyphaga mimivirus]	644	231	0.353751914	0.322633297	L668	collagen type V alpha 1 chain
NP_000084.3	COL5A1	1838	collagen alpha-1(V) chain isoform 1 preproprotein [Homo sapiens]	YP_003987190.1	1387	collagen-like protein 6 [Acanthamoeba polyphaga mimivirus]	640	233	0.352496218	0.325353645	L668	collagen type V alpha 1 chain
NP_000084.3	COL5A1	1838	collagen alpha-1(V) chain isoform 1 preproprotein [Homo sapiens]	YP_003987190.1	1387	collagen-like protein 6 [Acanthamoeba polyphaga mimivirus]	651	236	0.357575758	0.344396083	L668	collagen type V alpha 1 chain
NP_000084.3	COL5A1	1838	collagen alpha-1(V) chain isoform 1 preproprotein [Homo sapiens]	YP_003987190.1	1387	collagen-like protein 6 [Acanthamoeba polyphaga mimivirus]	643	236	0.365325077	0.336779108	L668	collagen type V alpha 1 chain
NP_000084.3	COL5A1	1838	collagen alpha-1(V) chain isoform 1 preproprotein [Homo sapiens]	YP_003987190.1	1387	collagen-like protein 6 [Acanthamoeba polyphaga mimivirus]	645	239	0.363774734	0.344396083	L668	collagen type V alpha 1 chain
NP_000084.3	COL5A1	1838	collagen alpha-1(V) chain isoform 1 preproprotein [Homo sapiens]	YP_003987190.1	1387	collagen-like protein 6 [Acanthamoeba polyphaga mimivirus]	651	233	0.357910906	0.328073993	L668	collagen type V alpha 1 chain
NP_000084.3	COL5A1	1838	collagen alpha-1(V) chain isoform 1 preproprotein [Homo sapiens]	YP_003987190.1	1387	collagen-like protein 6 [Acanthamoeba polyphaga mimivirus]	640	215	0.33437014	0.307399347	L668	collagen type V alpha 1 chain
NP_000084.3	COL5A1	1838	collagen alpha-1(V) chain isoform 1 preproprotein [Homo sapiens]	YP_003987190.1	1387	collagen-like protein 6 [Acanthamoeba polyphaga mimivirus]	640	225	0.337331334	0.328618063	L668	collagen type V alpha 1 chain
NP_000084.3	COL5A1	1838	collagen alpha-1(V) chain isoform 1 preproprotein [Homo sapiens]	YP_003987190.1	1387	collagen-like protein 6 [Acanthamoeba polyphaga mimivirus]	637	218	0.331306991	0.331882481	L668	collagen type V alpha 1 chain
NP_000084.3	COL5A1	1838	collagen alpha-1(V) chain isoform 1 preproprotein [Homo sapiens]	YP_003987190.1	1387	collagen-like protein 6 [Acanthamoeba polyphaga mimivirus]	574	201	0.336683417	0.314472252	L668	collagen type V alpha 1 chain
NP_000084.3	COL5A1	1838	collagen alpha-1(V) chain isoform 1 preproprotein [Homo sapiens]	YP_003987190.1	1387	collagen-like protein 6 [Acanthamoeba polyphaga mimivirus]	502	188	0.350746269	0.271490751	L668	collagen type V alpha 1 chain
NP_000084.3	COL5A1	1838	collagen alpha-1(V) chain isoform 1 preproprotein [Homo sapiens]	YP_003987190.1	1387	collagen-like protein 6 [Acanthamoeba polyphaga mimivirus]	466	163	0.33197556	0.245919478	L668	collagen type V alpha 1 chain
NP_000084.3	COL5A1	1838	collagen alpha-1(V) chain isoform 1 preproprotein [Homo sapiens]	YP_003987190.1	1387	collagen-like protein 6 [Acanthamoeba polyphaga mimivirus]	416	143	0.336470588	0.208378672	L668	collagen type V alpha 1 chain
NP_000084.3	COL5A1	1838	collagen alpha-1(V) chain isoform 1 preproprotein [Homo sapiens]	YP_003987190.1	1387	collagen-like protein 6 [Acanthamoeba polyphaga mimivirus]	284	97	0.335640138	0.153427639	L668	collagen type V alpha 1 chain
NP_000084.3	COL5A1	1838	collagen alpha-1(V) chain isoform 1 preproprotein [Homo sapiens]	YP_003987191.1	1937	collagen-like protein 7 [Acanthamoeba polyphaga mimivirus]	717	247	0.341160221	0.350924918	L669	collagen type V alpha 1 chain
NP_000084.3	COL5A1	1838	collagen alpha-1(V) chain isoform 1 preproprotein [Homo sapiens]	YP_003987191.1	1937	collagen-like protein 7 [Acanthamoeba polyphaga mimivirus]	379	149	0.391076115	0.198041349	L669	collagen type V alpha 1 chain
NP_000084.3	COL5A1	1838	collagen alpha-1(V) chain isoform 1 preproprotein [Homo sapiens]	YP_003987191.1	1937	collagen-like protein 7 [Acanthamoeba polyphaga mimivirus]	426	159	0.373239437	0.221980413	L669	collagen type V alpha 1 chain
NP_000084.3	COL5A1	1838	collagen alpha-1(V) chain isoform 1 preproprotein [Homo sapiens]	YP_003987191.1	1937	collagen-like protein 7 [Acanthamoeba polyphaga mimivirus]	424	164	0.371040724	0.240478781	L669	collagen type V alpha 1 chain
NP_000084.3	COL5A1	1838	collagen alpha-1(V) chain isoform 1 preproprotein [Homo sapiens]	YP_003987191.1	1937	collagen-like protein 7 [Acanthamoeba polyphaga mimivirus]	373	145	0.379581152	0.188248096	L669	collagen type V alpha 1 chain
NP_000084.3	COL5A1	1838	collagen alpha-1(V) chain isoform 1 preproprotein [Homo sapiens]	YP_003987191.1	1937	collagen-like protein 7 [Acanthamoeba polyphaga mimivirus]	380	148	0.380462725	0.21164309	L669	collagen type V alpha 1 chain
NP_000084.3	COL5A1	1838	collagen alpha-1(V) chain isoform 1 preproprotein [Homo sapiens]	YP_003987191.1	1937	collagen-like protein 7 [Acanthamoeba polyphaga mimivirus]	385	142	0.363171355	0.211099021	L669	collagen type V alpha 1 chain
NP_000084.3	COL5A1	1838	collagen alpha-1(V) chain isoform 1 preproprotein [Homo sapiens]	YP_003987191.1	1937	collagen-like protein 7 [Acanthamoeba polyphaga mimivirus]	419	159	0.37947494	0.218171926	L669	collagen type V alpha 1 chain
NP_000084.3	COL5A1	1838	collagen alpha-1(V) chain isoform 1 preproprotein [Homo sapiens]	YP_003987191.1	1937	collagen-like protein 7 [Acanthamoeba polyphaga mimivirus]	379	143	0.377308707	0.193144723	L669	collagen type V alpha 1 chain
NP_000084.3	COL5A1	1838	collagen alpha-1(V) chain isoform 1 preproprotein [Homo sapiens]	YP_003987191.1	1937	collagen-like protein 7 [Acanthamoeba polyphaga mimivirus]	384	150	0.390625	0.205658324	L669	collagen type V alpha 1 chain
NP_000084.3	COL5A1	1838	collagen alpha-1(V) chain isoform 1 preproprotein [Homo sapiens]	YP_003987191.1	1937	collagen-like protein 7 [Acanthamoeba polyphaga mimivirus]	458	166	0.356223176	0.241022851	L669	collagen type V alpha 1 chain
NP_000084.3	COL5A1	1838	collagen alpha-1(V) chain isoform 1 preproprotein [Homo sapiens]	YP_003987191.1	1937	collagen-like protein 7 [Acanthamoeba polyphaga mimivirus]	382	148	0.375634518	0.204570185	L669	collagen type V alpha 1 chain
NP_000084.3	COL5A1	1838	collagen alpha-1(V) chain isoform 1 preproprotein [Homo sapiens]	YP_003987191.1	1937	collagen-like protein 7 [Acanthamoeba polyphaga mimivirus]	365	138	0.378082192	0.183895539	L669	collagen type V alpha 1 chain
NP_000084.3	COL5A1	1838	collagen alpha-1(V) chain isoform 1 preproprotein [Homo sapiens]	YP_003987191.1	1937	collagen-like protein 7 [Acanthamoeba polyphaga mimivirus]	386	153	0.396373057	0.203482046	L669	collagen type V alpha 1 chain
NP_000084.3	COL5A1	1838	collagen alpha-1(V) chain isoform 1 preproprotein [Homo sapiens]	YP_003987191.1	1937	collagen-like protein 7 [Acanthamoeba polyphaga mimivirus]	431	154	0.35	0.219804135	L669	collagen type V alpha 1 chain
NP_000084.3	COL5A1	1838	collagen alpha-1(V) chain isoform 1 preproprotein [Homo sapiens]	YP_003987191.1	1937	collagen-like protein 7 [Acanthamoeba polyphaga mimivirus]	425	165	0.359477124	0.249727965	L669	collagen type V alpha 1 chain
NP_000084.3	COL5A1	1838	collagen alpha-1(V) chain isoform 1 preproprotein [Homo sapiens]	YP_003987191.1	1937	collagen-like protein 7 [Acanthamoeba polyphaga mimivirus]	459	172	0.365180467	0.231773667	L669	collagen type V alpha 1 chain
NP_000084.3	COL5A1	1838	collagen alpha-1(V) chain isoform 1 preproprotein [Homo sapiens]	YP_003987191.1	1937	collagen-like protein 7 [Acanthamoeba polyphaga mimivirus]	424	163	0.366292135	0.22742111	L669	collagen type V alpha 1 chain
NP_000084.3	COL5A1	1838	collagen alpha-1(V) chain isoform 1 preproprotein [Homo sapiens]	YP_003987191.1	1937	collagen-like protein 7 [Acanthamoeba polyphaga mimivirus]	385	153	0.391304348	0.207834603	L669	collagen type V alpha 1 chain
NP_000084.3	COL5A1	1838	collagen alpha-1(V) chain isoform 1 preproprotein [Homo sapiens]	YP_003987191.1	1937	collagen-like protein 7 [Acanthamoeba polyphaga mimivirus]	424	153	0.355813953	0.232317737	L669	collagen type V alpha 1 chain
NP_000084.3	COL5A1	1838	collagen alpha-1(V) chain isoform 1 preproprotein [Homo sapiens]	YP_003987191.1	1937	collagen-like protein 7 [Acanthamoeba polyphaga mimivirus]	384	143	0.372395833	0.192600653	L669	collagen type V alpha 1 chain
NP_000084.3	COL5A1	1838	collagen alpha-1(V) chain isoform 1 preproprotein [Homo sapiens]	YP_003987191.1	1937	collagen-like protein 7 [Acanthamoeba polyphaga mimivirus]	384	155	0.363849765	0.22687704	L669	collagen type V alpha 1 chain
NP_000084.3	COL5A1	1838	collagen alpha-1(V) chain isoform 1 preproprotein [Homo sapiens]	YP_003987191.1	1937	collagen-like protein 7 [Acanthamoeba polyphaga mimivirus]	424	163	0.371298405	0.233949946	L669	collagen type V alpha 1 chain
NP_000084.3	COL5A1	1838	collagen alpha-1(V) chain isoform 1 preproprotein [Homo sapiens]	YP_003987191.1	1937	collagen-like protein 7 [Acanthamoeba polyphaga mimivirus]	427	153	0.350917431	0.22742111	L669	collagen type V alpha 1 chain
NP_000084.3	COL5A1	1838	collagen alpha-1(V) chain isoform 1 preproprotein [Homo sapiens]	YP_003987191.1	1937	collagen-like protein 7 [Acanthamoeba polyphaga mimivirus]	418	146	0.349282297	0.201305767	L669	collagen type V alpha 1 chain
NP_000084.3	COL5A1	1838	collagen alpha-1(V) chain isoform 1 preproprotein [Homo sapiens]	YP_003987191.1	1937	collagen-like protein 7 [Acanthamoeba polyphaga mimivirus]	380	148	0.343387471	0.221436344	L669	collagen type V alpha 1 chain
NP_000084.3	COL5A1	1838	collagen alpha-1(V) chain isoform 1 preproprotein [Homo sapiens]	YP_003987191.1	1937	collagen-like protein 7 [Acanthamoeba polyphaga mimivirus]	351	129	0.367521368	0.176278564	L669	collagen type V alpha 1 chain
NP_000084.3	COL5A1	1838	collagen alpha-1(V) chain isoform 1 preproprotein [Homo sapiens]	YP_003987191.1	1937	collagen-like protein 7 [Acanthamoeba polyphaga mimivirus]	420	153	0.354166667	0.224156692	L669	collagen type V alpha 1 chain
NP_000084.3	COL5A1	1838	collagen alpha-1(V) chain isoform 1 preproprotein [Homo sapiens]	YP_003987191.1	1937	collagen-like protein 7 [Acanthamoeba polyphaga mimivirus]	321	124	0.37804878	0.161588683	L669	collagen type V alpha 1 chain
NP_000084.3	COL5A1	1838	collagen alpha-1(V) chain isoform 1 preproprotein [Homo sapiens]	YP_003987191.1	1937	collagen-like protein 7 [Acanthamoeba polyphaga mimivirus]	372	131	0.338501292	0.190968444	L669	collagen type V alpha 1 chain
NP_000084.3	COL5A1	1838	collagen alpha-1(V) chain isoform 1 preproprotein [Homo sapiens]	YP_003987191.1	1937	collagen-like protein 7 [Acanthamoeba polyphaga mimivirus]	167	65	0.389221557	0.09085963	L669	collagen type V alpha 1 chain
NP_000084.3	COL5A1	1838	collagen alpha-1(V) chain isoform 1 preproprotein [Homo sapiens]	YP_003987191.1	1937	collagen-like protein 7 [Acanthamoeba polyphaga mimivirus]	180	59	0.327777778	0.093035909	L669	collagen type V alpha 1 chain
NP_000084.3	COL5A1	1838	collagen alpha-1(V) chain isoform 1 preproprotein [Homo sapiens]	YP_003987191.1	1937	collagen-like protein 7 [Acanthamoeba polyphaga mimivirus]	216	64	0.281938326	0.109902067	L669	collagen type V alpha 1 chain
NP_000085.1	COL7A1	2944	collagen alpha-1(VII) chain precursor [Homo sapiens]	YP_003986560.1	945	collagen-like protein 1 [Acanthamoeba polyphaga mimivirus]	745	256	0.326947637	0.265285326	L71	collagen type VII alpha 1 chain
NP_000085.1	COL7A1	2944	collagen alpha-1(VII) chain precursor [Homo sapiens]	YP_003986560.1	945	collagen-like protein 1 [Acanthamoeba polyphaga mimivirus]	647	237	0.353731343	0.211616848	L71	collagen type VII alpha 1 chain
NP_000085.1	COL7A1	2944	collagen alpha-1(VII) chain precursor [Homo sapiens]	YP_003986560.1	945	collagen-like protein 1 [Acanthamoeba polyphaga mimivirus]	686	194	0.280346821	0.22044837	L71	collagen type VII alpha 1 chain
NP_000085.1	COL7A1	2944	collagen alpha-1(VII) chain precursor [Homo sapiens]	YP_003986560.1	945	collagen-like protein 1 [Acanthamoeba polyphaga mimivirus]	642	229	0.340267459	0.225883152	L71	collagen type VII alpha 1 chain
NP_000085.1	COL7A1	2944	collagen alpha-1(VII) chain precursor [Homo sapiens]	YP_003986560.1	945	collagen-like protein 1 [Acanthamoeba polyphaga mimivirus]	613	207	0.295292439	0.237092391	L71	collagen type VII alpha 1 chain
NP_000085.1	COL7A1	2944	collagen alpha-1(VII) chain precursor [Homo sapiens]	YP_003986560.1	945	collagen-like protein 1 [Acanthamoeba polyphaga mimivirus]	635	185	0.286821705	0.208899457	L71	collagen type VII alpha 1 chain
NP_000085.1	COL7A1	2944	collagen alpha-1(VII) chain precursor [Homo sapiens]	YP_003986560.1	945	collagen-like protein 1 [Acanthamoeba polyphaga mimivirus]	504	162	0.317647059	0.168817935	L71	collagen type VII alpha 1 chain
NP_000085.1	COL7A1	2944	collagen alpha-1(VII) chain precursor [Homo sapiens]	YP_003986692.1	1595	collagen-like protein 2 [Acanthamoeba polyphaga mimivirus]	910	330	0.35483871	0.309103261	R196	collagen type VII alpha 1 chain
NP_000085.1	COL7A1	2944	collagen alpha-1(VII) chain precursor [Homo sapiens]	YP_003986692.1	1595	collagen-like protein 2 [Acanthamoeba polyphaga mimivirus]	1071	385	0.338610378	0.37669837	R196	collagen type VII alpha 1 chain
NP_000085.1	COL7A1	2944	collagen alpha-1(VII) chain precursor [Homo sapiens]	YP_003986692.1	1595	collagen-like protein 2 [Acanthamoeba polyphaga mimivirus]	1256	449	0.344854071	0.439538043	R196	collagen type VII alpha 1 chain
NP_000085.1	COL7A1	2944	collagen alpha-1(VII) chain precursor [Homo sapiens]	YP_003986692.1	1595	collagen-like protein 2 [Acanthamoeba polyphaga mimivirus]	1071	369	0.335454545	0.357336957	R196	collagen type VII alpha 1 chain
NP_000085.1	COL7A1	2944	collagen alpha-1(VII) chain precursor [Homo sapiens]	YP_003986692.1	1595	collagen-like protein 2 [Acanthamoeba polyphaga mimivirus]	1008	331	0.307050093	0.344769022	R196	collagen type VII alpha 1 chain
NP_000085.1	COL7A1	2944	collagen alpha-1(VII) chain precursor [Homo sapiens]	YP_003986692.1	1595	collagen-like protein 2 [Acanthamoeba polyphaga mimivirus]	1289	397	0.296933433	0.423913043	R196	collagen type VII alpha 1 chain
NP_000085.1	COL7A1	2944	collagen alpha-1(VII) chain precursor [Homo sapiens]	YP_003986692.1	1595	collagen-like protein 2 [Acanthamoeba polyphaga mimivirus]	906	282	0.309210526	0.279891304	R196	collagen type VII alpha 1 chain
NP_000085.1	COL7A1	2944	collagen alpha-1(VII) chain precursor [Homo sapiens]	YP_003986734.1	441	putative collagenous domain-containing protein [Acanthamoeba polyphaga mimivirus]	39	17	0.435897436	0.013247283	R238	collagen type VII alpha 1 chain
NP_000085.1	COL7A1	2944	collagen alpha-1(VII) chain precursor [Homo sapiens]	YP_003986734.1	441	putative collagenous domain-containing protein [Acanthamoeba polyphaga mimivirus]	39	15	0.384615385	0.013247283	R238	collagen type VII alpha 1 chain
NP_000085.1	COL7A1	2944	collagen alpha-1(VII) chain precursor [Homo sapiens]	YP_003986734.1	441	putative collagenous domain-containing protein [Acanthamoeba polyphaga mimivirus]	63	23	0.353846154	0.022078804	R238	collagen type VII alpha 1 chain
NP_000085.1	COL7A1	2944	collagen alpha-1(VII) chain precursor [Homo sapiens]	YP_003986734.1	441	putative collagenous domain-containing protein [Acanthamoeba polyphaga mimivirus]	39	18	0.461538462	0.013247283	R238	collagen type VII alpha 1 chain
NP_000085.1	COL7A1	2944	collagen alpha-1(VII) chain precursor [Homo sapiens]	YP_003986734.1	441	putative collagenous domain-containing protein [Acanthamoeba polyphaga mimivirus]	39	15	0.384615385	0.013247283	R238	collagen type VII alpha 1 chain
NP_000085.1	COL7A1	2944	collagen alpha-1(VII) chain precursor [Homo sapiens]	YP_003986734.1	441	putative collagenous domain-containing protein [Acanthamoeba polyphaga mimivirus]	39	14	0.358974359	0.013247283	R238	collagen type VII alpha 1 chain
NP_000085.1	COL7A1	2944	collagen alpha-1(VII) chain precursor [Homo sapiens]	YP_003986734.1	441	putative collagenous domain-containing protein [Acanthamoeba polyphaga mimivirus]	39	16	0.41025641	0.013247283	R238	collagen type VII alpha 1 chain
NP_000085.1	COL7A1	2944	collagen alpha-1(VII) chain precursor [Homo sapiens]	YP_003986734.1	441	putative collagenous domain-containing protein [Acanthamoeba polyphaga mimivirus]	39	16	0.41025641	0.013247283	R238	collagen type VII alpha 1 chain
NP_000085.1	COL7A1	2944	collagen alpha-1(VII) chain precursor [Homo sapiens]	YP_003986734.1	441	putative collagenous domain-containing protein [Acanthamoeba polyphaga mimivirus]	39	20	0.512820513	0.013247283	R238	collagen type VII alpha 1 chain
NP_000085.1	COL7A1	2944	collagen alpha-1(VII) chain precursor [Homo sapiens]	YP_003986734.1	441	putative collagenous domain-containing protein [Acanthamoeba polyphaga mimivirus]	39	15	0.384615385	0.013247283	R238	collagen type VII alpha 1 chain
NP_000085.1	COL7A1	2944	collagen alpha-1(VII) chain precursor [Homo sapiens]	YP_003986734.1	441	putative collagenous domain-containing protein [Acanthamoeba polyphaga mimivirus]	39	18	0.461538462	0.013247283	R238	collagen type VII alpha 1 chain
NP_000085.1	COL7A1	2944	collagen alpha-1(VII) chain precursor [Homo sapiens]	YP_003986734.1	441	putative collagenous domain-containing protein [Acanthamoeba polyphaga mimivirus]	39	15	0.384615385	0.013247283	R238	collagen type VII alpha 1 chain
NP_000085.1	COL7A1	2944	collagen alpha-1(VII) chain precursor [Homo sapiens]	YP_003986734.1	441	putative collagenous domain-containing protein [Acanthamoeba polyphaga mimivirus]	39	14	0.358974359	0.013247283	R238	collagen type VII alpha 1 chain
NP_000085.1	COL7A1	2944	collagen alpha-1(VII) chain precursor [Homo sapiens]	YP_003986734.1	441	putative collagenous domain-containing protein [Acanthamoeba polyphaga mimivirus]	39	18	0.461538462	0.013247283	R238	collagen type VII alpha 1 chain
NP_000085.1	COL7A1	2944	collagen alpha-1(VII) chain precursor [Homo sapiens]	YP_003986734.1	441	putative collagenous domain-containing protein [Acanthamoeba polyphaga mimivirus]	39	14	0.358974359	0.013247283	R238	collagen type VII alpha 1 chain
NP_000085.1	COL7A1	2944	collagen alpha-1(VII) chain precursor [Homo sapiens]	YP_003986734.1	441	putative collagenous domain-containing protein [Acanthamoeba polyphaga mimivirus]	39	13	0.333333333	0.013247283	R238	collagen type VII alpha 1 chain
NP_000085.1	COL7A1	2944	collagen alpha-1(VII) chain precursor [Homo sapiens]	YP_003986734.1	441	putative collagenous domain-containing protein [Acanthamoeba polyphaga mimivirus]	39	16	0.41025641	0.013247283	R238	collagen type VII alpha 1 chain
NP_000085.1	COL7A1	2944	collagen alpha-1(VII) chain precursor [Homo sapiens]	YP_003986734.1	441	putative collagenous domain-containing protein [Acanthamoeba polyphaga mimivirus]	39	17	0.435897436	0.013247283	R238	collagen type VII alpha 1 chain
NP_000085.1	COL7A1	2944	collagen alpha-1(VII) chain precursor [Homo sapiens]	YP_003986734.1	441	putative collagenous domain-containing protein [Acanthamoeba polyphaga mimivirus]	39	18	0.461538462	0.013247283	R238	collagen type VII alpha 1 chain
NP_000085.1	COL7A1	2944	collagen alpha-1(VII) chain precursor [Homo sapiens]	YP_003986734.1	441	putative collagenous domain-containing protein [Acanthamoeba polyphaga mimivirus]	39	15	0.384615385	0.013247283	R238	collagen type VII alpha 1 chain
NP_000085.1	COL7A1	2944	collagen alpha-1(VII) chain precursor [Homo sapiens]	YP_003986735.1	939	collagen-like protein 3 [Acanthamoeba polyphaga mimivirus]	558	188	0.321917808	0.190217391	R239	collagen type VII alpha 1 chain
NP_000085.1	COL7A1	2944	collagen alpha-1(VII) chain precursor [Homo sapiens]	YP_003986735.1	939	collagen-like protein 3 [Acanthamoeba polyphaga mimivirus]	617	182	0.292604502	0.177309783	R239	collagen type VII alpha 1 chain
NP_000085.1	COL7A1	2944	collagen alpha-1(VII) chain precursor [Homo sapiens]	YP_003986735.1	939	collagen-like protein 3 [Acanthamoeba polyphaga mimivirus]	571	201	0.339527027	0.179347826	R239	collagen type VII alpha 1 chain
NP_000085.1	COL7A1	2944	collagen alpha-1(VII) chain precursor [Homo sapiens]	YP_003986735.1	939	collagen-like protein 3 [Acanthamoeba polyphaga mimivirus]	568	169	0.293402778	0.190896739	R239	collagen type VII alpha 1 chain
NP_000085.1	COL7A1	2944	collagen alpha-1(VII) chain precursor [Homo sapiens]	YP_003986735.1	939	collagen-like protein 3 [Acanthamoeba polyphaga mimivirus]	622	188	0.2651622	0.234714674	R239	collagen type VII alpha 1 chain
NP_000085.1	COL7A1	2944	collagen alpha-1(VII) chain precursor [Homo sapiens]	YP_003986735.1	939	collagen-like protein 3 [Acanthamoeba polyphaga mimivirus]	611	195	0.316045381	0.174592391	R239	collagen type VII alpha 1 chain
NP_000085.1	COL7A1	2944	collagen alpha-1(VII) chain precursor [Homo sapiens]	YP_003986735.1	939	collagen-like protein 3 [Acanthamoeba polyphaga mimivirus]	616	199	0.311912226	0.1953125	R239	collagen type VII alpha 1 chain
NP_000085.1	COL7A1	2944	collagen alpha-1(VII) chain precursor [Homo sapiens]	YP_003986735.1	939	collagen-like protein 3 [Acanthamoeba polyphaga mimivirus]	212	87	0.410377358	0.07201087	R239	collagen type VII alpha 1 chain
NP_000085.1	COL7A1	2944	collagen alpha-1(VII) chain precursor [Homo sapiens]	YP_003986735.1	939	collagen-like protein 3 [Acanthamoeba polyphaga mimivirus]	314	114	0.35625	0.097486413	R239	collagen type VII alpha 1 chain
NP_000085.1	COL7A1	2944	collagen alpha-1(VII) chain precursor [Homo sapiens]	YP_003986735.1	939	collagen-like protein 3 [Acanthamoeba polyphaga mimivirus]	432	140	0.313199105	0.133152174	R239	collagen type VII alpha 1 chain
NP_000085.1	COL7A1	2944	collagen alpha-1(VII) chain precursor [Homo sapiens]	YP_003986735.1	939	collagen-like protein 3 [Acanthamoeba polyphaga mimivirus]	214	79	0.351111111	0.0703125	R239	collagen type VII alpha 1 chain
NP_000085.1	COL7A1	2944	collagen alpha-1(VII) chain precursor [Homo sapiens]	YP_003986735.1	939	collagen-like protein 3 [Acanthamoeba polyphaga mimivirus]	455	129	0.264887064	0.136888587	R239	collagen type VII alpha 1 chain
NP_000085.1	COL7A1	2944	collagen alpha-1(VII) chain precursor [Homo sapiens]	YP_003986735.1	939	collagen-like protein 3 [Acanthamoeba polyphaga mimivirus]	448	154	0.336244541	0.134171196	R239	collagen type VII alpha 1 chain
NP_000085.1	COL7A1	2944	collagen alpha-1(VII) chain precursor [Homo sapiens]	YP_003986735.1	939	collagen-like protein 3 [Acanthamoeba polyphaga mimivirus]	818	220	0.25	0.280570652	R239	collagen type VII alpha 1 chain
NP_000085.1	COL7A1	2944	collagen alpha-1(VII) chain precursor [Homo sapiens]	YP_003986735.1	939	collagen-like protein 3 [Acanthamoeba polyphaga mimivirus]	374	126	0.334217507	0.115149457	R239	collagen type VII alpha 1 chain
NP_000085.1	COL7A1	2944	collagen alpha-1(VII) chain precursor [Homo sapiens]	YP_003986736.1	817	collagen-like protein 4 [Acanthamoeba polyphaga mimivirus]	510	187	0.333333333	0.188519022	R240	collagen type VII alpha 1 chain
NP_000085.1	COL7A1	2944	collagen alpha-1(VII) chain precursor [Homo sapiens]	YP_003986736.1	817	collagen-like protein 4 [Acanthamoeba polyphaga mimivirus]	487	188	0.346863469	0.183084239	R240	collagen type VII alpha 1 chain
NP_000085.1	COL7A1	2944	collagen alpha-1(VII) chain precursor [Homo sapiens]	YP_003986736.1	817	collagen-like protein 4 [Acanthamoeba polyphaga mimivirus]	513	196	0.360294118	0.182744565	R240	collagen type VII alpha 1 chain
NP_000085.1	COL7A1	2944	collagen alpha-1(VII) chain precursor [Homo sapiens]	YP_003986736.1	817	collagen-like protein 4 [Acanthamoeba polyphaga mimivirus]	491	179	0.338374291	0.179347826	R240	collagen type VII alpha 1 chain
NP_000085.1	COL7A1	2944	collagen alpha-1(VII) chain precursor [Homo sapiens]	YP_003986736.1	817	collagen-like protein 4 [Acanthamoeba polyphaga mimivirus]	495	178	0.317857143	0.189877717	R240	collagen type VII alpha 1 chain
NP_000085.1	COL7A1	2944	collagen alpha-1(VII) chain precursor [Homo sapiens]	YP_003986736.1	817	collagen-like protein 4 [Acanthamoeba polyphaga mimivirus]	500	179	0.335834897	0.178668478	R240	collagen type VII alpha 1 chain
NP_000085.1	COL7A1	2944	collagen alpha-1(VII) chain precursor [Homo sapiens]	YP_003986737.1	812	collagen-like protein 5 [Acanthamoeba polyphaga mimivirus]	501	204	0.368896926	0.187839674	R241	collagen type VII alpha 1 chain
NP_000085.1	COL7A1	2944	collagen alpha-1(VII) chain precursor [Homo sapiens]	YP_003986737.1	812	collagen-like protein 5 [Acanthamoeba polyphaga mimivirus]	502	181	0.350096712	0.166779891	R241	collagen type VII alpha 1 chain
NP_000085.1	COL7A1	2944	collagen alpha-1(VII) chain precursor [Homo sapiens]	YP_003986737.1	812	collagen-like protein 5 [Acanthamoeba polyphaga mimivirus]	503	180	0.337078652	0.169157609	R241	collagen type VII alpha 1 chain
NP_000085.1	COL7A1	2944	collagen alpha-1(VII) chain precursor [Homo sapiens]	YP_003986737.1	812	collagen-like protein 5 [Acanthamoeba polyphaga mimivirus]	488	159	0.325819672	0.138247283	R241	collagen type VII alpha 1 chain
NP_000085.1	COL7A1	2944	collagen alpha-1(VII) chain precursor [Homo sapiens]	YP_003986737.1	812	collagen-like protein 5 [Acanthamoeba polyphaga mimivirus]	504	171	0.324478178	0.168478261	R241	collagen type VII alpha 1 chain
NP_000085.1	COL7A1	2944	collagen alpha-1(VII) chain precursor [Homo sapiens]	YP_003986737.1	812	collagen-like protein 5 [Acanthamoeba polyphaga mimivirus]	503	181	0.330291971	0.183763587	R241	collagen type VII alpha 1 chain
NP_000085.1	COL7A1	2944	collagen alpha-1(VII) chain precursor [Homo sapiens]	YP_003986737.1	812	collagen-like protein 5 [Acanthamoeba polyphaga mimivirus]	516	171	0.33011583	0.171195652	R241	collagen type VII alpha 1 chain
NP_000085.1	COL7A1	2944	collagen alpha-1(VII) chain precursor [Homo sapiens]	YP_003986737.1	812	collagen-like protein 5 [Acanthamoeba polyphaga mimivirus]	518	185	0.355769231	0.174932065	R241	collagen type VII alpha 1 chain
NP_000085.1	COL7A1	2944	collagen alpha-1(VII) chain precursor [Homo sapiens]	YP_003986737.1	812	collagen-like protein 5 [Acanthamoeba polyphaga mimivirus]	736	216	0.291497976	0.245244565	R241	collagen type VII alpha 1 chain
NP_000085.1	COL7A1	2944	collagen alpha-1(VII) chain precursor [Homo sapiens]	YP_003986737.1	812	collagen-like protein 5 [Acanthamoeba polyphaga mimivirus]	371	139	0.358247423	0.127717391	R241	collagen type VII alpha 1 chain
NP_000085.1	COL7A1	2944	collagen alpha-1(VII) chain precursor [Homo sapiens]	YP_003986737.1	812	collagen-like protein 5 [Acanthamoeba polyphaga mimivirus]	429	172	0.373101952	0.152513587	R241	collagen type VII alpha 1 chain
NP_000085.1	COL7A1	2944	collagen alpha-1(VII) chain precursor [Homo sapiens]	YP_003987190.1	1387	collagen-like protein 6 [Acanthamoeba polyphaga mimivirus]	651	224	0.341984733	0.198709239	L668	collagen type VII alpha 1 chain
NP_000085.1	COL7A1	2944	collagen alpha-1(VII) chain precursor [Homo sapiens]	YP_003987190.1	1387	collagen-like protein 6 [Acanthamoeba polyphaga mimivirus]	644	213	0.282868526	0.241168478	L668	collagen type VII alpha 1 chain
NP_000085.1	COL7A1	2944	collagen alpha-1(VII) chain precursor [Homo sapiens]	YP_003987190.1	1387	collagen-like protein 6 [Acanthamoeba polyphaga mimivirus]	650	213	0.31838565	0.196331522	L668	collagen type VII alpha 1 chain
NP_000085.1	COL7A1	2944	collagen alpha-1(VII) chain precursor [Homo sapiens]	YP_003987190.1	1387	collagen-like protein 6 [Acanthamoeba polyphaga mimivirus]	650	215	0.292517007	0.235394022	L668	collagen type VII alpha 1 chain
NP_000085.1	COL7A1	2944	collagen alpha-1(VII) chain precursor [Homo sapiens]	YP_003987190.1	1387	collagen-like protein 6 [Acanthamoeba polyphaga mimivirus]	485	186	0.375757576	0.154211957	L668	collagen type VII alpha 1 chain
NP_000085.1	COL7A1	2944	collagen alpha-1(VII) chain precursor [Homo sapiens]	YP_003987190.1	1387	collagen-like protein 6 [Acanthamoeba polyphaga mimivirus]	585	182	0.300826446	0.179008152	L668	collagen type VII alpha 1 chain
NP_000085.1	COL7A1	2944	collagen alpha-1(VII) chain precursor [Homo sapiens]	YP_003987190.1	1387	collagen-like protein 6 [Acanthamoeba polyphaga mimivirus]	500	171	0.337944664	0.155910326	L668	collagen type VII alpha 1 chain
NP_000085.1	COL7A1	2944	collagen alpha-1(VII) chain precursor [Homo sapiens]	YP_003987190.1	1387	collagen-like protein 6 [Acanthamoeba polyphaga mimivirus]	456	142	0.306695464	0.134171196	L668	collagen type VII alpha 1 chain
NP_000085.1	COL7A1	2944	collagen alpha-1(VII) chain precursor [Homo sapiens]	YP_003987190.1	1387	collagen-like protein 6 [Acanthamoeba polyphaga mimivirus]	274	106	0.384057971	0.093410326	L668	collagen type VII alpha 1 chain
NP_000085.1	COL7A1	2944	collagen alpha-1(VII) chain precursor [Homo sapiens]	YP_003987190.1	1387	collagen-like protein 6 [Acanthamoeba polyphaga mimivirus]	103	30	0.291262136	0.027513587	L668	collagen type VII alpha 1 chain
NP_000085.1	COL7A1	2944	collagen alpha-1(VII) chain precursor [Homo sapiens]	YP_003987191.1	1937	collagen-like protein 7 [Acanthamoeba polyphaga mimivirus]	924	328	0.325396825	0.340692935	L669	collagen type VII alpha 1 chain
NP_000085.1	COL7A1	2944	collagen alpha-1(VII) chain precursor [Homo sapiens]	YP_003987191.1	1937	collagen-like protein 7 [Acanthamoeba polyphaga mimivirus]	841	264	0.308051342	0.274796196	L669	collagen type VII alpha 1 chain
NP_000085.1	COL7A1	2944	collagen alpha-1(VII) chain precursor [Homo sapiens]	YP_003987191.1	1937	collagen-like protein 7 [Acanthamoeba polyphaga mimivirus]	906	294	0.307853403	0.280230978	L669	collagen type VII alpha 1 chain
NP_000085.1	COL7A1	2944	collagen alpha-1(VII) chain precursor [Homo sapiens]	YP_003987191.1	1937	collagen-like protein 7 [Acanthamoeba polyphaga mimivirus]	921	293	0.298370672	0.318274457	L669	collagen type VII alpha 1 chain
NP_000085.1	COL7A1	2944	collagen alpha-1(VII) chain precursor [Homo sapiens]	YP_003987191.1	1937	collagen-like protein 7 [Acanthamoeba polyphaga mimivirus]	914	293	0.315053763	0.294497283	L669	collagen type VII alpha 1 chain
NP_000085.1	COL7A1	2944	collagen alpha-1(VII) chain precursor [Homo sapiens]	YP_003987191.1	1937	collagen-like protein 7 [Acanthamoeba polyphaga mimivirus]	386	136	0.34256927	0.134850543	L669	collagen type VII alpha 1 chain
NP_000085.1	COL7A1	2944	collagen alpha-1(VII) chain precursor [Homo sapiens]	YP_003987191.1	1937	collagen-like protein 7 [Acanthamoeba polyphaga mimivirus]	385	153	0.381546135	0.132472826	L669	collagen type VII alpha 1 chain
NP_000085.1	COL7A1	2944	collagen alpha-1(VII) chain precursor [Homo sapiens]	YP_003987191.1	1937	collagen-like protein 7 [Acanthamoeba polyphaga mimivirus]	472	173	0.336575875	0.158967391	L669	collagen type VII alpha 1 chain
NP_000085.1	COL7A1	2944	collagen alpha-1(VII) chain precursor [Homo sapiens]	YP_003987191.1	1937	collagen-like protein 7 [Acanthamoeba polyphaga mimivirus]	426	155	0.338427948	0.155230978	L669	collagen type VII alpha 1 chain
NP_000099.2	DLD	509	dihydrolipoyl dehydrogenase, mitochondrial isoform 1 precursor [Homo sapiens]	YP_003987177.1	492	putative amine oxidase [Acanthamoeba polyphaga mimivirus]	38	14	0.368421053	0.074656189	R656	dihydrolipoamide dehydrogenase
NP_000099.2	DLD	509	dihydrolipoyl dehydrogenase, mitochondrial isoform 1 precursor [Homo sapiens]	YP_003987365.1	553	glucose-methanol-choline oxidoreductase [Acanthamoeba polyphaga mimivirus]	51	14	0.274509804	0.092337917	R832/R833	dihydrolipoamide dehydrogenase
NP_000099.2	DLD	509	dihydrolipoyl dehydrogenase, mitochondrial isoform 1 precursor [Homo sapiens]	YP_003987467.1	702	putative glucose-methanol-choline oxidoreductase protein [Acanthamoeba polyphaga mimivirus]	39	11	0.282051282	0.074656189	L894/L893	dihydrolipoamide dehydrogenase
NP_000200.1	PDX1	283	pancreas/duodenum homeobox protein 1 [Homo sapiens]	YP_003987278.1	224	putative homeobox protein [Acanthamoeba polyphaga mimivirus]	61	20	0.327868852	0.215547703	R749	pancreatic and duodenal homeobox 1
NP_000208.2	KCNA1	495	potassium voltage-gated channel subfamily A member 1 [Homo sapiens]	YP_003987398.1	431	hypothetical protein [Acanthamoeba polyphaga mimivirus]	44	13	0.265306122	0.098989899	R866	potassium voltage-gated channel subfamily A member 1
NP_000278.3	PEX6	980	peroxisome biogenesis factor 6 isoform 1 [Homo sapiens]	YP_003986983.1	855	putative AAA family ATPase [Acanthamoeba polyphaga mimivirus]	278	81	0.287234043	0.268367347	R476	peroxisomal biogenesis factor 6
NP_000293.2	PLOD1	727	procollagen-lysine,2-oxoglutarate 5-dioxygenase 1 isoform 2 precursor [Homo sapiens]	YP_003986726.1	895	probable procollagen-lysine,2-oxoglutarate 5-dioxygenase [Acanthamoeba polyphaga mimivirus]	536	174	0.292929293	0.784044017	L230	procollagen-lysine,2-oxoglutarate 5-dioxygenase 1
NP_000293.2	PLOD1	727	procollagen-lysine,2-oxoglutarate 5-dioxygenase 1 isoform 2 precursor [Homo sapiens]	YP_003987227.1	455	putative procollagen-lysine,2-oxoglutarate dioxygenase [Acanthamoeba polyphaga mimivirus]	449	140	0.284552846	0.662998624	R699	procollagen-lysine,2-oxoglutarate 5-dioxygenase 1
NP_000384.2	COL5A2	1499	collagen alpha-2(V) chain preproprotein [Homo sapiens]	YP_003986560.1	945	collagen-like protein 1 [Acanthamoeba polyphaga mimivirus]	628	222	0.353503185	0.41694463	L71	collagen type V alpha 2 chain
NP_000384.2	COL5A2	1499	collagen alpha-2(V) chain preproprotein [Homo sapiens]	YP_003986560.1	945	collagen-like protein 1 [Acanthamoeba polyphaga mimivirus]	628	215	0.322338831	0.444963309	L71	collagen type V alpha 2 chain
NP_000384.2	COL5A2	1499	collagen alpha-2(V) chain preproprotein [Homo sapiens]	YP_003986560.1	945	collagen-like protein 1 [Acanthamoeba polyphaga mimivirus]	638	211	0.330721003	0.387591728	L71	collagen type V alpha 2 chain
NP_000384.2	COL5A2	1499	collagen alpha-2(V) chain preproprotein [Homo sapiens]	YP_003986560.1	945	collagen-like protein 1 [Acanthamoeba polyphaga mimivirus]	630	200	0.308641975	0.378252168	L71	collagen type V alpha 2 chain
NP_000384.2	COL5A2	1499	collagen alpha-2(V) chain preproprotein [Homo sapiens]	YP_003986560.1	945	collagen-like protein 1 [Acanthamoeba polyphaga mimivirus]	325	107	0.329230769	0.194796531	L71	collagen type V alpha 2 chain
NP_000384.2	COL5A2	1499	collagen alpha-2(V) chain preproprotein [Homo sapiens]	YP_003986692.1	1595	collagen-like protein 2 [Acanthamoeba polyphaga mimivirus]	1070	379	0.351251158	0.71581054	R196	collagen type V alpha 2 chain
NP_000384.2	COL5A2	1499	collagen alpha-2(V) chain preproprotein [Homo sapiens]	YP_003986692.1	1595	collagen-like protein 2 [Acanthamoeba polyphaga mimivirus]	928	320	0.334728033	0.637758506	R196	collagen type V alpha 2 chain
NP_000384.2	COL5A2	1499	collagen alpha-2(V) chain preproprotein [Homo sapiens]	YP_003986692.1	1595	collagen-like protein 2 [Acanthamoeba polyphaga mimivirus]	1108	384	0.338624339	0.709806538	R196	collagen type V alpha 2 chain
NP_000384.2	COL5A2	1499	collagen alpha-2(V) chain preproprotein [Homo sapiens]	YP_003986692.1	1595	collagen-like protein 2 [Acanthamoeba polyphaga mimivirus]	469	164	0.328	0.333555704	R196	collagen type V alpha 2 chain
NP_000384.2	COL5A2	1499	collagen alpha-2(V) chain preproprotein [Homo sapiens]	YP_003986692.1	1595	collagen-like protein 2 [Acanthamoeba polyphaga mimivirus]	979	322	0.328907048	0.59706471	R196	collagen type V alpha 2 chain
NP_000384.2	COL5A2	1499	collagen alpha-2(V) chain preproprotein [Homo sapiens]	YP_003986735.1	939	collagen-like protein 3 [Acanthamoeba polyphaga mimivirus]	614	216	0.350081037	0.410940627	R239	collagen type V alpha 2 chain
NP_000384.2	COL5A2	1499	collagen alpha-2(V) chain preproprotein [Homo sapiens]	YP_003986735.1	939	collagen-like protein 3 [Acanthamoeba polyphaga mimivirus]	615	222	0.358642973	0.411607738	R239	collagen type V alpha 2 chain
NP_000384.2	COL5A2	1499	collagen alpha-2(V) chain preproprotein [Homo sapiens]	YP_003986735.1	939	collagen-like protein 3 [Acanthamoeba polyphaga mimivirus]	472	167	0.351578947	0.316877919	R239	collagen type V alpha 2 chain
NP_000384.2	COL5A2	1499	collagen alpha-2(V) chain preproprotein [Homo sapiens]	YP_003986735.1	939	collagen-like protein 3 [Acanthamoeba polyphaga mimivirus]	625	209	0.311011905	0.448298866	R239	collagen type V alpha 2 chain
NP_000384.2	COL5A2	1499	collagen alpha-2(V) chain preproprotein [Homo sapiens]	YP_003986736.1	817	collagen-like protein 4 [Acanthamoeba polyphaga mimivirus]	477	181	0.379454927	0.314876584	R240	collagen type V alpha 2 chain
NP_000384.2	COL5A2	1499	collagen alpha-2(V) chain preproprotein [Homo sapiens]	YP_003986736.1	817	collagen-like protein 4 [Acanthamoeba polyphaga mimivirus]	498	188	0.360153257	0.346897932	R240	collagen type V alpha 2 chain
NP_000384.2	COL5A2	1499	collagen alpha-2(V) chain preproprotein [Homo sapiens]	YP_003986736.1	817	collagen-like protein 4 [Acanthamoeba polyphaga mimivirus]	531	201	0.363471971	0.364242829	R240	collagen type V alpha 2 chain
NP_000384.2	COL5A2	1499	collagen alpha-2(V) chain preproprotein [Homo sapiens]	YP_003986736.1	817	collagen-like protein 4 [Acanthamoeba polyphaga mimivirus]	502	187	0.355513308	0.349566378	R240	collagen type V alpha 2 chain
NP_000384.2	COL5A2	1499	collagen alpha-2(V) chain preproprotein [Homo sapiens]	YP_003986736.1	817	collagen-like protein 4 [Acanthamoeba polyphaga mimivirus]	498	173	0.338551859	0.336891261	R240	collagen type V alpha 2 chain
NP_000384.2	COL5A2	1499	collagen alpha-2(V) chain preproprotein [Homo sapiens]	YP_003986736.1	817	collagen-like protein 4 [Acanthamoeba polyphaga mimivirus]	498	183	0.366733467	0.32688459	R240	collagen type V alpha 2 chain
NP_000384.2	COL5A2	1499	collagen alpha-2(V) chain preproprotein [Homo sapiens]	YP_003986736.1	817	collagen-like protein 4 [Acanthamoeba polyphaga mimivirus]	489	176	0.355555556	0.32688459	R240	collagen type V alpha 2 chain
NP_000384.2	COL5A2	1499	collagen alpha-2(V) chain preproprotein [Homo sapiens]	YP_003986736.1	817	collagen-like protein 4 [Acanthamoeba polyphaga mimivirus]	502	176	0.330206379	0.35557038	R240	collagen type V alpha 2 chain
NP_000384.2	COL5A2	1499	collagen alpha-2(V) chain preproprotein [Homo sapiens]	YP_003986736.1	817	collagen-like protein 4 [Acanthamoeba polyphaga mimivirus]	490	175	0.352822581	0.324216144	R240	collagen type V alpha 2 chain
NP_000384.2	COL5A2	1499	collagen alpha-2(V) chain preproprotein [Homo sapiens]	YP_003986736.1	817	collagen-like protein 4 [Acanthamoeba polyphaga mimivirus]	312	115	0.367412141	0.203468979	R240	collagen type V alpha 2 chain
NP_000384.2	COL5A2	1499	collagen alpha-2(V) chain preproprotein [Homo sapiens]	YP_003986737.1	812	collagen-like protein 5 [Acanthamoeba polyphaga mimivirus]	503	193	0.383697813	0.334222815	R241	collagen type V alpha 2 chain
NP_000384.2	COL5A2	1499	collagen alpha-2(V) chain preproprotein [Homo sapiens]	YP_003986737.1	812	collagen-like protein 5 [Acanthamoeba polyphaga mimivirus]	503	189	0.375745527	0.334222815	R241	collagen type V alpha 2 chain
NP_000384.2	COL5A2	1499	collagen alpha-2(V) chain preproprotein [Homo sapiens]	YP_003986737.1	812	collagen-like protein 5 [Acanthamoeba polyphaga mimivirus]	503	200	0.390625	0.32221481	R241	collagen type V alpha 2 chain
NP_000384.2	COL5A2	1499	collagen alpha-2(V) chain preproprotein [Homo sapiens]	YP_003986737.1	812	collagen-like protein 5 [Acanthamoeba polyphaga mimivirus]	493	182	0.369168357	0.307538359	R241	collagen type V alpha 2 chain
NP_000384.2	COL5A2	1499	collagen alpha-2(V) chain preproprotein [Homo sapiens]	YP_003986737.1	812	collagen-like protein 5 [Acanthamoeba polyphaga mimivirus]	503	194	0.385685885	0.334222815	R241	collagen type V alpha 2 chain
NP_000384.2	COL5A2	1499	collagen alpha-2(V) chain preproprotein [Homo sapiens]	YP_003986737.1	812	collagen-like protein 5 [Acanthamoeba polyphaga mimivirus]	508	173	0.340551181	0.31754503	R241	collagen type V alpha 2 chain
NP_000384.2	COL5A2	1499	collagen alpha-2(V) chain preproprotein [Homo sapiens]	YP_003986737.1	812	collagen-like protein 5 [Acanthamoeba polyphaga mimivirus]	504	187	0.357552581	0.348899266	R241	collagen type V alpha 2 chain
NP_000384.2	COL5A2	1499	collagen alpha-2(V) chain preproprotein [Homo sapiens]	YP_003986737.1	812	collagen-like protein 5 [Acanthamoeba polyphaga mimivirus]	502	192	0.38247012	0.325550367	R241	collagen type V alpha 2 chain
NP_000384.2	COL5A2	1499	collagen alpha-2(V) chain preproprotein [Homo sapiens]	YP_003986737.1	812	collagen-like protein 5 [Acanthamoeba polyphaga mimivirus]	503	184	0.346516008	0.354236157	R241	collagen type V alpha 2 chain
NP_000384.2	COL5A2	1499	collagen alpha-2(V) chain preproprotein [Homo sapiens]	YP_003986737.1	812	collagen-like protein 5 [Acanthamoeba polyphaga mimivirus]	502	192	0.37944664	0.337558372	R241	collagen type V alpha 2 chain
NP_000384.2	COL5A2	1499	collagen alpha-2(V) chain preproprotein [Homo sapiens]	YP_003986737.1	812	collagen-like protein 5 [Acanthamoeba polyphaga mimivirus]	377	148	0.376590331	0.262174783	R241	collagen type V alpha 2 chain
NP_000384.2	COL5A2	1499	collagen alpha-2(V) chain preproprotein [Homo sapiens]	YP_003986737.1	812	collagen-like protein 5 [Acanthamoeba polyphaga mimivirus]	470	133	0.280590717	0.301534356	R241	collagen type V alpha 2 chain
NP_000384.2	COL5A2	1499	collagen alpha-2(V) chain preproprotein [Homo sapiens]	YP_003987190.1	1387	collagen-like protein 6 [Acanthamoeba polyphaga mimivirus]	640	225	0.335820896	0.446964643	L668	collagen type V alpha 2 chain
NP_000384.2	COL5A2	1499	collagen alpha-2(V) chain preproprotein [Homo sapiens]	YP_003987190.1	1387	collagen-like protein 6 [Acanthamoeba polyphaga mimivirus]	637	218	0.342229199	0.398932622	L668	collagen type V alpha 2 chain
NP_000384.2	COL5A2	1499	collagen alpha-2(V) chain preproprotein [Homo sapiens]	YP_003987190.1	1387	collagen-like protein 6 [Acanthamoeba polyphaga mimivirus]	642	220	0.33033033	0.442294863	L668	collagen type V alpha 2 chain
NP_000384.2	COL5A2	1499	collagen alpha-2(V) chain preproprotein [Homo sapiens]	YP_003987190.1	1387	collagen-like protein 6 [Acanthamoeba polyphaga mimivirus]	651	215	0.330261137	0.386257505	L668	collagen type V alpha 2 chain
NP_000384.2	COL5A2	1499	collagen alpha-2(V) chain preproprotein [Homo sapiens]	YP_003987190.1	1387	collagen-like protein 6 [Acanthamoeba polyphaga mimivirus]	642	214	0.317037037	0.426284189	L668	collagen type V alpha 2 chain
NP_000384.2	COL5A2	1499	collagen alpha-2(V) chain preproprotein [Homo sapiens]	YP_003987190.1	1387	collagen-like protein 6 [Acanthamoeba polyphaga mimivirus]	643	219	0.34059098	0.418945964	L668	collagen type V alpha 2 chain
NP_000384.2	COL5A2	1499	collagen alpha-2(V) chain preproprotein [Homo sapiens]	YP_003987190.1	1387	collagen-like protein 6 [Acanthamoeba polyphaga mimivirus]	410	119	0.289537713	0.210140093	L668	collagen type V alpha 2 chain
NP_000384.2	COL5A2	1499	collagen alpha-2(V) chain preproprotein [Homo sapiens]	YP_003987190.1	1387	collagen-like protein 6 [Acanthamoeba polyphaga mimivirus]	382	138	0.341584158	0.269513009	L668	collagen type V alpha 2 chain
NP_000384.2	COL5A2	1499	collagen alpha-2(V) chain preproprotein [Homo sapiens]	YP_003987191.1	1937	collagen-like protein 7 [Acanthamoeba polyphaga mimivirus]	957	324	0.338204593	0.610406938	L669	collagen type V alpha 2 chain
NP_000384.2	COL5A2	1499	collagen alpha-2(V) chain preproprotein [Homo sapiens]	YP_003987191.1	1937	collagen-like protein 7 [Acanthamoeba polyphaga mimivirus]	833	273	0.316338355	0.519679787	L669	collagen type V alpha 2 chain
NP_000384.2	COL5A2	1499	collagen alpha-2(V) chain preproprotein [Homo sapiens]	YP_003987191.1	1937	collagen-like protein 7 [Acanthamoeba polyphaga mimivirus]	953	322	0.330595483	0.615743829	L669	collagen type V alpha 2 chain
NP_000384.2	COL5A2	1499	collagen alpha-2(V) chain preproprotein [Homo sapiens]	YP_003987191.1	1937	collagen-like protein 7 [Acanthamoeba polyphaga mimivirus]	966	324	0.32111001	0.641761174	L669	collagen type V alpha 2 chain
NP_000384.2	COL5A2	1499	collagen alpha-2(V) chain preproprotein [Homo sapiens]	YP_003987191.1	1937	collagen-like protein 7 [Acanthamoeba polyphaga mimivirus]	921	303	0.324411135	0.575050033	L669	collagen type V alpha 2 chain
NP_000384.2	COL5A2	1499	collagen alpha-2(V) chain preproprotein [Homo sapiens]	YP_003987191.1	1937	collagen-like protein 7 [Acanthamoeba polyphaga mimivirus]	385	140	0.363636364	0.252835223	L669	collagen type V alpha 2 chain
NP_000384.2	COL5A2	1499	collagen alpha-2(V) chain preproprotein [Homo sapiens]	YP_003987191.1	1937	collagen-like protein 7 [Acanthamoeba polyphaga mimivirus]	168	62	0.369047619	0.112074716	L669	collagen type V alpha 2 chain
NP_000384.2	COL5A2	1499	collagen alpha-2(V) chain preproprotein [Homo sapiens]	YP_003987191.1	1937	collagen-like protein 7 [Acanthamoeba polyphaga mimivirus]	158	60	0.379746835	0.105403602	L669	collagen type V alpha 2 chain
NP_000399.3	GPD2	727	glycerol-3-phosphate dehydrogenase, mitochondrial precursor [Homo sapiens]	YP_003986619.1	563	putative GMC-type oxidoreductase [Acanthamoeba polyphaga mimivirus]	46	15	0.288461538	0.071526823	L128	glycerol-3-phosphate dehydrogenase 2
NP_000399.3	GPD2	727	glycerol-3-phosphate dehydrogenase, mitochondrial precursor [Homo sapiens]	YP_003986682.1	509	putative amine oxidase [Acanthamoeba polyphaga mimivirus]	40	13	0.325	0.052269601	R188	glycerol-3-phosphate dehydrogenase 2
NP_000399.3	GPD2	727	glycerol-3-phosphate dehydrogenase, mitochondrial precursor [Homo sapiens]	YP_003987177.1	492	putative amine oxidase [Acanthamoeba polyphaga mimivirus]	42	14	0.333333333	0.057771664	R656	glycerol-3-phosphate dehydrogenase 2
NP_000399.3	GPD2	727	glycerol-3-phosphate dehydrogenase, mitochondrial precursor [Homo sapiens]	YP_003987467.1	702	putative glucose-methanol-choline oxidoreductase protein [Acanthamoeba polyphaga mimivirus]	35	13	0.371428571	0.046767538	L894/L893	glycerol-3-phosphate dehydrogenase 2
NP_000426.2	NOTCH3	2321	neurogenic locus notch homolog protein 3 precursor [Homo sapiens]	YP_003986516.1	222	putative ankyrin repeat protein [Acanthamoeba polyphaga mimivirus]	100	29	0.266055046	0.046962516	L36	notch receptor 3
NP_000426.2	NOTCH3	2321	neurogenic locus notch homolog protein 3 precursor [Homo sapiens]	YP_003986581.1	879	putative ankyrin repeat protein [Acanthamoeba polyphaga mimivirus]	248	75	0.287356322	0.105988798	L88	notch receptor 3
NP_000426.2	NOTCH3	2321	neurogenic locus notch homolog protein 3 precursor [Homo sapiens]	YP_003986581.1	879	putative ankyrin repeat protein [Acanthamoeba polyphaga mimivirus]	249	70	0.266159696	0.1051271	L88	notch receptor 3
NP_000426.2	NOTCH3	2321	neurogenic locus notch homolog protein 3 precursor [Homo sapiens]	YP_003986581.1	879	putative ankyrin repeat protein [Acanthamoeba polyphaga mimivirus]	259	69	0.251824818	0.110728134	L88	notch receptor 3
NP_000426.2	NOTCH3	2321	neurogenic locus notch homolog protein 3 precursor [Homo sapiens]	YP_003986584.1	878	putative ankyrin repeat protein [Acanthamoeba polyphaga mimivirus]	265	75	0.267857143	0.115036622	L93/L92	notch receptor 3
NP_000426.2	NOTCH3	2321	neurogenic locus notch homolog protein 3 precursor [Homo sapiens]	YP_003986584.1	878	putative ankyrin repeat protein [Acanthamoeba polyphaga mimivirus]	248	70	0.263157895	0.106850495	L93/L92	notch receptor 3
NP_000426.2	NOTCH3	2321	neurogenic locus notch homolog protein 3 precursor [Homo sapiens]	YP_003986590.1	602	putative ankyrin repeat protein [Acanthamoeba polyphaga mimivirus]	131	42	0.260869565	0.068504955	L100	notch receptor 3
NP_000426.2	NOTCH3	2321	neurogenic locus notch homolog protein 3 precursor [Homo sapiens]	YP_003986613.1	627	putative ankyrin repeat protein [Acanthamoeba polyphaga mimivirus]	228	61	0.252066116	0.096079276	L122	notch receptor 3
NP_000426.2	NOTCH3	2321	neurogenic locus notch homolog protein 3 precursor [Homo sapiens]	YP_003986613.1	627	putative ankyrin repeat protein [Acanthamoeba polyphaga mimivirus]	195	55	0.263157895	0.080999569	L122	notch receptor 3
NP_000426.2	NOTCH3	2321	neurogenic locus notch homolog protein 3 precursor [Homo sapiens]	YP_003986780.1	470	putative ankyrin repeat protein [Acanthamoeba polyphaga mimivirus]	71	23	0.298701299	0.033175355	L279	notch receptor 3
NP_000426.2	NOTCH3	2321	neurogenic locus notch homolog protein 3 precursor [Homo sapiens]	YP_003986780.1	470	putative ankyrin repeat protein [Acanthamoeba polyphaga mimivirus]	49	13	0.25	0.022404136	L279	notch receptor 3
NP_000426.2	NOTCH3	2321	neurogenic locus notch homolog protein 3 precursor [Homo sapiens]	YP_003986990.1	53	putative ankyrin repeat protein [Acanthamoeba polyphaga mimivirus]	44	12	0.255319149	0.020249892	L482	notch receptor 3
NP_000426.2	NOTCH3	2321	neurogenic locus notch homolog protein 3 precursor [Homo sapiens]	YP_003986990.1	53	putative ankyrin repeat protein [Acanthamoeba polyphaga mimivirus]	51	15	0.25	0.025850926	L482	notch receptor 3
NP_000426.2	NOTCH3	2321	neurogenic locus notch homolog protein 3 precursor [Homo sapiens]	YP_003986993.1	1908	putative ankyrin repeat protein [Acanthamoeba polyphaga mimivirus]	58	18	0.305084746	0.024989229	L484	notch receptor 3
NP_000426.2	NOTCH3	2321	neurogenic locus notch homolog protein 3 precursor [Homo sapiens]	YP_003986993.1	1908	putative ankyrin repeat protein [Acanthamoeba polyphaga mimivirus]	76	22	0.285714286	0.033175355	L484	notch receptor 3
NP_000426.2	NOTCH3	2321	neurogenic locus notch homolog protein 3 precursor [Homo sapiens]	YP_003986993.1	1908	putative ankyrin repeat protein [Acanthamoeba polyphaga mimivirus]	55	15	0.263157895	0.02455838	L484	notch receptor 3
NP_000426.2	NOTCH3	2321	neurogenic locus notch homolog protein 3 precursor [Homo sapiens]	YP_003987370.1	276	putative ankyrin repeat protein [Acanthamoeba polyphaga mimivirus]	113	34	0.278688525	0.052132701	R838	notch receptor 3
NP_000442.1	SHOX	292	short stature homeobox protein isoform SHOXa [Homo sapiens]	YP_003987278.1	224	putative homeobox protein [Acanthamoeba polyphaga mimivirus]	56	20	0.357142857	0.191780822	R749	short stature homeobox
NP_000456.2	BARD1	777	BRCA1-associated RING domain protein 1 isoform 1 [Homo sapiens]	YP_003986499.1	122	putative ankyrin repeat protein [Acanthamoeba polyphaga mimivirus]	104	29	0.263636364	0.141570142	L22	BRCA1 associated RING domain 1
NP_000456.2	BARD1	777	BRCA1-associated RING domain protein 1 isoform 1 [Homo sapiens]	YP_003986502.1	326	putative ankyrin repeat protein [Acanthamoeba polyphaga mimivirus]	113	32	0.268907563	0.153153153	L25	BRCA1 associated RING domain 1
NP_000456.2	BARD1	777	BRCA1-associated RING domain protein 1 isoform 1 [Homo sapiens]	YP_003986502.1	326	putative ankyrin repeat protein [Acanthamoeba polyphaga mimivirus]	113	34	0.285714286	0.153153153	L25	BRCA1 associated RING domain 1
NP_000456.2	BARD1	777	BRCA1-associated RING domain protein 1 isoform 1 [Homo sapiens]	YP_003986502.1	326	putative ankyrin repeat protein [Acanthamoeba polyphaga mimivirus]	137	39	0.265306122	0.187902188	L25	BRCA1 associated RING domain 1
NP_000456.2	BARD1	777	BRCA1-associated RING domain protein 1 isoform 1 [Homo sapiens]	YP_003986502.1	326	putative ankyrin repeat protein [Acanthamoeba polyphaga mimivirus]	151	41	0.261146497	0.173745174	L25	BRCA1 associated RING domain 1
NP_000456.2	BARD1	777	BRCA1-associated RING domain protein 1 isoform 1 [Homo sapiens]	YP_003986520.1	97	putative ankyrin repeat protein [Acanthamoeba polyphaga mimivirus]	84	27	0.3	0.115830116	L38b	BRCA1 associated RING domain 1
NP_000456.2	BARD1	777	BRCA1-associated RING domain protein 1 isoform 1 [Homo sapiens]	YP_003986526.1	357	putative ankyrin repeat protein [Acanthamoeba polyphaga mimivirus]	106	29	0.256637168	0.144144144	L42	BRCA1 associated RING domain 1
NP_000456.2	BARD1	777	BRCA1-associated RING domain protein 1 isoform 1 [Homo sapiens]	YP_003986526.1	357	putative ankyrin repeat protein [Acanthamoeba polyphaga mimivirus]	118	32	0.251968504	0.162162162	L42	BRCA1 associated RING domain 1
NP_000456.2	BARD1	777	BRCA1-associated RING domain protein 1 isoform 1 [Homo sapiens]	YP_003986545.1	307	putative ankyrin repeat protein [Acanthamoeba polyphaga mimivirus]	101	29	0.271028037	0.137709138	L59	BRCA1 associated RING domain 1
NP_000456.2	BARD1	777	BRCA1-associated RING domain protein 1 isoform 1 [Homo sapiens]	YP_003986551.1	252	putative ankyrin repeat protein [Acanthamoeba polyphaga mimivirus]	133	35	0.251798561	0.176319176	L62	BRCA1 associated RING domain 1
NP_000456.2	BARD1	777	BRCA1-associated RING domain protein 1 isoform 1 [Homo sapiens]	YP_003986552.1	542	putative ankyrin repeat protein [Acanthamoeba polyphaga mimivirus]	108	29	0.254385965	0.146718147	L63	BRCA1 associated RING domain 1
NP_000456.2	BARD1	777	BRCA1-associated RING domain protein 1 isoform 1 [Homo sapiens]	YP_003986556.1	193	putative ankyrin repeat protein [Acanthamoeba polyphaga mimivirus]	96	27	0.257142857	0.135135135	L66b	BRCA1 associated RING domain 1
NP_000456.2	BARD1	777	BRCA1-associated RING domain protein 1 isoform 1 [Homo sapiens]	YP_003986581.1	879	putative ankyrin repeat protein [Acanthamoeba polyphaga mimivirus]	133	35	0.263157895	0.154440154	L88	BRCA1 associated RING domain 1
NP_000456.2	BARD1	777	BRCA1-associated RING domain protein 1 isoform 1 [Homo sapiens]	YP_003986581.1	879	putative ankyrin repeat protein [Acanthamoeba polyphaga mimivirus]	125	33	0.264	0.14028314	L88	BRCA1 associated RING domain 1
NP_000456.2	BARD1	777	BRCA1-associated RING domain protein 1 isoform 1 [Homo sapiens]	YP_003986581.1	879	putative ankyrin repeat protein [Acanthamoeba polyphaga mimivirus]	149	38	0.253333333	0.181467181	L88	BRCA1 associated RING domain 1
NP_000456.2	BARD1	777	BRCA1-associated RING domain protein 1 isoform 1 [Homo sapiens]	YP_003986590.1	602	putative ankyrin repeat protein [Acanthamoeba polyphaga mimivirus]	109	31	0.269565217	0.148005148	L100	BRCA1 associated RING domain 1
NP_000456.2	BARD1	777	BRCA1-associated RING domain protein 1 isoform 1 [Homo sapiens]	YP_003986725.1	307	putative ankyrin repeat protein [Acanthamoeba polyphaga mimivirus]	98	29	0.271028037	0.137709138	R229	BRCA1 associated RING domain 1
NP_000456.2	BARD1	777	BRCA1-associated RING domain protein 1 isoform 1 [Homo sapiens]	YP_003986780.1	470	putative ankyrin repeat protein [Acanthamoeba polyphaga mimivirus]	58	20	0.327868852	0.078507079	L279	BRCA1 associated RING domain 1
NP_000456.2	BARD1	777	BRCA1-associated RING domain protein 1 isoform 1 [Homo sapiens]	YP_003986780.1	470	putative ankyrin repeat protein [Acanthamoeba polyphaga mimivirus]	65	20	0.281690141	0.091377091	L279	BRCA1 associated RING domain 1
NP_000456.2	BARD1	777	BRCA1-associated RING domain protein 1 isoform 1 [Homo sapiens]	YP_003986791.1	544	putative ankyrin repeat protein [Acanthamoeba polyphaga mimivirus]	160	44	0.275	0.184041184	L289	BRCA1 associated RING domain 1
NP_000456.2	BARD1	777	BRCA1-associated RING domain protein 1 isoform 1 [Homo sapiens]	YP_003986791.1	544	putative ankyrin repeat protein [Acanthamoeba polyphaga mimivirus]	118	32	0.268907563	0.136422136	L289	BRCA1 associated RING domain 1
NP_000456.2	BARD1	777	BRCA1-associated RING domain protein 1 isoform 1 [Homo sapiens]	YP_003986814.1	659	putative ring finger protein [Acanthamoeba polyphaga mimivirus]	70	20	0.281690141	0.088803089	R311	BRCA1 associated RING domain 1
NP_000456.2	BARD1	777	BRCA1-associated RING domain protein 1 isoform 1 [Homo sapiens]	YP_003986990.1	53	putative ankyrin repeat protein [Acanthamoeba polyphaga mimivirus]	51	15	0.277777778	0.069498069	L482	BRCA1 associated RING domain 1
NP_000456.2	BARD1	777	BRCA1-associated RING domain protein 1 isoform 1 [Homo sapiens]	YP_003986990.1	53	putative ankyrin repeat protein [Acanthamoeba polyphaga mimivirus]	51	18	0.333333333	0.069498069	L482	BRCA1 associated RING domain 1
NP_000456.2	BARD1	777	BRCA1-associated RING domain protein 1 isoform 1 [Homo sapiens]	YP_003986990.1	53	putative ankyrin repeat protein [Acanthamoeba polyphaga mimivirus]	48	13	0.254901961	0.064350064	L482	BRCA1 associated RING domain 1
NP_000456.2	BARD1	777	BRCA1-associated RING domain protein 1 isoform 1 [Homo sapiens]	YP_003986992.1	408	putative ankyrin repeat protein [Acanthamoeba polyphaga mimivirus]	113	30	0.25210084	0.153153153	L483	BRCA1 associated RING domain 1
NP_000456.2	BARD1	777	BRCA1-associated RING domain protein 1 isoform 1 [Homo sapiens]	YP_003986993.1	1908	putative ankyrin repeat protein [Acanthamoeba polyphaga mimivirus]	65	18	0.272727273	0.083655084	L484	BRCA1 associated RING domain 1
NP_000456.2	BARD1	777	BRCA1-associated RING domain protein 1 isoform 1 [Homo sapiens]	YP_003987153.1	486	putative ankyrin repeat protein [Acanthamoeba polyphaga mimivirus]	104	32	0.290909091	0.141570142	R634	BRCA1 associated RING domain 1
NP_000456.2	BARD1	777	BRCA1-associated RING domain protein 1 isoform 1 [Homo sapiens]	YP_003987153.1	486	putative ankyrin repeat protein [Acanthamoeba polyphaga mimivirus]	112	30	0.254237288	0.150579151	R634	BRCA1 associated RING domain 1
NP_000456.2	BARD1	777	BRCA1-associated RING domain protein 1 isoform 1 [Homo sapiens]	YP_003987323.1	287	putative ankyrin repeat protein [Acanthamoeba polyphaga mimivirus]	133	38	0.267605634	0.182754183	R791	BRCA1 associated RING domain 1
NP_000456.2	BARD1	777	BRCA1-associated RING domain protein 1 isoform 1 [Homo sapiens]	YP_003987342.1	211	putative ankyrin repeat protein [Acanthamoeba polyphaga mimivirus]	77	23	0.277108434	0.106821107	R810	BRCA1 associated RING domain 1
NP_000456.2	BARD1	777	BRCA1-associated RING domain protein 1 isoform 1 [Homo sapiens]	YP_003987342.1	211	putative ankyrin repeat protein [Acanthamoeba polyphaga mimivirus]	51	15	0.277777778	0.069498069	R810	BRCA1 associated RING domain 1
NP_000456.2	BARD1	777	BRCA1-associated RING domain protein 1 isoform 1 [Homo sapiens]	YP_003987370.1	276	putative ankyrin repeat protein [Acanthamoeba polyphaga mimivirus]	129	39	0.282608696	0.177606178	R838	BRCA1 associated RING domain 1
NP_000456.2	BARD1	777	BRCA1-associated RING domain protein 1 isoform 1 [Homo sapiens]	YP_003987372.1	526	putative ankyrin repeat protein [Acanthamoeba polyphaga mimivirus]	81	28	0.32183908	0.109395109	R840	BRCA1 associated RING domain 1
NP_000456.2	BARD1	777	BRCA1-associated RING domain protein 1 isoform 1 [Homo sapiens]	YP_003987377.1	440	putative ankyrin repeat protein [Acanthamoeba polyphaga mimivirus]	115	34	0.280991736	0.155727156	R844/R845	BRCA1 associated RING domain 1
NP_000456.2	BARD1	777	BRCA1-associated RING domain protein 1 isoform 1 [Homo sapiens]	YP_003987378.1	170	putative ankyrin repeat protein [Acanthamoeba polyphaga mimivirus]	81	24	0.275862069	0.111969112	R846	BRCA1 associated RING domain 1
NP_000456.2	BARD1	777	BRCA1-associated RING domain protein 1 isoform 1 [Homo sapiens]	YP_003987394.1	514	putative ankyrin repeat protein [Acanthamoeba polyphaga mimivirus]	113	31	0.260504202	0.153153153	L863	BRCA1 associated RING domain 1
NP_000456.2	BARD1	777	BRCA1-associated RING domain protein 1 isoform 1 [Homo sapiens]	YP_003987408.1	468	putative ankyrin repeat protein [Acanthamoeba polyphaga mimivirus]	85	28	0.307692308	0.117117117	R873	BRCA1 associated RING domain 1
NP_000456.2	BARD1	777	BRCA1-associated RING domain protein 1 isoform 1 [Homo sapiens]	YP_003987410.1	197	putative ankyrin repeat protein [Acanthamoeba polyphaga mimivirus]	107	29	0.25	0.149292149	R875	BRCA1 associated RING domain 1
NP_000456.2	BARD1	777	BRCA1-associated RING domain protein 1 isoform 1 [Homo sapiens]	YP_003987415.1	255	putative ankyrin repeat protein [Acanthamoeba polyphaga mimivirus]	83	26	0.292134831	0.114543115	R880	BRCA1 associated RING domain 1
NP_000456.2	BARD1	777	BRCA1-associated RING domain protein 1 isoform 1 [Homo sapiens]	YP_003987435.1	361	putative ankyrin repeat protein [Acanthamoeba polyphaga mimivirus]	114	32	0.266666667	0.154440154	R901	BRCA1 associated RING domain 1
NP_000456.2	BARD1	777	BRCA1-associated RING domain protein 1 isoform 1 [Homo sapiens]	YP_003987437.1	365	putative ankyrin repeat protein [Acanthamoeba polyphaga mimivirus]	106	32	0.275862069	0.146718147	R903	BRCA1 associated RING domain 1
NP_000456.2	BARD1	777	BRCA1-associated RING domain protein 1 isoform 1 [Homo sapiens]	YP_003987446.1	60	hypothetical protein [Acanthamoeba polyphaga mimivirus]	43	12	0.260869565	0.059202059	R910b	BRCA1 associated RING domain 1
NP_000456.2	BARD1	777	BRCA1-associated RING domain protein 1 isoform 1 [Homo sapiens]	YP_003987446.1	60	hypothetical protein [Acanthamoeba polyphaga mimivirus]	43	14	0.304347826	0.059202059	R910b	BRCA1 associated RING domain 1
NP_000457.1	PEX1	1283	peroxisome biogenesis factor 1 isoform 1 [Homo sapiens]	YP_003987307.1	342	putative AAA-type ATPase [Acanthamoeba polyphaga mimivirus]	147	40	0.25477707	0.117692907	R776	peroxisomal biogenesis factor 1
NP_000479.1	SERPINC1	464	antithrombin-III isoform 1 precursor [Homo sapiens]	YP_003987228.1	401	uncharacterized serpin-like protein [Acanthamoeba polyphaga mimivirus]	356	97	0.253263708	0.808189655	R700	serpin family C member 1
NP_000482.3	C1QB	253	complement C1q subcomponent subunit B isoform 1 precursor [Homo sapiens]	YP_003986560.1	945	collagen-like protein 1 [Acanthamoeba polyphaga mimivirus]	97	38	0.391752577	0.335968379	L71	complement C1q B chain
NP_000482.3	C1QB	253	complement C1q subcomponent subunit B isoform 1 precursor [Homo sapiens]	YP_003986560.1	945	collagen-like protein 1 [Acanthamoeba polyphaga mimivirus]	99	37	0.373737374	0.355731225	L71	complement C1q B chain
NP_000482.3	C1QB	253	complement C1q subcomponent subunit B isoform 1 precursor [Homo sapiens]	YP_003986560.1	945	collagen-like protein 1 [Acanthamoeba polyphaga mimivirus]	134	38	0.28358209	0.328063241	L71	complement C1q B chain
NP_000482.3	C1QB	253	complement C1q subcomponent subunit B isoform 1 precursor [Homo sapiens]	YP_003986692.1	1595	collagen-like protein 2 [Acanthamoeba polyphaga mimivirus]	85	34	0.4	0.335968379	R196	complement C1q B chain
NP_000482.3	C1QB	253	complement C1q subcomponent subunit B isoform 1 precursor [Homo sapiens]	YP_003986692.1	1595	collagen-like protein 2 [Acanthamoeba polyphaga mimivirus]	84	36	0.428571429	0.33201581	R196	complement C1q B chain
NP_000482.3	C1QB	253	complement C1q subcomponent subunit B isoform 1 precursor [Homo sapiens]	YP_003986692.1	1595	collagen-like protein 2 [Acanthamoeba polyphaga mimivirus]	85	33	0.388235294	0.335968379	R196	complement C1q B chain
NP_000482.3	C1QB	253	complement C1q subcomponent subunit B isoform 1 precursor [Homo sapiens]	YP_003986692.1	1595	collagen-like protein 2 [Acanthamoeba polyphaga mimivirus]	84	35	0.416666667	0.33201581	R196	complement C1q B chain
NP_000482.3	C1QB	253	complement C1q subcomponent subunit B isoform 1 precursor [Homo sapiens]	YP_003986692.1	1595	collagen-like protein 2 [Acanthamoeba polyphaga mimivirus]	85	33	0.388235294	0.335968379	R196	complement C1q B chain
NP_000482.3	C1QB	253	complement C1q subcomponent subunit B isoform 1 precursor [Homo sapiens]	YP_003986692.1	1595	collagen-like protein 2 [Acanthamoeba polyphaga mimivirus]	83	36	0.43373494	0.328063241	R196	complement C1q B chain
NP_000482.3	C1QB	253	complement C1q subcomponent subunit B isoform 1 precursor [Homo sapiens]	YP_003986692.1	1595	collagen-like protein 2 [Acanthamoeba polyphaga mimivirus]	83	33	0.397590361	0.328063241	R196	complement C1q B chain
NP_000482.3	C1QB	253	complement C1q subcomponent subunit B isoform 1 precursor [Homo sapiens]	YP_003986692.1	1595	collagen-like protein 2 [Acanthamoeba polyphaga mimivirus]	88	36	0.409090909	0.347826087	R196	complement C1q B chain
NP_000482.3	C1QB	253	complement C1q subcomponent subunit B isoform 1 precursor [Homo sapiens]	YP_003986692.1	1595	collagen-like protein 2 [Acanthamoeba polyphaga mimivirus]	84	34	0.404761905	0.33201581	R196	complement C1q B chain
NP_000482.3	C1QB	253	complement C1q subcomponent subunit B isoform 1 precursor [Homo sapiens]	YP_003986692.1	1595	collagen-like protein 2 [Acanthamoeba polyphaga mimivirus]	84	34	0.404761905	0.33201581	R196	complement C1q B chain
NP_000482.3	C1QB	253	complement C1q subcomponent subunit B isoform 1 precursor [Homo sapiens]	YP_003986692.1	1595	collagen-like protein 2 [Acanthamoeba polyphaga mimivirus]	84	34	0.404761905	0.33201581	R196	complement C1q B chain
NP_000482.3	C1QB	253	complement C1q subcomponent subunit B isoform 1 precursor [Homo sapiens]	YP_003986692.1	1595	collagen-like protein 2 [Acanthamoeba polyphaga mimivirus]	84	34	0.404761905	0.33201581	R196	complement C1q B chain
NP_000482.3	C1QB	253	complement C1q subcomponent subunit B isoform 1 precursor [Homo sapiens]	YP_003986692.1	1595	collagen-like protein 2 [Acanthamoeba polyphaga mimivirus]	87	33	0.379310345	0.343873518	R196	complement C1q B chain
NP_000482.3	C1QB	253	complement C1q subcomponent subunit B isoform 1 precursor [Homo sapiens]	YP_003986692.1	1595	collagen-like protein 2 [Acanthamoeba polyphaga mimivirus]	81	34	0.419753086	0.320158103	R196	complement C1q B chain
NP_000482.3	C1QB	253	complement C1q subcomponent subunit B isoform 1 precursor [Homo sapiens]	YP_003986692.1	1595	collagen-like protein 2 [Acanthamoeba polyphaga mimivirus]	83	34	0.409638554	0.328063241	R196	complement C1q B chain
NP_000482.3	C1QB	253	complement C1q subcomponent subunit B isoform 1 precursor [Homo sapiens]	YP_003986692.1	1595	collagen-like protein 2 [Acanthamoeba polyphaga mimivirus]	91	32	0.351648352	0.359683794	R196	complement C1q B chain
NP_000482.3	C1QB	253	complement C1q subcomponent subunit B isoform 1 precursor [Homo sapiens]	YP_003986692.1	1595	collagen-like protein 2 [Acanthamoeba polyphaga mimivirus]	84	34	0.404761905	0.33201581	R196	complement C1q B chain
NP_000482.3	C1QB	253	complement C1q subcomponent subunit B isoform 1 precursor [Homo sapiens]	YP_003986692.1	1595	collagen-like protein 2 [Acanthamoeba polyphaga mimivirus]	88	34	0.386363636	0.347826087	R196	complement C1q B chain
NP_000482.3	C1QB	253	complement C1q subcomponent subunit B isoform 1 precursor [Homo sapiens]	YP_003986692.1	1595	collagen-like protein 2 [Acanthamoeba polyphaga mimivirus]	82	32	0.390243902	0.324110672	R196	complement C1q B chain
NP_000482.3	C1QB	253	complement C1q subcomponent subunit B isoform 1 precursor [Homo sapiens]	YP_003986692.1	1595	collagen-like protein 2 [Acanthamoeba polyphaga mimivirus]	94	35	0.372340426	0.359683794	R196	complement C1q B chain
NP_000482.3	C1QB	253	complement C1q subcomponent subunit B isoform 1 precursor [Homo sapiens]	YP_003986692.1	1595	collagen-like protein 2 [Acanthamoeba polyphaga mimivirus]	84	36	0.428571429	0.33201581	R196	complement C1q B chain
NP_000482.3	C1QB	253	complement C1q subcomponent subunit B isoform 1 precursor [Homo sapiens]	YP_003986692.1	1595	collagen-like protein 2 [Acanthamoeba polyphaga mimivirus]	83	35	0.421686747	0.328063241	R196	complement C1q B chain
NP_000482.3	C1QB	253	complement C1q subcomponent subunit B isoform 1 precursor [Homo sapiens]	YP_003986692.1	1595	collagen-like protein 2 [Acanthamoeba polyphaga mimivirus]	77	31	0.402597403	0.304347826	R196	complement C1q B chain
NP_000482.3	C1QB	253	complement C1q subcomponent subunit B isoform 1 precursor [Homo sapiens]	YP_003986692.1	1595	collagen-like protein 2 [Acanthamoeba polyphaga mimivirus]	113	39	0.345132743	0.351778656	R196	complement C1q B chain
NP_000482.3	C1QB	253	complement C1q subcomponent subunit B isoform 1 precursor [Homo sapiens]	YP_003986692.1	1595	collagen-like protein 2 [Acanthamoeba polyphaga mimivirus]	71	27	0.38028169	0.280632411	R196	complement C1q B chain
NP_000482.3	C1QB	253	complement C1q subcomponent subunit B isoform 1 precursor [Homo sapiens]	YP_003986692.1	1595	collagen-like protein 2 [Acanthamoeba polyphaga mimivirus]	61	28	0.459016393	0.241106719	R196	complement C1q B chain
NP_000482.3	C1QB	253	complement C1q subcomponent subunit B isoform 1 precursor [Homo sapiens]	YP_003986692.1	1595	collagen-like protein 2 [Acanthamoeba polyphaga mimivirus]	77	29	0.376623377	0.292490119	R196	complement C1q B chain
NP_000482.3	C1QB	253	complement C1q subcomponent subunit B isoform 1 precursor [Homo sapiens]	YP_003986692.1	1595	collagen-like protein 2 [Acanthamoeba polyphaga mimivirus]	70	24	0.342857143	0.276679842	R196	complement C1q B chain
NP_000482.3	C1QB	253	complement C1q subcomponent subunit B isoform 1 precursor [Homo sapiens]	YP_003986692.1	1595	collagen-like protein 2 [Acanthamoeba polyphaga mimivirus]	67	29	0.426470588	0.268774704	R196	complement C1q B chain
NP_000482.3	C1QB	253	complement C1q subcomponent subunit B isoform 1 precursor [Homo sapiens]	YP_003986692.1	1595	collagen-like protein 2 [Acanthamoeba polyphaga mimivirus]	80	34	0.425	0.316205534	R196	complement C1q B chain
NP_000482.3	C1QB	253	complement C1q subcomponent subunit B isoform 1 precursor [Homo sapiens]	YP_003986692.1	1595	collagen-like protein 2 [Acanthamoeba polyphaga mimivirus]	125	35	0.28	0.328063241	R196	complement C1q B chain
NP_000482.3	C1QB	253	complement C1q subcomponent subunit B isoform 1 precursor [Homo sapiens]	YP_003986734.1	441	putative collagenous domain-containing protein [Acanthamoeba polyphaga mimivirus]	36	14	0.388888889	0.14229249	R238	complement C1q B chain
NP_000482.3	C1QB	253	complement C1q subcomponent subunit B isoform 1 precursor [Homo sapiens]	YP_003986734.1	441	putative collagenous domain-containing protein [Acanthamoeba polyphaga mimivirus]	35	14	0.4	0.138339921	R238	complement C1q B chain
NP_000482.3	C1QB	253	complement C1q subcomponent subunit B isoform 1 precursor [Homo sapiens]	YP_003986734.1	441	putative collagenous domain-containing protein [Acanthamoeba polyphaga mimivirus]	49	17	0.346938776	0.177865613	R238	complement C1q B chain
NP_000482.3	C1QB	253	complement C1q subcomponent subunit B isoform 1 precursor [Homo sapiens]	YP_003986734.1	441	putative collagenous domain-containing protein [Acanthamoeba polyphaga mimivirus]	62	22	0.305555556	0.28458498	R238	complement C1q B chain
NP_000482.3	C1QB	253	complement C1q subcomponent subunit B isoform 1 precursor [Homo sapiens]	YP_003986734.1	441	putative collagenous domain-containing protein [Acanthamoeba polyphaga mimivirus]	39	17	0.435897436	0.154150198	R238	complement C1q B chain
NP_000482.3	C1QB	253	complement C1q subcomponent subunit B isoform 1 precursor [Homo sapiens]	YP_003986734.1	441	putative collagenous domain-containing protein [Acanthamoeba polyphaga mimivirus]	39	18	0.461538462	0.154150198	R238	complement C1q B chain
NP_000482.3	C1QB	253	complement C1q subcomponent subunit B isoform 1 precursor [Homo sapiens]	YP_003986734.1	441	putative collagenous domain-containing protein [Acanthamoeba polyphaga mimivirus]	39	16	0.41025641	0.154150198	R238	complement C1q B chain
NP_000482.3	C1QB	253	complement C1q subcomponent subunit B isoform 1 precursor [Homo sapiens]	YP_003986734.1	441	putative collagenous domain-containing protein [Acanthamoeba polyphaga mimivirus]	39	18	0.461538462	0.154150198	R238	complement C1q B chain
NP_000482.3	C1QB	253	complement C1q subcomponent subunit B isoform 1 precursor [Homo sapiens]	YP_003986734.1	441	putative collagenous domain-containing protein [Acanthamoeba polyphaga mimivirus]	39	19	0.487179487	0.154150198	R238	complement C1q B chain
NP_000482.3	C1QB	253	complement C1q subcomponent subunit B isoform 1 precursor [Homo sapiens]	YP_003986734.1	441	putative collagenous domain-containing protein [Acanthamoeba polyphaga mimivirus]	39	15	0.384615385	0.154150198	R238	complement C1q B chain
NP_000482.3	C1QB	253	complement C1q subcomponent subunit B isoform 1 precursor [Homo sapiens]	YP_003986734.1	441	putative collagenous domain-containing protein [Acanthamoeba polyphaga mimivirus]	39	16	0.41025641	0.154150198	R238	complement C1q B chain
NP_000482.3	C1QB	253	complement C1q subcomponent subunit B isoform 1 precursor [Homo sapiens]	YP_003986735.1	939	collagen-like protein 3 [Acanthamoeba polyphaga mimivirus]	84	35	0.416666667	0.33201581	R239	complement C1q B chain
NP_000482.3	C1QB	253	complement C1q subcomponent subunit B isoform 1 precursor [Homo sapiens]	YP_003986735.1	939	collagen-like protein 3 [Acanthamoeba polyphaga mimivirus]	84	33	0.392857143	0.33201581	R239	complement C1q B chain
NP_000482.3	C1QB	253	complement C1q subcomponent subunit B isoform 1 precursor [Homo sapiens]	YP_003986735.1	939	collagen-like protein 3 [Acanthamoeba polyphaga mimivirus]	84	35	0.416666667	0.33201581	R239	complement C1q B chain
NP_000482.3	C1QB	253	complement C1q subcomponent subunit B isoform 1 precursor [Homo sapiens]	YP_003986735.1	939	collagen-like protein 3 [Acanthamoeba polyphaga mimivirus]	83	36	0.43373494	0.328063241	R239	complement C1q B chain
NP_000482.3	C1QB	253	complement C1q subcomponent subunit B isoform 1 precursor [Homo sapiens]	YP_003986735.1	939	collagen-like protein 3 [Acanthamoeba polyphaga mimivirus]	90	34	0.377777778	0.355731225	R239	complement C1q B chain
NP_000482.3	C1QB	253	complement C1q subcomponent subunit B isoform 1 precursor [Homo sapiens]	YP_003986735.1	939	collagen-like protein 3 [Acanthamoeba polyphaga mimivirus]	83	36	0.43373494	0.328063241	R239	complement C1q B chain
NP_000482.3	C1QB	253	complement C1q subcomponent subunit B isoform 1 precursor [Homo sapiens]	YP_003986735.1	939	collagen-like protein 3 [Acanthamoeba polyphaga mimivirus]	83	33	0.397590361	0.328063241	R239	complement C1q B chain
NP_000482.3	C1QB	253	complement C1q subcomponent subunit B isoform 1 precursor [Homo sapiens]	YP_003986735.1	939	collagen-like protein 3 [Acanthamoeba polyphaga mimivirus]	100	39	0.39	0.324110672	R239	complement C1q B chain
NP_000482.3	C1QB	253	complement C1q subcomponent subunit B isoform 1 precursor [Homo sapiens]	YP_003986735.1	939	collagen-like protein 3 [Acanthamoeba polyphaga mimivirus]	86	33	0.38372093	0.328063241	R239	complement C1q B chain
NP_000482.3	C1QB	253	complement C1q subcomponent subunit B isoform 1 precursor [Homo sapiens]	YP_003986735.1	939	collagen-like protein 3 [Acanthamoeba polyphaga mimivirus]	104	34	0.326923077	0.328063241	R239	complement C1q B chain
NP_000482.3	C1QB	253	complement C1q subcomponent subunit B isoform 1 precursor [Homo sapiens]	YP_003986735.1	939	collagen-like protein 3 [Acanthamoeba polyphaga mimivirus]	87	32	0.367816092	0.343873518	R239	complement C1q B chain
NP_000482.3	C1QB	253	complement C1q subcomponent subunit B isoform 1 precursor [Homo sapiens]	YP_003986735.1	939	collagen-like protein 3 [Acanthamoeba polyphaga mimivirus]	123	38	0.308943089	0.391304348	R239	complement C1q B chain
NP_000482.3	C1QB	253	complement C1q subcomponent subunit B isoform 1 precursor [Homo sapiens]	YP_003986735.1	939	collagen-like protein 3 [Acanthamoeba polyphaga mimivirus]	76	29	0.381578947	0.300395257	R239	complement C1q B chain
NP_000482.3	C1QB	253	complement C1q subcomponent subunit B isoform 1 precursor [Homo sapiens]	YP_003986735.1	939	collagen-like protein 3 [Acanthamoeba polyphaga mimivirus]	75	30	0.4	0.296442688	R239	complement C1q B chain
NP_000482.3	C1QB	253	complement C1q subcomponent subunit B isoform 1 precursor [Homo sapiens]	YP_003986735.1	939	collagen-like protein 3 [Acanthamoeba polyphaga mimivirus]	95	32	0.336842105	0.328063241	R239	complement C1q B chain
NP_000482.3	C1QB	253	complement C1q subcomponent subunit B isoform 1 precursor [Homo sapiens]	YP_003986735.1	939	collagen-like protein 3 [Acanthamoeba polyphaga mimivirus]	91	37	0.406593407	0.359683794	R239	complement C1q B chain
NP_000482.3	C1QB	253	complement C1q subcomponent subunit B isoform 1 precursor [Homo sapiens]	YP_003986735.1	939	collagen-like protein 3 [Acanthamoeba polyphaga mimivirus]	126	33	0.261904762	0.351778656	R239	complement C1q B chain
NP_000482.3	C1QB	253	complement C1q subcomponent subunit B isoform 1 precursor [Homo sapiens]	YP_003986736.1	817	collagen-like protein 4 [Acanthamoeba polyphaga mimivirus]	92	34	0.369565217	0.363636364	R240	complement C1q B chain
NP_000482.3	C1QB	253	complement C1q subcomponent subunit B isoform 1 precursor [Homo sapiens]	YP_003986736.1	817	collagen-like protein 4 [Acanthamoeba polyphaga mimivirus]	83	34	0.409638554	0.328063241	R240	complement C1q B chain
NP_000482.3	C1QB	253	complement C1q subcomponent subunit B isoform 1 precursor [Homo sapiens]	YP_003986736.1	817	collagen-like protein 4 [Acanthamoeba polyphaga mimivirus]	93	36	0.387096774	0.367588933	R240	complement C1q B chain
NP_000482.3	C1QB	253	complement C1q subcomponent subunit B isoform 1 precursor [Homo sapiens]	YP_003986736.1	817	collagen-like protein 4 [Acanthamoeba polyphaga mimivirus]	83	34	0.409638554	0.328063241	R240	complement C1q B chain
NP_000482.3	C1QB	253	complement C1q subcomponent subunit B isoform 1 precursor [Homo sapiens]	YP_003986736.1	817	collagen-like protein 4 [Acanthamoeba polyphaga mimivirus]	83	32	0.385542169	0.328063241	R240	complement C1q B chain
NP_000482.3	C1QB	253	complement C1q subcomponent subunit B isoform 1 precursor [Homo sapiens]	YP_003986736.1	817	collagen-like protein 4 [Acanthamoeba polyphaga mimivirus]	83	35	0.421686747	0.328063241	R240	complement C1q B chain
NP_000482.3	C1QB	253	complement C1q subcomponent subunit B isoform 1 precursor [Homo sapiens]	YP_003986736.1	817	collagen-like protein 4 [Acanthamoeba polyphaga mimivirus]	84	35	0.416666667	0.33201581	R240	complement C1q B chain
NP_000482.3	C1QB	253	complement C1q subcomponent subunit B isoform 1 precursor [Homo sapiens]	YP_003986736.1	817	collagen-like protein 4 [Acanthamoeba polyphaga mimivirus]	94	39	0.414893617	0.359683794	R240	complement C1q B chain
NP_000482.3	C1QB	253	complement C1q subcomponent subunit B isoform 1 precursor [Homo sapiens]	YP_003986736.1	817	collagen-like protein 4 [Acanthamoeba polyphaga mimivirus]	87	33	0.379310345	0.33201581	R240	complement C1q B chain
NP_000482.3	C1QB	253	complement C1q subcomponent subunit B isoform 1 precursor [Homo sapiens]	YP_003986736.1	817	collagen-like protein 4 [Acanthamoeba polyphaga mimivirus]	91	34	0.373626374	0.347826087	R240	complement C1q B chain
NP_000482.3	C1QB	253	complement C1q subcomponent subunit B isoform 1 precursor [Homo sapiens]	YP_003986736.1	817	collagen-like protein 4 [Acanthamoeba polyphaga mimivirus]	83	30	0.361445783	0.328063241	R240	complement C1q B chain
NP_000482.3	C1QB	253	complement C1q subcomponent subunit B isoform 1 precursor [Homo sapiens]	YP_003986736.1	817	collagen-like protein 4 [Acanthamoeba polyphaga mimivirus]	84	36	0.428571429	0.33201581	R240	complement C1q B chain
NP_000482.3	C1QB	253	complement C1q subcomponent subunit B isoform 1 precursor [Homo sapiens]	YP_003986736.1	817	collagen-like protein 4 [Acanthamoeba polyphaga mimivirus]	84	32	0.380952381	0.33201581	R240	complement C1q B chain
NP_000482.3	C1QB	253	complement C1q subcomponent subunit B isoform 1 precursor [Homo sapiens]	YP_003986736.1	817	collagen-like protein 4 [Acanthamoeba polyphaga mimivirus]	83	29	0.34939759	0.328063241	R240	complement C1q B chain
NP_000482.3	C1QB	253	complement C1q subcomponent subunit B isoform 1 precursor [Homo sapiens]	YP_003986736.1	817	collagen-like protein 4 [Acanthamoeba polyphaga mimivirus]	89	34	0.382022472	0.33201581	R240	complement C1q B chain
NP_000482.3	C1QB	253	complement C1q subcomponent subunit B isoform 1 precursor [Homo sapiens]	YP_003986736.1	817	collagen-like protein 4 [Acanthamoeba polyphaga mimivirus]	82	32	0.390243902	0.324110672	R240	complement C1q B chain
NP_000482.3	C1QB	253	complement C1q subcomponent subunit B isoform 1 precursor [Homo sapiens]	YP_003986736.1	817	collagen-like protein 4 [Acanthamoeba polyphaga mimivirus]	93	33	0.35106383	0.371541502	R240	complement C1q B chain
NP_000482.3	C1QB	253	complement C1q subcomponent subunit B isoform 1 precursor [Homo sapiens]	YP_003986736.1	817	collagen-like protein 4 [Acanthamoeba polyphaga mimivirus]	84	30	0.357142857	0.324110672	R240	complement C1q B chain
NP_000482.3	C1QB	253	complement C1q subcomponent subunit B isoform 1 precursor [Homo sapiens]	YP_003986736.1	817	collagen-like protein 4 [Acanthamoeba polyphaga mimivirus]	74	27	0.364864865	0.280632411	R240	complement C1q B chain
NP_000482.3	C1QB	253	complement C1q subcomponent subunit B isoform 1 precursor [Homo sapiens]	YP_003986737.1	812	collagen-like protein 5 [Acanthamoeba polyphaga mimivirus]	84	40	0.476190476	0.33201581	R241	complement C1q B chain
NP_000482.3	C1QB	253	complement C1q subcomponent subunit B isoform 1 precursor [Homo sapiens]	YP_003986737.1	812	collagen-like protein 5 [Acanthamoeba polyphaga mimivirus]	83	35	0.421686747	0.328063241	R241	complement C1q B chain
NP_000482.3	C1QB	253	complement C1q subcomponent subunit B isoform 1 precursor [Homo sapiens]	YP_003986737.1	812	collagen-like protein 5 [Acanthamoeba polyphaga mimivirus]	88	32	0.363636364	0.347826087	R241	complement C1q B chain
NP_000482.3	C1QB	253	complement C1q subcomponent subunit B isoform 1 precursor [Homo sapiens]	YP_003986737.1	812	collagen-like protein 5 [Acanthamoeba polyphaga mimivirus]	92	34	0.369565217	0.363636364	R241	complement C1q B chain
NP_000482.3	C1QB	253	complement C1q subcomponent subunit B isoform 1 precursor [Homo sapiens]	YP_003986737.1	812	collagen-like protein 5 [Acanthamoeba polyphaga mimivirus]	82	34	0.409638554	0.328063241	R241	complement C1q B chain
NP_000482.3	C1QB	253	complement C1q subcomponent subunit B isoform 1 precursor [Homo sapiens]	YP_003986737.1	812	collagen-like protein 5 [Acanthamoeba polyphaga mimivirus]	84	34	0.404761905	0.33201581	R241	complement C1q B chain
NP_000482.3	C1QB	253	complement C1q subcomponent subunit B isoform 1 precursor [Homo sapiens]	YP_003986737.1	812	collagen-like protein 5 [Acanthamoeba polyphaga mimivirus]	86	36	0.418604651	0.328063241	R241	complement C1q B chain
NP_000482.3	C1QB	253	complement C1q subcomponent subunit B isoform 1 precursor [Homo sapiens]	YP_003986737.1	812	collagen-like protein 5 [Acanthamoeba polyphaga mimivirus]	83	35	0.421686747	0.328063241	R241	complement C1q B chain
NP_000482.3	C1QB	253	complement C1q subcomponent subunit B isoform 1 precursor [Homo sapiens]	YP_003986737.1	812	collagen-like protein 5 [Acanthamoeba polyphaga mimivirus]	88	36	0.409090909	0.347826087	R241	complement C1q B chain
NP_000482.3	C1QB	253	complement C1q subcomponent subunit B isoform 1 precursor [Homo sapiens]	YP_003986737.1	812	collagen-like protein 5 [Acanthamoeba polyphaga mimivirus]	84	34	0.404761905	0.33201581	R241	complement C1q B chain
NP_000482.3	C1QB	253	complement C1q subcomponent subunit B isoform 1 precursor [Homo sapiens]	YP_003986737.1	812	collagen-like protein 5 [Acanthamoeba polyphaga mimivirus]	88	34	0.386363636	0.347826087	R241	complement C1q B chain
NP_000482.3	C1QB	253	complement C1q subcomponent subunit B isoform 1 precursor [Homo sapiens]	YP_003986737.1	812	collagen-like protein 5 [Acanthamoeba polyphaga mimivirus]	82	35	0.421686747	0.328063241	R241	complement C1q B chain
NP_000482.3	C1QB	253	complement C1q subcomponent subunit B isoform 1 precursor [Homo sapiens]	YP_003986737.1	812	collagen-like protein 5 [Acanthamoeba polyphaga mimivirus]	73	30	0.410958904	0.288537549	R241	complement C1q B chain
NP_000482.3	C1QB	253	complement C1q subcomponent subunit B isoform 1 precursor [Homo sapiens]	YP_003986737.1	812	collagen-like protein 5 [Acanthamoeba polyphaga mimivirus]	72	32	0.444444444	0.28458498	R241	complement C1q B chain
NP_000482.3	C1QB	253	complement C1q subcomponent subunit B isoform 1 precursor [Homo sapiens]	YP_003986737.1	812	collagen-like protein 5 [Acanthamoeba polyphaga mimivirus]	80	34	0.425	0.316205534	R241	complement C1q B chain
NP_000482.3	C1QB	253	complement C1q subcomponent subunit B isoform 1 precursor [Homo sapiens]	YP_003986737.1	812	collagen-like protein 5 [Acanthamoeba polyphaga mimivirus]	71	30	0.422535211	0.268774704	R241	complement C1q B chain
NP_000482.3	C1QB	253	complement C1q subcomponent subunit B isoform 1 precursor [Homo sapiens]	YP_003986737.1	812	collagen-like protein 5 [Acanthamoeba polyphaga mimivirus]	74	32	0.432432432	0.292490119	R241	complement C1q B chain
NP_000482.3	C1QB	253	complement C1q subcomponent subunit B isoform 1 precursor [Homo sapiens]	YP_003986737.1	812	collagen-like protein 5 [Acanthamoeba polyphaga mimivirus]	72	30	0.416666667	0.28458498	R241	complement C1q B chain
NP_000482.3	C1QB	253	complement C1q subcomponent subunit B isoform 1 precursor [Homo sapiens]	YP_003986737.1	812	collagen-like protein 5 [Acanthamoeba polyphaga mimivirus]	116	40	0.330578512	0.47826087	R241	complement C1q B chain
NP_000482.3	C1QB	253	complement C1q subcomponent subunit B isoform 1 precursor [Homo sapiens]	YP_003986737.1	812	collagen-like protein 5 [Acanthamoeba polyphaga mimivirus]	107	33	0.308411215	0.33201581	R241	complement C1q B chain
NP_000482.3	C1QB	253	complement C1q subcomponent subunit B isoform 1 precursor [Homo sapiens]	YP_003986737.1	812	collagen-like protein 5 [Acanthamoeba polyphaga mimivirus]	85	38	0.447058824	0.335968379	R241	complement C1q B chain
NP_000482.3	C1QB	253	complement C1q subcomponent subunit B isoform 1 precursor [Homo sapiens]	YP_003986737.1	812	collagen-like protein 5 [Acanthamoeba polyphaga mimivirus]	83	33	0.397590361	0.328063241	R241	complement C1q B chain
NP_000482.3	C1QB	253	complement C1q subcomponent subunit B isoform 1 precursor [Homo sapiens]	YP_003986737.1	812	collagen-like protein 5 [Acanthamoeba polyphaga mimivirus]	57	23	0.403508772	0.225296443	R241	complement C1q B chain
NP_000482.3	C1QB	253	complement C1q subcomponent subunit B isoform 1 precursor [Homo sapiens]	YP_003986737.1	812	collagen-like protein 5 [Acanthamoeba polyphaga mimivirus]	99	35	0.353535354	0.320158103	R241	complement C1q B chain
NP_000482.3	C1QB	253	complement C1q subcomponent subunit B isoform 1 precursor [Homo sapiens]	YP_003986737.1	812	collagen-like protein 5 [Acanthamoeba polyphaga mimivirus]	53	19	0.358490566	0.209486166	R241	complement C1q B chain
NP_000482.3	C1QB	253	complement C1q subcomponent subunit B isoform 1 precursor [Homo sapiens]	YP_003986737.1	812	collagen-like protein 5 [Acanthamoeba polyphaga mimivirus]	42	13	0.30952381	0.166007905	R241	complement C1q B chain
NP_000482.3	C1QB	253	complement C1q subcomponent subunit B isoform 1 precursor [Homo sapiens]	YP_003987190.1	1387	collagen-like protein 6 [Acanthamoeba polyphaga mimivirus]	84	33	0.392857143	0.33201581	L668	complement C1q B chain
NP_000482.3	C1QB	253	complement C1q subcomponent subunit B isoform 1 precursor [Homo sapiens]	YP_003987190.1	1387	collagen-like protein 6 [Acanthamoeba polyphaga mimivirus]	83	36	0.43373494	0.328063241	L668	complement C1q B chain
NP_000482.3	C1QB	253	complement C1q subcomponent subunit B isoform 1 precursor [Homo sapiens]	YP_003987190.1	1387	collagen-like protein 6 [Acanthamoeba polyphaga mimivirus]	84	36	0.428571429	0.33201581	L668	complement C1q B chain
NP_000482.3	C1QB	253	complement C1q subcomponent subunit B isoform 1 precursor [Homo sapiens]	YP_003987190.1	1387	collagen-like protein 6 [Acanthamoeba polyphaga mimivirus]	83	35	0.421686747	0.328063241	L668	complement C1q B chain
NP_000482.3	C1QB	253	complement C1q subcomponent subunit B isoform 1 precursor [Homo sapiens]	YP_003987190.1	1387	collagen-like protein 6 [Acanthamoeba polyphaga mimivirus]	85	39	0.458823529	0.335968379	L668	complement C1q B chain
NP_000482.3	C1QB	253	complement C1q subcomponent subunit B isoform 1 precursor [Homo sapiens]	YP_003987190.1	1387	collagen-like protein 6 [Acanthamoeba polyphaga mimivirus]	83	36	0.43373494	0.328063241	L668	complement C1q B chain
NP_000482.3	C1QB	253	complement C1q subcomponent subunit B isoform 1 precursor [Homo sapiens]	YP_003987190.1	1387	collagen-like protein 6 [Acanthamoeba polyphaga mimivirus]	81	32	0.395061728	0.320158103	L668	complement C1q B chain
NP_000482.3	C1QB	253	complement C1q subcomponent subunit B isoform 1 precursor [Homo sapiens]	YP_003987190.1	1387	collagen-like protein 6 [Acanthamoeba polyphaga mimivirus]	84	32	0.380952381	0.33201581	L668	complement C1q B chain
NP_000482.3	C1QB	253	complement C1q subcomponent subunit B isoform 1 precursor [Homo sapiens]	YP_003987190.1	1387	collagen-like protein 6 [Acanthamoeba polyphaga mimivirus]	84	35	0.416666667	0.33201581	L668	complement C1q B chain
NP_000482.3	C1QB	253	complement C1q subcomponent subunit B isoform 1 precursor [Homo sapiens]	YP_003987190.1	1387	collagen-like protein 6 [Acanthamoeba polyphaga mimivirus]	84	35	0.416666667	0.33201581	L668	complement C1q B chain
NP_000482.3	C1QB	253	complement C1q subcomponent subunit B isoform 1 precursor [Homo sapiens]	YP_003987190.1	1387	collagen-like protein 6 [Acanthamoeba polyphaga mimivirus]	83	36	0.43373494	0.328063241	L668	complement C1q B chain
NP_000482.3	C1QB	253	complement C1q subcomponent subunit B isoform 1 precursor [Homo sapiens]	YP_003987190.1	1387	collagen-like protein 6 [Acanthamoeba polyphaga mimivirus]	86	33	0.38372093	0.328063241	L668	complement C1q B chain
NP_000482.3	C1QB	253	complement C1q subcomponent subunit B isoform 1 precursor [Homo sapiens]	YP_003987190.1	1387	collagen-like protein 6 [Acanthamoeba polyphaga mimivirus]	85	35	0.411764706	0.324110672	L668	complement C1q B chain
NP_000482.3	C1QB	253	complement C1q subcomponent subunit B isoform 1 precursor [Homo sapiens]	YP_003987190.1	1387	collagen-like protein 6 [Acanthamoeba polyphaga mimivirus]	75	34	0.453333333	0.296442688	L668	complement C1q B chain
NP_000482.3	C1QB	253	complement C1q subcomponent subunit B isoform 1 precursor [Homo sapiens]	YP_003987190.1	1387	collagen-like protein 6 [Acanthamoeba polyphaga mimivirus]	78	31	0.397435897	0.308300395	L668	complement C1q B chain
NP_000482.3	C1QB	253	complement C1q subcomponent subunit B isoform 1 precursor [Homo sapiens]	YP_003987190.1	1387	collagen-like protein 6 [Acanthamoeba polyphaga mimivirus]	103	33	0.32038835	0.324110672	L668	complement C1q B chain
NP_000482.3	C1QB	253	complement C1q subcomponent subunit B isoform 1 precursor [Homo sapiens]	YP_003987190.1	1387	collagen-like protein 6 [Acanthamoeba polyphaga mimivirus]	77	27	0.350649351	0.304347826	L668	complement C1q B chain
NP_000482.3	C1QB	253	complement C1q subcomponent subunit B isoform 1 precursor [Homo sapiens]	YP_003987190.1	1387	collagen-like protein 6 [Acanthamoeba polyphaga mimivirus]	67	29	0.432835821	0.264822134	L668	complement C1q B chain
NP_000482.3	C1QB	253	complement C1q subcomponent subunit B isoform 1 precursor [Homo sapiens]	YP_003987190.1	1387	collagen-like protein 6 [Acanthamoeba polyphaga mimivirus]	114	35	0.307017544	0.355731225	L668	complement C1q B chain
NP_000482.3	C1QB	253	complement C1q subcomponent subunit B isoform 1 precursor [Homo sapiens]	YP_003987190.1	1387	collagen-like protein 6 [Acanthamoeba polyphaga mimivirus]	107	35	0.327102804	0.328063241	L668	complement C1q B chain
NP_000482.3	C1QB	253	complement C1q subcomponent subunit B isoform 1 precursor [Homo sapiens]	YP_003987190.1	1387	collagen-like protein 6 [Acanthamoeba polyphaga mimivirus]	114	31	0.271929825	0.355731225	L668	complement C1q B chain
NP_000482.3	C1QB	253	complement C1q subcomponent subunit B isoform 1 precursor [Homo sapiens]	YP_003987190.1	1387	collagen-like protein 6 [Acanthamoeba polyphaga mimivirus]	133	36	0.270676692	0.347826087	L668	complement C1q B chain
NP_000482.3	C1QB	253	complement C1q subcomponent subunit B isoform 1 precursor [Homo sapiens]	YP_003987190.1	1387	collagen-like protein 6 [Acanthamoeba polyphaga mimivirus]	115	35	0.304347826	0.359683794	L668	complement C1q B chain
NP_000482.3	C1QB	253	complement C1q subcomponent subunit B isoform 1 precursor [Homo sapiens]	YP_003987190.1	1387	collagen-like protein 6 [Acanthamoeba polyphaga mimivirus]	108	34	0.314814815	0.33201581	L668	complement C1q B chain
NP_000482.3	C1QB	253	complement C1q subcomponent subunit B isoform 1 precursor [Homo sapiens]	YP_003987190.1	1387	collagen-like protein 6 [Acanthamoeba polyphaga mimivirus]	71	24	0.338028169	0.280632411	L668	complement C1q B chain
NP_000482.3	C1QB	253	complement C1q subcomponent subunit B isoform 1 precursor [Homo sapiens]	YP_003987190.1	1387	collagen-like protein 6 [Acanthamoeba polyphaga mimivirus]	111	33	0.297297297	0.33201581	L668	complement C1q B chain
NP_000482.3	C1QB	253	complement C1q subcomponent subunit B isoform 1 precursor [Homo sapiens]	YP_003987190.1	1387	collagen-like protein 6 [Acanthamoeba polyphaga mimivirus]	92	34	0.369565217	0.292490119	L668	complement C1q B chain
NP_000482.3	C1QB	253	complement C1q subcomponent subunit B isoform 1 precursor [Homo sapiens]	YP_003987191.1	1937	collagen-like protein 7 [Acanthamoeba polyphaga mimivirus]	88	36	0.409090909	0.347826087	L669	complement C1q B chain
NP_000482.3	C1QB	253	complement C1q subcomponent subunit B isoform 1 precursor [Homo sapiens]	YP_003987191.1	1937	collagen-like protein 7 [Acanthamoeba polyphaga mimivirus]	83	35	0.421686747	0.328063241	L669	complement C1q B chain
NP_000482.3	C1QB	253	complement C1q subcomponent subunit B isoform 1 precursor [Homo sapiens]	YP_003987191.1	1937	collagen-like protein 7 [Acanthamoeba polyphaga mimivirus]	84	37	0.44047619	0.33201581	L669	complement C1q B chain
NP_000482.3	C1QB	253	complement C1q subcomponent subunit B isoform 1 precursor [Homo sapiens]	YP_003987191.1	1937	collagen-like protein 7 [Acanthamoeba polyphaga mimivirus]	88	36	0.409090909	0.347826087	L669	complement C1q B chain
NP_000482.3	C1QB	253	complement C1q subcomponent subunit B isoform 1 precursor [Homo sapiens]	YP_003987191.1	1937	collagen-like protein 7 [Acanthamoeba polyphaga mimivirus]	88	37	0.420454545	0.335968379	L669	complement C1q B chain
NP_000482.3	C1QB	253	complement C1q subcomponent subunit B isoform 1 precursor [Homo sapiens]	YP_003987191.1	1937	collagen-like protein 7 [Acanthamoeba polyphaga mimivirus]	84	38	0.452380952	0.33201581	L669	complement C1q B chain
NP_000482.3	C1QB	253	complement C1q subcomponent subunit B isoform 1 precursor [Homo sapiens]	YP_003987191.1	1937	collagen-like protein 7 [Acanthamoeba polyphaga mimivirus]	84	40	0.476190476	0.33201581	L669	complement C1q B chain
NP_000482.3	C1QB	253	complement C1q subcomponent subunit B isoform 1 precursor [Homo sapiens]	YP_003987191.1	1937	collagen-like protein 7 [Acanthamoeba polyphaga mimivirus]	91	33	0.362637363	0.359683794	L669	complement C1q B chain
NP_000482.3	C1QB	253	complement C1q subcomponent subunit B isoform 1 precursor [Homo sapiens]	YP_003987191.1	1937	collagen-like protein 7 [Acanthamoeba polyphaga mimivirus]	88	34	0.386363636	0.347826087	L669	complement C1q B chain
NP_000482.3	C1QB	253	complement C1q subcomponent subunit B isoform 1 precursor [Homo sapiens]	YP_003987191.1	1937	collagen-like protein 7 [Acanthamoeba polyphaga mimivirus]	83	34	0.409638554	0.328063241	L669	complement C1q B chain
NP_000482.3	C1QB	253	complement C1q subcomponent subunit B isoform 1 precursor [Homo sapiens]	YP_003987191.1	1937	collagen-like protein 7 [Acanthamoeba polyphaga mimivirus]	87	36	0.413793103	0.343873518	L669	complement C1q B chain
NP_000482.3	C1QB	253	complement C1q subcomponent subunit B isoform 1 precursor [Homo sapiens]	YP_003987191.1	1937	collagen-like protein 7 [Acanthamoeba polyphaga mimivirus]	84	38	0.452380952	0.33201581	L669	complement C1q B chain
NP_000482.3	C1QB	253	complement C1q subcomponent subunit B isoform 1 precursor [Homo sapiens]	YP_003987191.1	1937	collagen-like protein 7 [Acanthamoeba polyphaga mimivirus]	90	33	0.366666667	0.355731225	L669	complement C1q B chain
NP_000482.3	C1QB	253	complement C1q subcomponent subunit B isoform 1 precursor [Homo sapiens]	YP_003987191.1	1937	collagen-like protein 7 [Acanthamoeba polyphaga mimivirus]	84	33	0.392857143	0.33201581	L669	complement C1q B chain
NP_000482.3	C1QB	253	complement C1q subcomponent subunit B isoform 1 precursor [Homo sapiens]	YP_003987191.1	1937	collagen-like protein 7 [Acanthamoeba polyphaga mimivirus]	87	33	0.379310345	0.343873518	L669	complement C1q B chain
NP_000482.3	C1QB	253	complement C1q subcomponent subunit B isoform 1 precursor [Homo sapiens]	YP_003987191.1	1937	collagen-like protein 7 [Acanthamoeba polyphaga mimivirus]	83	37	0.445783133	0.328063241	L669	complement C1q B chain
NP_000482.3	C1QB	253	complement C1q subcomponent subunit B isoform 1 precursor [Homo sapiens]	YP_003987191.1	1937	collagen-like protein 7 [Acanthamoeba polyphaga mimivirus]	84	32	0.380952381	0.33201581	L669	complement C1q B chain
NP_000482.3	C1QB	253	complement C1q subcomponent subunit B isoform 1 precursor [Homo sapiens]	YP_003987191.1	1937	collagen-like protein 7 [Acanthamoeba polyphaga mimivirus]	84	37	0.44047619	0.33201581	L669	complement C1q B chain
NP_000482.3	C1QB	253	complement C1q subcomponent subunit B isoform 1 precursor [Homo sapiens]	YP_003987191.1	1937	collagen-like protein 7 [Acanthamoeba polyphaga mimivirus]	83	37	0.445783133	0.328063241	L669	complement C1q B chain
NP_000482.3	C1QB	253	complement C1q subcomponent subunit B isoform 1 precursor [Homo sapiens]	YP_003987191.1	1937	collagen-like protein 7 [Acanthamoeba polyphaga mimivirus]	85	32	0.376470588	0.335968379	L669	complement C1q B chain
NP_000482.3	C1QB	253	complement C1q subcomponent subunit B isoform 1 precursor [Homo sapiens]	YP_003987191.1	1937	collagen-like protein 7 [Acanthamoeba polyphaga mimivirus]	84	33	0.392857143	0.33201581	L669	complement C1q B chain
NP_000482.3	C1QB	253	complement C1q subcomponent subunit B isoform 1 precursor [Homo sapiens]	YP_003987191.1	1937	collagen-like protein 7 [Acanthamoeba polyphaga mimivirus]	94	33	0.35106383	0.371541502	L669	complement C1q B chain
NP_000482.3	C1QB	253	complement C1q subcomponent subunit B isoform 1 precursor [Homo sapiens]	YP_003987191.1	1937	collagen-like protein 7 [Acanthamoeba polyphaga mimivirus]	84	36	0.428571429	0.33201581	L669	complement C1q B chain
NP_000482.3	C1QB	253	complement C1q subcomponent subunit B isoform 1 precursor [Homo sapiens]	YP_003987191.1	1937	collagen-like protein 7 [Acanthamoeba polyphaga mimivirus]	95	35	0.368421053	0.363636364	L669	complement C1q B chain
NP_000482.3	C1QB	253	complement C1q subcomponent subunit B isoform 1 precursor [Homo sapiens]	YP_003987191.1	1937	collagen-like protein 7 [Acanthamoeba polyphaga mimivirus]	84	35	0.416666667	0.33201581	L669	complement C1q B chain
NP_000482.3	C1QB	253	complement C1q subcomponent subunit B isoform 1 precursor [Homo sapiens]	YP_003987191.1	1937	collagen-like protein 7 [Acanthamoeba polyphaga mimivirus]	82	34	0.414634146	0.324110672	L669	complement C1q B chain
NP_000482.3	C1QB	253	complement C1q subcomponent subunit B isoform 1 precursor [Homo sapiens]	YP_003987191.1	1937	collagen-like protein 7 [Acanthamoeba polyphaga mimivirus]	86	37	0.430232558	0.328063241	L669	complement C1q B chain
NP_000482.3	C1QB	253	complement C1q subcomponent subunit B isoform 1 precursor [Homo sapiens]	YP_003987191.1	1937	collagen-like protein 7 [Acanthamoeba polyphaga mimivirus]	84	35	0.416666667	0.33201581	L669	complement C1q B chain
NP_000482.3	C1QB	253	complement C1q subcomponent subunit B isoform 1 precursor [Homo sapiens]	YP_003987191.1	1937	collagen-like protein 7 [Acanthamoeba polyphaga mimivirus]	84	34	0.404761905	0.33201581	L669	complement C1q B chain
NP_000482.3	C1QB	253	complement C1q subcomponent subunit B isoform 1 precursor [Homo sapiens]	YP_003987191.1	1937	collagen-like protein 7 [Acanthamoeba polyphaga mimivirus]	85	35	0.411764706	0.335968379	L669	complement C1q B chain
NP_000482.3	C1QB	253	complement C1q subcomponent subunit B isoform 1 precursor [Homo sapiens]	YP_003987191.1	1937	collagen-like protein 7 [Acanthamoeba polyphaga mimivirus]	84	34	0.404761905	0.33201581	L669	complement C1q B chain
NP_000482.3	C1QB	253	complement C1q subcomponent subunit B isoform 1 precursor [Homo sapiens]	YP_003987191.1	1937	collagen-like protein 7 [Acanthamoeba polyphaga mimivirus]	84	34	0.404761905	0.33201581	L669	complement C1q B chain
NP_000482.3	C1QB	253	complement C1q subcomponent subunit B isoform 1 precursor [Homo sapiens]	YP_003987191.1	1937	collagen-like protein 7 [Acanthamoeba polyphaga mimivirus]	90	34	0.377777778	0.343873518	L669	complement C1q B chain
NP_000482.3	C1QB	253	complement C1q subcomponent subunit B isoform 1 precursor [Homo sapiens]	YP_003987191.1	1937	collagen-like protein 7 [Acanthamoeba polyphaga mimivirus]	81	33	0.407407407	0.320158103	L669	complement C1q B chain
NP_000482.3	C1QB	253	complement C1q subcomponent subunit B isoform 1 precursor [Homo sapiens]	YP_003987191.1	1937	collagen-like protein 7 [Acanthamoeba polyphaga mimivirus]	84	37	0.44047619	0.33201581	L669	complement C1q B chain
NP_000482.3	C1QB	253	complement C1q subcomponent subunit B isoform 1 precursor [Homo sapiens]	YP_003987191.1	1937	collagen-like protein 7 [Acanthamoeba polyphaga mimivirus]	83	34	0.409638554	0.328063241	L669	complement C1q B chain
NP_000482.3	C1QB	253	complement C1q subcomponent subunit B isoform 1 precursor [Homo sapiens]	YP_003987191.1	1937	collagen-like protein 7 [Acanthamoeba polyphaga mimivirus]	90	35	0.388888889	0.343873518	L669	complement C1q B chain
NP_000482.3	C1QB	253	complement C1q subcomponent subunit B isoform 1 precursor [Homo sapiens]	YP_003987191.1	1937	collagen-like protein 7 [Acanthamoeba polyphaga mimivirus]	86	39	0.453488372	0.328063241	L669	complement C1q B chain
NP_000482.3	C1QB	253	complement C1q subcomponent subunit B isoform 1 precursor [Homo sapiens]	YP_003987191.1	1937	collagen-like protein 7 [Acanthamoeba polyphaga mimivirus]	83	34	0.409638554	0.328063241	L669	complement C1q B chain
NP_000482.3	C1QB	253	complement C1q subcomponent subunit B isoform 1 precursor [Homo sapiens]	YP_003987191.1	1937	collagen-like protein 7 [Acanthamoeba polyphaga mimivirus]	76	30	0.394736842	0.300395257	L669	complement C1q B chain
NP_000482.3	C1QB	253	complement C1q subcomponent subunit B isoform 1 precursor [Homo sapiens]	YP_003987191.1	1937	collagen-like protein 7 [Acanthamoeba polyphaga mimivirus]	68	28	0.411764706	0.268774704	L669	complement C1q B chain
NP_000482.3	C1QB	253	complement C1q subcomponent subunit B isoform 1 precursor [Homo sapiens]	YP_003987191.1	1937	collagen-like protein 7 [Acanthamoeba polyphaga mimivirus]	68	28	0.411764706	0.268774704	L669	complement C1q B chain
NP_000482.3	C1QB	253	complement C1q subcomponent subunit B isoform 1 precursor [Homo sapiens]	YP_003987191.1	1937	collagen-like protein 7 [Acanthamoeba polyphaga mimivirus]	58	24	0.413793103	0.229249012	L669	complement C1q B chain
NP_000482.3	C1QB	253	complement C1q subcomponent subunit B isoform 1 precursor [Homo sapiens]	YP_003987191.1	1937	collagen-like protein 7 [Acanthamoeba polyphaga mimivirus]	120	33	0.275	0.33201581	L669	complement C1q B chain
NP_000482.3	C1QB	253	complement C1q subcomponent subunit B isoform 1 precursor [Homo sapiens]	YP_003987191.1	1937	collagen-like protein 7 [Acanthamoeba polyphaga mimivirus]	51	20	0.392156863	0.201581028	L669	complement C1q B chain
NP_000484.2	COL10A1	680	collagen alpha-1(X) chain precursor [Homo sapiens]	YP_003986560.1	945	collagen-like protein 1 [Acanthamoeba polyphaga mimivirus]	372	122	0.324468085	0.536764706	L71	collagen type X alpha 1 chain
NP_000484.2	COL10A1	680	collagen alpha-1(X) chain precursor [Homo sapiens]	YP_003986560.1	945	collagen-like protein 1 [Acanthamoeba polyphaga mimivirus]	451	149	0.328918322	0.639705882	L71	collagen type X alpha 1 chain
NP_000484.2	COL10A1	680	collagen alpha-1(X) chain precursor [Homo sapiens]	YP_003986560.1	945	collagen-like protein 1 [Acanthamoeba polyphaga mimivirus]	233	82	0.35193133	0.335294118	L71	collagen type X alpha 1 chain
NP_000484.2	COL10A1	680	collagen alpha-1(X) chain precursor [Homo sapiens]	YP_003986560.1	945	collagen-like protein 1 [Acanthamoeba polyphaga mimivirus]	292	91	0.307432432	0.35	L71	collagen type X alpha 1 chain
NP_000484.2	COL10A1	680	collagen alpha-1(X) chain precursor [Homo sapiens]	YP_003986560.1	945	collagen-like protein 1 [Acanthamoeba polyphaga mimivirus]	187	62	0.32460733	0.272058824	L71	collagen type X alpha 1 chain
NP_000484.2	COL10A1	680	collagen alpha-1(X) chain precursor [Homo sapiens]	YP_003986560.1	945	collagen-like protein 1 [Acanthamoeba polyphaga mimivirus]	282	98	0.340277778	0.4	L71	collagen type X alpha 1 chain
NP_000484.2	COL10A1	680	collagen alpha-1(X) chain precursor [Homo sapiens]	YP_003986692.1	1595	collagen-like protein 2 [Acanthamoeba polyphaga mimivirus]	479	167	0.348643006	0.647058824	R196	collagen type X alpha 1 chain
NP_000484.2	COL10A1	680	collagen alpha-1(X) chain precursor [Homo sapiens]	YP_003986692.1	1595	collagen-like protein 2 [Acanthamoeba polyphaga mimivirus]	395	139	0.351898734	0.525	R196	collagen type X alpha 1 chain
NP_000484.2	COL10A1	680	collagen alpha-1(X) chain precursor [Homo sapiens]	YP_003986692.1	1595	collagen-like protein 2 [Acanthamoeba polyphaga mimivirus]	476	163	0.339583333	0.605882353	R196	collagen type X alpha 1 chain
NP_000484.2	COL10A1	680	collagen alpha-1(X) chain precursor [Homo sapiens]	YP_003986692.1	1595	collagen-like protein 2 [Acanthamoeba polyphaga mimivirus]	495	166	0.332	0.677941176	R196	collagen type X alpha 1 chain
NP_000484.2	COL10A1	680	collagen alpha-1(X) chain precursor [Homo sapiens]	YP_003986692.1	1595	collagen-like protein 2 [Acanthamoeba polyphaga mimivirus]	494	160	0.320641283	0.6	R196	collagen type X alpha 1 chain
NP_000484.2	COL10A1	680	collagen alpha-1(X) chain precursor [Homo sapiens]	YP_003986692.1	1595	collagen-like protein 2 [Acanthamoeba polyphaga mimivirus]	551	164	0.29390681	0.683823529	R196	collagen type X alpha 1 chain
NP_000484.2	COL10A1	680	collagen alpha-1(X) chain precursor [Homo sapiens]	YP_003986692.1	1595	collagen-like protein 2 [Acanthamoeba polyphaga mimivirus]	340	114	0.33431085	0.439705882	R196	collagen type X alpha 1 chain
NP_000484.2	COL10A1	680	collagen alpha-1(X) chain precursor [Homo sapiens]	YP_003986692.1	1595	collagen-like protein 2 [Acanthamoeba polyphaga mimivirus]	420	150	0.354609929	0.566176471	R196	collagen type X alpha 1 chain
NP_000484.2	COL10A1	680	collagen alpha-1(X) chain precursor [Homo sapiens]	YP_003986734.1	441	putative collagenous domain-containing protein [Acanthamoeba polyphaga mimivirus]	39	15	0.384615385	0.057352941	R238	collagen type X alpha 1 chain
NP_000484.2	COL10A1	680	collagen alpha-1(X) chain precursor [Homo sapiens]	YP_003986734.1	441	putative collagenous domain-containing protein [Acanthamoeba polyphaga mimivirus]	41	15	0.365853659	0.060294118	R238	collagen type X alpha 1 chain
NP_000484.2	COL10A1	680	collagen alpha-1(X) chain precursor [Homo sapiens]	YP_003986734.1	441	putative collagenous domain-containing protein [Acanthamoeba polyphaga mimivirus]	39	18	0.461538462	0.057352941	R238	collagen type X alpha 1 chain
NP_000484.2	COL10A1	680	collagen alpha-1(X) chain precursor [Homo sapiens]	YP_003986734.1	441	putative collagenous domain-containing protein [Acanthamoeba polyphaga mimivirus]	39	15	0.384615385	0.057352941	R238	collagen type X alpha 1 chain
NP_000484.2	COL10A1	680	collagen alpha-1(X) chain precursor [Homo sapiens]	YP_003986734.1	441	putative collagenous domain-containing protein [Acanthamoeba polyphaga mimivirus]	39	17	0.435897436	0.057352941	R238	collagen type X alpha 1 chain
NP_000484.2	COL10A1	680	collagen alpha-1(X) chain precursor [Homo sapiens]	YP_003986734.1	441	putative collagenous domain-containing protein [Acanthamoeba polyphaga mimivirus]	39	17	0.435897436	0.057352941	R238	collagen type X alpha 1 chain
NP_000484.2	COL10A1	680	collagen alpha-1(X) chain precursor [Homo sapiens]	YP_003986734.1	441	putative collagenous domain-containing protein [Acanthamoeba polyphaga mimivirus]	39	16	0.41025641	0.057352941	R238	collagen type X alpha 1 chain
NP_000484.2	COL10A1	680	collagen alpha-1(X) chain precursor [Homo sapiens]	YP_003986734.1	441	putative collagenous domain-containing protein [Acanthamoeba polyphaga mimivirus]	39	15	0.384615385	0.057352941	R238	collagen type X alpha 1 chain
NP_000484.2	COL10A1	680	collagen alpha-1(X) chain precursor [Homo sapiens]	YP_003986734.1	441	putative collagenous domain-containing protein [Acanthamoeba polyphaga mimivirus]	39	16	0.41025641	0.057352941	R238	collagen type X alpha 1 chain
NP_000484.2	COL10A1	680	collagen alpha-1(X) chain precursor [Homo sapiens]	YP_003986734.1	441	putative collagenous domain-containing protein [Acanthamoeba polyphaga mimivirus]	38	16	0.421052632	0.055882353	R238	collagen type X alpha 1 chain
NP_000484.2	COL10A1	680	collagen alpha-1(X) chain precursor [Homo sapiens]	YP_003986734.1	441	putative collagenous domain-containing protein [Acanthamoeba polyphaga mimivirus]	39	13	0.333333333	0.057352941	R238	collagen type X alpha 1 chain
NP_000484.2	COL10A1	680	collagen alpha-1(X) chain precursor [Homo sapiens]	YP_003986734.1	441	putative collagenous domain-containing protein [Acanthamoeba polyphaga mimivirus]	39	17	0.435897436	0.057352941	R238	collagen type X alpha 1 chain
NP_000484.2	COL10A1	680	collagen alpha-1(X) chain precursor [Homo sapiens]	YP_003986734.1	441	putative collagenous domain-containing protein [Acanthamoeba polyphaga mimivirus]	39	15	0.384615385	0.057352941	R238	collagen type X alpha 1 chain
NP_000484.2	COL10A1	680	collagen alpha-1(X) chain precursor [Homo sapiens]	YP_003986734.1	441	putative collagenous domain-containing protein [Acanthamoeba polyphaga mimivirus]	39	16	0.41025641	0.057352941	R238	collagen type X alpha 1 chain
NP_000484.2	COL10A1	680	collagen alpha-1(X) chain precursor [Homo sapiens]	YP_003986734.1	441	putative collagenous domain-containing protein [Acanthamoeba polyphaga mimivirus]	39	14	0.358974359	0.057352941	R238	collagen type X alpha 1 chain
NP_000484.2	COL10A1	680	collagen alpha-1(X) chain precursor [Homo sapiens]	YP_003986734.1	441	putative collagenous domain-containing protein [Acanthamoeba polyphaga mimivirus]	39	15	0.384615385	0.057352941	R238	collagen type X alpha 1 chain
NP_000484.2	COL10A1	680	collagen alpha-1(X) chain precursor [Homo sapiens]	YP_003986734.1	441	putative collagenous domain-containing protein [Acanthamoeba polyphaga mimivirus]	39	17	0.435897436	0.057352941	R238	collagen type X alpha 1 chain
NP_000484.2	COL10A1	680	collagen alpha-1(X) chain precursor [Homo sapiens]	YP_003986734.1	441	putative collagenous domain-containing protein [Acanthamoeba polyphaga mimivirus]	42	18	0.428571429	0.060294118	R238	collagen type X alpha 1 chain
NP_000484.2	COL10A1	680	collagen alpha-1(X) chain precursor [Homo sapiens]	YP_003986734.1	441	putative collagenous domain-containing protein [Acanthamoeba polyphaga mimivirus]	39	16	0.41025641	0.057352941	R238	collagen type X alpha 1 chain
NP_000484.2	COL10A1	680	collagen alpha-1(X) chain precursor [Homo sapiens]	YP_003986734.1	441	putative collagenous domain-containing protein [Acanthamoeba polyphaga mimivirus]	39	14	0.358974359	0.057352941	R238	collagen type X alpha 1 chain
NP_000484.2	COL10A1	680	collagen alpha-1(X) chain precursor [Homo sapiens]	YP_003986734.1	441	putative collagenous domain-containing protein [Acanthamoeba polyphaga mimivirus]	39	17	0.435897436	0.057352941	R238	collagen type X alpha 1 chain
NP_000484.2	COL10A1	680	collagen alpha-1(X) chain precursor [Homo sapiens]	YP_003986734.1	441	putative collagenous domain-containing protein [Acanthamoeba polyphaga mimivirus]	39	18	0.461538462	0.057352941	R238	collagen type X alpha 1 chain
NP_000484.2	COL10A1	680	collagen alpha-1(X) chain precursor [Homo sapiens]	YP_003986735.1	939	collagen-like protein 3 [Acanthamoeba polyphaga mimivirus]	474	160	0.337552743	0.620588235	R239	collagen type X alpha 1 chain
NP_000484.2	COL10A1	680	collagen alpha-1(X) chain precursor [Homo sapiens]	YP_003986735.1	939	collagen-like protein 3 [Acanthamoeba polyphaga mimivirus]	314	112	0.340425532	0.469117647	R239	collagen type X alpha 1 chain
NP_000484.2	COL10A1	680	collagen alpha-1(X) chain precursor [Homo sapiens]	YP_003986735.1	939	collagen-like protein 3 [Acanthamoeba polyphaga mimivirus]	211	77	0.36492891	0.273529412	R239	collagen type X alpha 1 chain
NP_000484.2	COL10A1	680	collagen alpha-1(X) chain precursor [Homo sapiens]	YP_003986735.1	939	collagen-like protein 3 [Acanthamoeba polyphaga mimivirus]	477	149	0.312368973	0.577941176	R239	collagen type X alpha 1 chain
NP_000484.2	COL10A1	680	collagen alpha-1(X) chain precursor [Homo sapiens]	YP_003986735.1	939	collagen-like protein 3 [Acanthamoeba polyphaga mimivirus]	551	169	0.301247772	0.682352941	R239	collagen type X alpha 1 chain
NP_000484.2	COL10A1	680	collagen alpha-1(X) chain precursor [Homo sapiens]	YP_003986735.1	939	collagen-like protein 3 [Acanthamoeba polyphaga mimivirus]	473	146	0.301030928	0.617647059	R239	collagen type X alpha 1 chain
NP_000484.2	COL10A1	680	collagen alpha-1(X) chain precursor [Homo sapiens]	YP_003986735.1	939	collagen-like protein 3 [Acanthamoeba polyphaga mimivirus]	454	138	0.298701299	0.580882353	R239	collagen type X alpha 1 chain
NP_000484.2	COL10A1	680	collagen alpha-1(X) chain precursor [Homo sapiens]	YP_003986735.1	939	collagen-like protein 3 [Acanthamoeba polyphaga mimivirus]	250	100	0.392156863	0.373529412	R239	collagen type X alpha 1 chain
NP_000484.2	COL10A1	680	collagen alpha-1(X) chain precursor [Homo sapiens]	YP_003986735.1	939	collagen-like protein 3 [Acanthamoeba polyphaga mimivirus]	123	45	0.36	0.152941176	R239	collagen type X alpha 1 chain
NP_000484.2	COL10A1	680	collagen alpha-1(X) chain precursor [Homo sapiens]	YP_003986736.1	817	collagen-like protein 4 [Acanthamoeba polyphaga mimivirus]	463	170	0.364025696	0.639705882	R240	collagen type X alpha 1 chain
NP_000484.2	COL10A1	680	collagen alpha-1(X) chain precursor [Homo sapiens]	YP_003986736.1	817	collagen-like protein 4 [Acanthamoeba polyphaga mimivirus]	475	173	0.362683438	0.636764706	R240	collagen type X alpha 1 chain
NP_000484.2	COL10A1	680	collagen alpha-1(X) chain precursor [Homo sapiens]	YP_003986736.1	817	collagen-like protein 4 [Acanthamoeba polyphaga mimivirus]	407	141	0.346437346	0.575	R240	collagen type X alpha 1 chain
NP_000484.2	COL10A1	680	collagen alpha-1(X) chain precursor [Homo sapiens]	YP_003986736.1	817	collagen-like protein 4 [Acanthamoeba polyphaga mimivirus]	296	121	0.399339934	0.436764706	R240	collagen type X alpha 1 chain
NP_000484.2	COL10A1	680	collagen alpha-1(X) chain precursor [Homo sapiens]	YP_003986736.1	817	collagen-like protein 4 [Acanthamoeba polyphaga mimivirus]	314	115	0.365079365	0.419117647	R240	collagen type X alpha 1 chain
NP_000484.2	COL10A1	680	collagen alpha-1(X) chain precursor [Homo sapiens]	YP_003986737.1	812	collagen-like protein 5 [Acanthamoeba polyphaga mimivirus]	273	107	0.384892086	0.405882353	R241	collagen type X alpha 1 chain
NP_000484.2	COL10A1	680	collagen alpha-1(X) chain precursor [Homo sapiens]	YP_003986737.1	812	collagen-like protein 5 [Acanthamoeba polyphaga mimivirus]	460	166	0.355460385	0.619117647	R241	collagen type X alpha 1 chain
NP_000484.2	COL10A1	680	collagen alpha-1(X) chain precursor [Homo sapiens]	YP_003986737.1	812	collagen-like protein 5 [Acanthamoeba polyphaga mimivirus]	483	173	0.350912779	0.651470588	R241	collagen type X alpha 1 chain
NP_000484.2	COL10A1	680	collagen alpha-1(X) chain precursor [Homo sapiens]	YP_003986737.1	812	collagen-like protein 5 [Acanthamoeba polyphaga mimivirus]	512	187	0.358237548	0.707352941	R241	collagen type X alpha 1 chain
NP_000484.2	COL10A1	680	collagen alpha-1(X) chain precursor [Homo sapiens]	YP_003986737.1	812	collagen-like protein 5 [Acanthamoeba polyphaga mimivirus]	447	141	0.310572687	0.611764706	R241	collagen type X alpha 1 chain
NP_000484.2	COL10A1	680	collagen alpha-1(X) chain precursor [Homo sapiens]	YP_003987190.1	1387	collagen-like protein 6 [Acanthamoeba polyphaga mimivirus]	490	176	0.346456693	0.682352941	L668	collagen type X alpha 1 chain
NP_000484.2	COL10A1	680	collagen alpha-1(X) chain precursor [Homo sapiens]	YP_003987190.1	1387	collagen-like protein 6 [Acanthamoeba polyphaga mimivirus]	448	152	0.333333333	0.605882353	L668	collagen type X alpha 1 chain
NP_000484.2	COL10A1	680	collagen alpha-1(X) chain precursor [Homo sapiens]	YP_003987190.1	1387	collagen-like protein 6 [Acanthamoeba polyphaga mimivirus]	367	123	0.321148825	0.542647059	L668	collagen type X alpha 1 chain
NP_000484.2	COL10A1	680	collagen alpha-1(X) chain precursor [Homo sapiens]	YP_003987190.1	1387	collagen-like protein 6 [Acanthamoeba polyphaga mimivirus]	422	136	0.319248826	0.533823529	L668	collagen type X alpha 1 chain
NP_000484.2	COL10A1	680	collagen alpha-1(X) chain precursor [Homo sapiens]	YP_003987190.1	1387	collagen-like protein 6 [Acanthamoeba polyphaga mimivirus]	307	107	0.348534202	0.373529412	L668	collagen type X alpha 1 chain
NP_000484.2	COL10A1	680	collagen alpha-1(X) chain precursor [Homo sapiens]	YP_003987190.1	1387	collagen-like protein 6 [Acanthamoeba polyphaga mimivirus]	242	76	0.31147541	0.308823529	L668	collagen type X alpha 1 chain
NP_000484.2	COL10A1	680	collagen alpha-1(X) chain precursor [Homo sapiens]	YP_003987190.1	1387	collagen-like protein 6 [Acanthamoeba polyphaga mimivirus]	225	69	0.303964758	0.285294118	L668	collagen type X alpha 1 chain
NP_000484.2	COL10A1	680	collagen alpha-1(X) chain precursor [Homo sapiens]	YP_003987191.1	1937	collagen-like protein 7 [Acanthamoeba polyphaga mimivirus]	422	151	0.356132075	0.558823529	L669	collagen type X alpha 1 chain
NP_000484.2	COL10A1	680	collagen alpha-1(X) chain precursor [Homo sapiens]	YP_003987191.1	1937	collagen-like protein 7 [Acanthamoeba polyphaga mimivirus]	374	137	0.36631016	0.477941176	L669	collagen type X alpha 1 chain
NP_000484.2	COL10A1	680	collagen alpha-1(X) chain precursor [Homo sapiens]	YP_003987191.1	1937	collagen-like protein 7 [Acanthamoeba polyphaga mimivirus]	379	141	0.356962025	0.547058824	L669	collagen type X alpha 1 chain
NP_000484.2	COL10A1	680	collagen alpha-1(X) chain precursor [Homo sapiens]	YP_003987191.1	1937	collagen-like protein 7 [Acanthamoeba polyphaga mimivirus]	410	138	0.334951456	0.530882353	L669	collagen type X alpha 1 chain
NP_000484.2	COL10A1	680	collagen alpha-1(X) chain precursor [Homo sapiens]	YP_003987191.1	1937	collagen-like protein 7 [Acanthamoeba polyphaga mimivirus]	385	133	0.337563452	0.516176471	L669	collagen type X alpha 1 chain
NP_000484.2	COL10A1	680	collagen alpha-1(X) chain precursor [Homo sapiens]	YP_003987191.1	1937	collagen-like protein 7 [Acanthamoeba polyphaga mimivirus]	301	108	0.354098361	0.442647059	L669	collagen type X alpha 1 chain
NP_000484.2	COL10A1	680	collagen alpha-1(X) chain precursor [Homo sapiens]	YP_003987191.1	1937	collagen-like protein 7 [Acanthamoeba polyphaga mimivirus]	302	111	0.327433628	0.455882353	L669	collagen type X alpha 1 chain
NP_000484.2	COL10A1	680	collagen alpha-1(X) chain precursor [Homo sapiens]	YP_003987191.1	1937	collagen-like protein 7 [Acanthamoeba polyphaga mimivirus]	170	67	0.394117647	0.25	L669	collagen type X alpha 1 chain
NP_000485.3	COL17A1	1497	collagen alpha-1(XVII) chain [Homo sapiens]	YP_003986560.1	945	collagen-like protein 1 [Acanthamoeba polyphaga mimivirus]	301	99	0.328903654	0.164328657	L71	collagen type XVII alpha 1 chain
NP_000485.3	COL17A1	1497	collagen alpha-1(XVII) chain [Homo sapiens]	YP_003986560.1	945	collagen-like protein 1 [Acanthamoeba polyphaga mimivirus]	296	93	0.314189189	0.167000668	L71	collagen type XVII alpha 1 chain
NP_000485.3	COL17A1	1497	collagen alpha-1(XVII) chain [Homo sapiens]	YP_003986560.1	945	collagen-like protein 1 [Acanthamoeba polyphaga mimivirus]	260	85	0.326923077	0.142952572	L71	collagen type XVII alpha 1 chain
NP_000485.3	COL17A1	1497	collagen alpha-1(XVII) chain [Homo sapiens]	YP_003986560.1	945	collagen-like protein 1 [Acanthamoeba polyphaga mimivirus]	368	131	0.33248731	0.261857047	L71	collagen type XVII alpha 1 chain
NP_000485.3	COL17A1	1497	collagen alpha-1(XVII) chain [Homo sapiens]	YP_003986560.1	945	collagen-like protein 1 [Acanthamoeba polyphaga mimivirus]	224	76	0.339285714	0.140948564	L71	collagen type XVII alpha 1 chain
NP_000485.3	COL17A1	1497	collagen alpha-1(XVII) chain [Homo sapiens]	YP_003986560.1	945	collagen-like protein 1 [Acanthamoeba polyphaga mimivirus]	371	124	0.30617284	0.239812959	L71	collagen type XVII alpha 1 chain
NP_000485.3	COL17A1	1497	collagen alpha-1(XVII) chain [Homo sapiens]	YP_003986560.1	945	collagen-like protein 1 [Acanthamoeba polyphaga mimivirus]	371	122	0.322751323	0.233800935	L71	collagen type XVII alpha 1 chain
NP_000485.3	COL17A1	1497	collagen alpha-1(XVII) chain [Homo sapiens]	YP_003986560.1	945	collagen-like protein 1 [Acanthamoeba polyphaga mimivirus]	280	91	0.296416938	0.203740815	L71	collagen type XVII alpha 1 chain
NP_000485.3	COL17A1	1497	collagen alpha-1(XVII) chain [Homo sapiens]	YP_003986560.1	945	collagen-like protein 1 [Acanthamoeba polyphaga mimivirus]	218	78	0.278571429	0.187040748	L71	collagen type XVII alpha 1 chain
NP_000485.3	COL17A1	1497	collagen alpha-1(XVII) chain [Homo sapiens]	YP_003986560.1	945	collagen-like protein 1 [Acanthamoeba polyphaga mimivirus]	142	42	0.295774648	0.068136273	L71	collagen type XVII alpha 1 chain
NP_000485.3	COL17A1	1497	collagen alpha-1(XVII) chain [Homo sapiens]	YP_003986560.1	945	collagen-like protein 1 [Acanthamoeba polyphaga mimivirus]	46	22	0.47826087	0.030728123	L71	collagen type XVII alpha 1 chain
NP_000485.3	COL17A1	1497	collagen alpha-1(XVII) chain [Homo sapiens]	YP_003986560.1	945	collagen-like protein 1 [Acanthamoeba polyphaga mimivirus]	45	21	0.466666667	0.03006012	L71	collagen type XVII alpha 1 chain
NP_000485.3	COL17A1	1497	collagen alpha-1(XVII) chain [Homo sapiens]	YP_003986560.1	945	collagen-like protein 1 [Acanthamoeba polyphaga mimivirus]	47	22	0.468085106	0.031396126	L71	collagen type XVII alpha 1 chain
NP_000485.3	COL17A1	1497	collagen alpha-1(XVII) chain [Homo sapiens]	YP_003986560.1	945	collagen-like protein 1 [Acanthamoeba polyphaga mimivirus]	45	22	0.488888889	0.03006012	L71	collagen type XVII alpha 1 chain
NP_000485.3	COL17A1	1497	collagen alpha-1(XVII) chain [Homo sapiens]	YP_003986560.1	945	collagen-like protein 1 [Acanthamoeba polyphaga mimivirus]	46	22	0.47826087	0.030728123	L71	collagen type XVII alpha 1 chain
NP_000485.3	COL17A1	1497	collagen alpha-1(XVII) chain [Homo sapiens]	YP_003986560.1	945	collagen-like protein 1 [Acanthamoeba polyphaga mimivirus]	45	22	0.488888889	0.03006012	L71	collagen type XVII alpha 1 chain
NP_000485.3	COL17A1	1497	collagen alpha-1(XVII) chain [Homo sapiens]	YP_003986560.1	945	collagen-like protein 1 [Acanthamoeba polyphaga mimivirus]	46	22	0.47826087	0.030728123	L71	collagen type XVII alpha 1 chain
NP_000485.3	COL17A1	1497	collagen alpha-1(XVII) chain [Homo sapiens]	YP_003986560.1	945	collagen-like protein 1 [Acanthamoeba polyphaga mimivirus]	46	22	0.47826087	0.030728123	L71	collagen type XVII alpha 1 chain
NP_000485.3	COL17A1	1497	collagen alpha-1(XVII) chain [Homo sapiens]	YP_003986560.1	945	collagen-like protein 1 [Acanthamoeba polyphaga mimivirus]	44	22	0.5	0.029392118	L71	collagen type XVII alpha 1 chain
NP_000485.3	COL17A1	1497	collagen alpha-1(XVII) chain [Homo sapiens]	YP_003986560.1	945	collagen-like protein 1 [Acanthamoeba polyphaga mimivirus]	44	22	0.5	0.029392118	L71	collagen type XVII alpha 1 chain
NP_000485.3	COL17A1	1497	collagen alpha-1(XVII) chain [Homo sapiens]	YP_003986560.1	945	collagen-like protein 1 [Acanthamoeba polyphaga mimivirus]	45	21	0.466666667	0.03006012	L71	collagen type XVII alpha 1 chain
NP_000485.3	COL17A1	1497	collagen alpha-1(XVII) chain [Homo sapiens]	YP_003986560.1	945	collagen-like protein 1 [Acanthamoeba polyphaga mimivirus]	45	22	0.488888889	0.03006012	L71	collagen type XVII alpha 1 chain
NP_000485.3	COL17A1	1497	collagen alpha-1(XVII) chain [Homo sapiens]	YP_003986560.1	945	collagen-like protein 1 [Acanthamoeba polyphaga mimivirus]	45	22	0.488888889	0.03006012	L71	collagen type XVII alpha 1 chain
NP_000485.3	COL17A1	1497	collagen alpha-1(XVII) chain [Homo sapiens]	YP_003986560.1	945	collagen-like protein 1 [Acanthamoeba polyphaga mimivirus]	46	21	0.456521739	0.030728123	L71	collagen type XVII alpha 1 chain
NP_000485.3	COL17A1	1497	collagen alpha-1(XVII) chain [Homo sapiens]	YP_003986560.1	945	collagen-like protein 1 [Acanthamoeba polyphaga mimivirus]	45	22	0.488888889	0.03006012	L71	collagen type XVII alpha 1 chain
NP_000485.3	COL17A1	1497	collagen alpha-1(XVII) chain [Homo sapiens]	YP_003986560.1	945	collagen-like protein 1 [Acanthamoeba polyphaga mimivirus]	46	21	0.456521739	0.030728123	L71	collagen type XVII alpha 1 chain
NP_000485.3	COL17A1	1497	collagen alpha-1(XVII) chain [Homo sapiens]	YP_003986560.1	945	collagen-like protein 1 [Acanthamoeba polyphaga mimivirus]	45	22	0.488888889	0.03006012	L71	collagen type XVII alpha 1 chain
NP_000485.3	COL17A1	1497	collagen alpha-1(XVII) chain [Homo sapiens]	YP_003986560.1	945	collagen-like protein 1 [Acanthamoeba polyphaga mimivirus]	45	22	0.488888889	0.03006012	L71	collagen type XVII alpha 1 chain
NP_000485.3	COL17A1	1497	collagen alpha-1(XVII) chain [Homo sapiens]	YP_003986560.1	945	collagen-like protein 1 [Acanthamoeba polyphaga mimivirus]	46	21	0.456521739	0.030728123	L71	collagen type XVII alpha 1 chain
NP_000485.3	COL17A1	1497	collagen alpha-1(XVII) chain [Homo sapiens]	YP_003986692.1	1595	collagen-like protein 2 [Acanthamoeba polyphaga mimivirus]	409	148	0.337899543	0.291917168	R196	collagen type XVII alpha 1 chain
NP_000485.3	COL17A1	1497	collagen alpha-1(XVII) chain [Homo sapiens]	YP_003986692.1	1595	collagen-like protein 2 [Acanthamoeba polyphaga mimivirus]	362	131	0.361878453	0.241148965	R196	collagen type XVII alpha 1 chain
NP_000485.3	COL17A1	1497	collagen alpha-1(XVII) chain [Homo sapiens]	YP_003986692.1	1595	collagen-like protein 2 [Acanthamoeba polyphaga mimivirus]	483	150	0.309278351	0.265865063	R196	collagen type XVII alpha 1 chain
NP_000485.3	COL17A1	1497	collagen alpha-1(XVII) chain [Homo sapiens]	YP_003986692.1	1595	collagen-like protein 2 [Acanthamoeba polyphaga mimivirus]	481	158	0.326446281	0.290581162	R196	collagen type XVII alpha 1 chain
NP_000485.3	COL17A1	1497	collagen alpha-1(XVII) chain [Homo sapiens]	YP_003986692.1	1595	collagen-like protein 2 [Acanthamoeba polyphaga mimivirus]	553	153	0.276672694	0.299265197	R196	collagen type XVII alpha 1 chain
NP_000485.3	COL17A1	1497	collagen alpha-1(XVII) chain [Homo sapiens]	YP_003986692.1	1595	collagen-like protein 2 [Acanthamoeba polyphaga mimivirus]	519	157	0.300191205	0.298597194	R196	collagen type XVII alpha 1 chain
NP_000485.3	COL17A1	1497	collagen alpha-1(XVII) chain [Homo sapiens]	YP_003986692.1	1595	collagen-like protein 2 [Acanthamoeba polyphaga mimivirus]	447	141	0.307860262	0.283233133	R196	collagen type XVII alpha 1 chain
NP_000485.3	COL17A1	1497	collagen alpha-1(XVII) chain [Homo sapiens]	YP_003986692.1	1595	collagen-like protein 2 [Acanthamoeba polyphaga mimivirus]	459	131	0.282327586	0.263193053	R196	collagen type XVII alpha 1 chain
NP_000485.3	COL17A1	1497	collagen alpha-1(XVII) chain [Homo sapiens]	YP_003986692.1	1595	collagen-like protein 2 [Acanthamoeba polyphaga mimivirus]	170	53	0.311764706	0.088176353	R196	collagen type XVII alpha 1 chain
NP_000485.3	COL17A1	1497	collagen alpha-1(XVII) chain [Homo sapiens]	YP_003986692.1	1595	collagen-like protein 2 [Acanthamoeba polyphaga mimivirus]	219	59	0.265765766	0.146960588	R196	collagen type XVII alpha 1 chain
NP_000485.3	COL17A1	1497	collagen alpha-1(XVII) chain [Homo sapiens]	YP_003986692.1	1595	collagen-like protein 2 [Acanthamoeba polyphaga mimivirus]	50	24	0.48	0.033400134	R196	collagen type XVII alpha 1 chain
NP_000485.3	COL17A1	1497	collagen alpha-1(XVII) chain [Homo sapiens]	YP_003986692.1	1595	collagen-like protein 2 [Acanthamoeba polyphaga mimivirus]	46	22	0.47826087	0.030728123	R196	collagen type XVII alpha 1 chain
NP_000485.3	COL17A1	1497	collagen alpha-1(XVII) chain [Homo sapiens]	YP_003986692.1	1595	collagen-like protein 2 [Acanthamoeba polyphaga mimivirus]	49	24	0.489795918	0.032732131	R196	collagen type XVII alpha 1 chain
NP_000485.3	COL17A1	1497	collagen alpha-1(XVII) chain [Homo sapiens]	YP_003986692.1	1595	collagen-like protein 2 [Acanthamoeba polyphaga mimivirus]	49	23	0.469387755	0.032732131	R196	collagen type XVII alpha 1 chain
NP_000485.3	COL17A1	1497	collagen alpha-1(XVII) chain [Homo sapiens]	YP_003986734.1	441	putative collagenous domain-containing protein [Acanthamoeba polyphaga mimivirus]	39	21	0.538461538	0.026052104	R238	collagen type XVII alpha 1 chain
NP_000485.3	COL17A1	1497	collagen alpha-1(XVII) chain [Homo sapiens]	YP_003986734.1	441	putative collagenous domain-containing protein [Acanthamoeba polyphaga mimivirus]	39	15	0.384615385	0.026052104	R238	collagen type XVII alpha 1 chain
NP_000485.3	COL17A1	1497	collagen alpha-1(XVII) chain [Homo sapiens]	YP_003986734.1	441	putative collagenous domain-containing protein [Acanthamoeba polyphaga mimivirus]	39	15	0.384615385	0.026052104	R238	collagen type XVII alpha 1 chain
NP_000485.3	COL17A1	1497	collagen alpha-1(XVII) chain [Homo sapiens]	YP_003986734.1	441	putative collagenous domain-containing protein [Acanthamoeba polyphaga mimivirus]	39	14	0.358974359	0.026052104	R238	collagen type XVII alpha 1 chain
NP_000485.3	COL17A1	1497	collagen alpha-1(XVII) chain [Homo sapiens]	YP_003986734.1	441	putative collagenous domain-containing protein [Acanthamoeba polyphaga mimivirus]	39	19	0.487179487	0.026052104	R238	collagen type XVII alpha 1 chain
NP_000485.3	COL17A1	1497	collagen alpha-1(XVII) chain [Homo sapiens]	YP_003986734.1	441	putative collagenous domain-containing protein [Acanthamoeba polyphaga mimivirus]	39	16	0.41025641	0.026052104	R238	collagen type XVII alpha 1 chain
NP_000485.3	COL17A1	1497	collagen alpha-1(XVII) chain [Homo sapiens]	YP_003986734.1	441	putative collagenous domain-containing protein [Acanthamoeba polyphaga mimivirus]	39	16	0.41025641	0.026052104	R238	collagen type XVII alpha 1 chain
NP_000485.3	COL17A1	1497	collagen alpha-1(XVII) chain [Homo sapiens]	YP_003986734.1	441	putative collagenous domain-containing protein [Acanthamoeba polyphaga mimivirus]	39	16	0.41025641	0.026052104	R238	collagen type XVII alpha 1 chain
NP_000485.3	COL17A1	1497	collagen alpha-1(XVII) chain [Homo sapiens]	YP_003986734.1	441	putative collagenous domain-containing protein [Acanthamoeba polyphaga mimivirus]	39	17	0.435897436	0.026052104	R238	collagen type XVII alpha 1 chain
NP_000485.3	COL17A1	1497	collagen alpha-1(XVII) chain [Homo sapiens]	YP_003986734.1	441	putative collagenous domain-containing protein [Acanthamoeba polyphaga mimivirus]	39	16	0.41025641	0.026052104	R238	collagen type XVII alpha 1 chain
NP_000485.3	COL17A1	1497	collagen alpha-1(XVII) chain [Homo sapiens]	YP_003986734.1	441	putative collagenous domain-containing protein [Acanthamoeba polyphaga mimivirus]	39	18	0.461538462	0.026052104	R238	collagen type XVII alpha 1 chain
NP_000485.3	COL17A1	1497	collagen alpha-1(XVII) chain [Homo sapiens]	YP_003986734.1	441	putative collagenous domain-containing protein [Acanthamoeba polyphaga mimivirus]	39	17	0.435897436	0.026052104	R238	collagen type XVII alpha 1 chain
NP_000485.3	COL17A1	1497	collagen alpha-1(XVII) chain [Homo sapiens]	YP_003986734.1	441	putative collagenous domain-containing protein [Acanthamoeba polyphaga mimivirus]	39	15	0.384615385	0.026052104	R238	collagen type XVII alpha 1 chain
NP_000485.3	COL17A1	1497	collagen alpha-1(XVII) chain [Homo sapiens]	YP_003986734.1	441	putative collagenous domain-containing protein [Acanthamoeba polyphaga mimivirus]	38	18	0.473684211	0.025384102	R238	collagen type XVII alpha 1 chain
NP_000485.3	COL17A1	1497	collagen alpha-1(XVII) chain [Homo sapiens]	YP_003986734.1	441	putative collagenous domain-containing protein [Acanthamoeba polyphaga mimivirus]	39	18	0.461538462	0.026052104	R238	collagen type XVII alpha 1 chain
NP_000485.3	COL17A1	1497	collagen alpha-1(XVII) chain [Homo sapiens]	YP_003986734.1	441	putative collagenous domain-containing protein [Acanthamoeba polyphaga mimivirus]	39	16	0.41025641	0.026052104	R238	collagen type XVII alpha 1 chain
NP_000485.3	COL17A1	1497	collagen alpha-1(XVII) chain [Homo sapiens]	YP_003986734.1	441	putative collagenous domain-containing protein [Acanthamoeba polyphaga mimivirus]	39	16	0.41025641	0.026052104	R238	collagen type XVII alpha 1 chain
NP_000485.3	COL17A1	1497	collagen alpha-1(XVII) chain [Homo sapiens]	YP_003986735.1	939	collagen-like protein 3 [Acanthamoeba polyphaga mimivirus]	303	106	0.347540984	0.189712759	R239	collagen type XVII alpha 1 chain
NP_000485.3	COL17A1	1497	collagen alpha-1(XVII) chain [Homo sapiens]	YP_003986735.1	939	collagen-like protein 3 [Acanthamoeba polyphaga mimivirus]	305	106	0.341935484	0.205744823	R239	collagen type XVII alpha 1 chain
NP_000485.3	COL17A1	1497	collagen alpha-1(XVII) chain [Homo sapiens]	YP_003986735.1	939	collagen-like protein 3 [Acanthamoeba polyphaga mimivirus]	514	144	0.270676692	0.276553106	R239	collagen type XVII alpha 1 chain
NP_000485.3	COL17A1	1497	collagen alpha-1(XVII) chain [Homo sapiens]	YP_003986735.1	939	collagen-like protein 3 [Acanthamoeba polyphaga mimivirus]	198	64	0.303317536	0.140948564	R239	collagen type XVII alpha 1 chain
NP_000485.3	COL17A1	1497	collagen alpha-1(XVII) chain [Homo sapiens]	YP_003986735.1	939	collagen-like protein 3 [Acanthamoeba polyphaga mimivirus]	196	60	0.289855072	0.131596526	R239	collagen type XVII alpha 1 chain
NP_000485.3	COL17A1	1497	collagen alpha-1(XVII) chain [Homo sapiens]	YP_003986735.1	939	collagen-like protein 3 [Acanthamoeba polyphaga mimivirus]	57	25	0.438596491	0.038076152	R239	collagen type XVII alpha 1 chain
NP_000485.3	COL17A1	1497	collagen alpha-1(XVII) chain [Homo sapiens]	YP_003986735.1	939	collagen-like protein 3 [Acanthamoeba polyphaga mimivirus]	46	24	0.52173913	0.030728123	R239	collagen type XVII alpha 1 chain
NP_000485.3	COL17A1	1497	collagen alpha-1(XVII) chain [Homo sapiens]	YP_003986735.1	939	collagen-like protein 3 [Acanthamoeba polyphaga mimivirus]	205	62	0.276785714	0.148296593	R239	collagen type XVII alpha 1 chain
NP_000485.3	COL17A1	1497	collagen alpha-1(XVII) chain [Homo sapiens]	YP_003986735.1	939	collagen-like protein 3 [Acanthamoeba polyphaga mimivirus]	61	24	0.393442623	0.040748163	R239	collagen type XVII alpha 1 chain
NP_000485.3	COL17A1	1497	collagen alpha-1(XVII) chain [Homo sapiens]	YP_003986736.1	817	collagen-like protein 4 [Acanthamoeba polyphaga mimivirus]	467	158	0.336170213	0.296593186	R240	collagen type XVII alpha 1 chain
NP_000485.3	COL17A1	1497	collagen alpha-1(XVII) chain [Homo sapiens]	YP_003986736.1	817	collagen-like protein 4 [Acanthamoeba polyphaga mimivirus]	407	148	0.352380952	0.273881096	R240	collagen type XVII alpha 1 chain
NP_000485.3	COL17A1	1497	collagen alpha-1(XVII) chain [Homo sapiens]	YP_003986736.1	817	collagen-like protein 4 [Acanthamoeba polyphaga mimivirus]	410	137	0.332524272	0.257849031	R240	collagen type XVII alpha 1 chain
NP_000485.3	COL17A1	1497	collagen alpha-1(XVII) chain [Homo sapiens]	YP_003986736.1	817	collagen-like protein 4 [Acanthamoeba polyphaga mimivirus]	347	116	0.331428571	0.2251169	R240	collagen type XVII alpha 1 chain
NP_000485.3	COL17A1	1497	collagen alpha-1(XVII) chain [Homo sapiens]	YP_003986736.1	817	collagen-like protein 4 [Acanthamoeba polyphaga mimivirus]	363	106	0.274611399	0.255845023	R240	collagen type XVII alpha 1 chain
NP_000485.3	COL17A1	1497	collagen alpha-1(XVII) chain [Homo sapiens]	YP_003986737.1	812	collagen-like protein 5 [Acanthamoeba polyphaga mimivirus]	282	107	0.379432624	0.188376754	R241	collagen type XVII alpha 1 chain
NP_000485.3	COL17A1	1497	collagen alpha-1(XVII) chain [Homo sapiens]	YP_003986737.1	812	collagen-like protein 5 [Acanthamoeba polyphaga mimivirus]	351	114	0.319327731	0.205744823	R241	collagen type XVII alpha 1 chain
NP_000485.3	COL17A1	1497	collagen alpha-1(XVII) chain [Homo sapiens]	YP_003986737.1	812	collagen-like protein 5 [Acanthamoeba polyphaga mimivirus]	428	129	0.297235023	0.249164997	R241	collagen type XVII alpha 1 chain
NP_000485.3	COL17A1	1497	collagen alpha-1(XVII) chain [Homo sapiens]	YP_003986737.1	812	collagen-like protein 5 [Acanthamoeba polyphaga mimivirus]	48	24	0.5	0.032064128	R241	collagen type XVII alpha 1 chain
NP_000485.3	COL17A1	1497	collagen alpha-1(XVII) chain [Homo sapiens]	YP_003986737.1	812	collagen-like protein 5 [Acanthamoeba polyphaga mimivirus]	99	41	0.344537815	0.079492318	R241	collagen type XVII alpha 1 chain
NP_000485.3	COL17A1	1497	collagen alpha-1(XVII) chain [Homo sapiens]	YP_003986737.1	812	collagen-like protein 5 [Acanthamoeba polyphaga mimivirus]	59	25	0.423728814	0.039412158	R241	collagen type XVII alpha 1 chain
NP_000485.3	COL17A1	1497	collagen alpha-1(XVII) chain [Homo sapiens]	YP_003986737.1	812	collagen-like protein 5 [Acanthamoeba polyphaga mimivirus]	74	29	0.391891892	0.049432198	R241	collagen type XVII alpha 1 chain
NP_000485.3	COL17A1	1497	collagen alpha-1(XVII) chain [Homo sapiens]	YP_003987190.1	1387	collagen-like protein 6 [Acanthamoeba polyphaga mimivirus]	513	160	0.303605313	0.323313293	L668	collagen type XVII alpha 1 chain
NP_000485.3	COL17A1	1497	collagen alpha-1(XVII) chain [Homo sapiens]	YP_003987190.1	1387	collagen-like protein 6 [Acanthamoeba polyphaga mimivirus]	430	132	0.292035398	0.261189045	L668	collagen type XVII alpha 1 chain
NP_000485.3	COL17A1	1497	collagen alpha-1(XVII) chain [Homo sapiens]	YP_003987190.1	1387	collagen-like protein 6 [Acanthamoeba polyphaga mimivirus]	540	159	0.293357934	0.298597194	L668	collagen type XVII alpha 1 chain
NP_000485.3	COL17A1	1497	collagen alpha-1(XVII) chain [Homo sapiens]	YP_003987190.1	1387	collagen-like protein 6 [Acanthamoeba polyphaga mimivirus]	501	152	0.290076336	0.298597194	L668	collagen type XVII alpha 1 chain
NP_000485.3	COL17A1	1497	collagen alpha-1(XVII) chain [Homo sapiens]	YP_003987190.1	1387	collagen-like protein 6 [Acanthamoeba polyphaga mimivirus]	440	139	0.300215983	0.283901136	L668	collagen type XVII alpha 1 chain
NP_000485.3	COL17A1	1497	collagen alpha-1(XVII) chain [Homo sapiens]	YP_003987190.1	1387	collagen-like protein 6 [Acanthamoeba polyphaga mimivirus]	56	24	0.428571429	0.03740815	L668	collagen type XVII alpha 1 chain
NP_000485.3	COL17A1	1497	collagen alpha-1(XVII) chain [Homo sapiens]	YP_003987190.1	1387	collagen-like protein 6 [Acanthamoeba polyphaga mimivirus]	241	69	0.282786885	0.150300601	L668	collagen type XVII alpha 1 chain
NP_000485.3	COL17A1	1497	collagen alpha-1(XVII) chain [Homo sapiens]	YP_003987190.1	1387	collagen-like protein 6 [Acanthamoeba polyphaga mimivirus]	45	23	0.511111111	0.03006012	L668	collagen type XVII alpha 1 chain
NP_000485.3	COL17A1	1497	collagen alpha-1(XVII) chain [Homo sapiens]	YP_003987190.1	1387	collagen-like protein 6 [Acanthamoeba polyphaga mimivirus]	52	23	0.442307692	0.034736139	L668	collagen type XVII alpha 1 chain
NP_000485.3	COL17A1	1497	collagen alpha-1(XVII) chain [Homo sapiens]	YP_003987190.1	1387	collagen-like protein 6 [Acanthamoeba polyphaga mimivirus]	45	22	0.488888889	0.03006012	L668	collagen type XVII alpha 1 chain
NP_000485.3	COL17A1	1497	collagen alpha-1(XVII) chain [Homo sapiens]	YP_003987190.1	1387	collagen-like protein 6 [Acanthamoeba polyphaga mimivirus]	46	22	0.47826087	0.030728123	L668	collagen type XVII alpha 1 chain
NP_000485.3	COL17A1	1497	collagen alpha-1(XVII) chain [Homo sapiens]	YP_003987190.1	1387	collagen-like protein 6 [Acanthamoeba polyphaga mimivirus]	45	22	0.488888889	0.03006012	L668	collagen type XVII alpha 1 chain
NP_000485.3	COL17A1	1497	collagen alpha-1(XVII) chain [Homo sapiens]	YP_003987190.1	1387	collagen-like protein 6 [Acanthamoeba polyphaga mimivirus]	52	23	0.442307692	0.034736139	L668	collagen type XVII alpha 1 chain
NP_000485.3	COL17A1	1497	collagen alpha-1(XVII) chain [Homo sapiens]	YP_003987190.1	1387	collagen-like protein 6 [Acanthamoeba polyphaga mimivirus]	46	21	0.456521739	0.030728123	L668	collagen type XVII alpha 1 chain
NP_000485.3	COL17A1	1497	collagen alpha-1(XVII) chain [Homo sapiens]	YP_003987190.1	1387	collagen-like protein 6 [Acanthamoeba polyphaga mimivirus]	52	22	0.423076923	0.034736139	L668	collagen type XVII alpha 1 chain
NP_000485.3	COL17A1	1497	collagen alpha-1(XVII) chain [Homo sapiens]	YP_003987190.1	1387	collagen-like protein 6 [Acanthamoeba polyphaga mimivirus]	52	23	0.442307692	0.034736139	L668	collagen type XVII alpha 1 chain
NP_000485.3	COL17A1	1497	collagen alpha-1(XVII) chain [Homo sapiens]	YP_003987190.1	1387	collagen-like protein 6 [Acanthamoeba polyphaga mimivirus]	45	22	0.488888889	0.03006012	L668	collagen type XVII alpha 1 chain
NP_000485.3	COL17A1	1497	collagen alpha-1(XVII) chain [Homo sapiens]	YP_003987190.1	1387	collagen-like protein 6 [Acanthamoeba polyphaga mimivirus]	49	22	0.448979592	0.032732131	L668	collagen type XVII alpha 1 chain
NP_000485.3	COL17A1	1497	collagen alpha-1(XVII) chain [Homo sapiens]	YP_003987190.1	1387	collagen-like protein 6 [Acanthamoeba polyphaga mimivirus]	52	22	0.423076923	0.034736139	L668	collagen type XVII alpha 1 chain
NP_000485.3	COL17A1	1497	collagen alpha-1(XVII) chain [Homo sapiens]	YP_003987190.1	1387	collagen-like protein 6 [Acanthamoeba polyphaga mimivirus]	44	21	0.477272727	0.029392118	L668	collagen type XVII alpha 1 chain
NP_000485.3	COL17A1	1497	collagen alpha-1(XVII) chain [Homo sapiens]	YP_003987190.1	1387	collagen-like protein 6 [Acanthamoeba polyphaga mimivirus]	45	21	0.466666667	0.03006012	L668	collagen type XVII alpha 1 chain
NP_000485.3	COL17A1	1497	collagen alpha-1(XVII) chain [Homo sapiens]	YP_003987190.1	1387	collagen-like protein 6 [Acanthamoeba polyphaga mimivirus]	45	21	0.466666667	0.03006012	L668	collagen type XVII alpha 1 chain
NP_000485.3	COL17A1	1497	collagen alpha-1(XVII) chain [Homo sapiens]	YP_003987190.1	1387	collagen-like protein 6 [Acanthamoeba polyphaga mimivirus]	46	21	0.456521739	0.030728123	L668	collagen type XVII alpha 1 chain
NP_000485.3	COL17A1	1497	collagen alpha-1(XVII) chain [Homo sapiens]	YP_003987190.1	1387	collagen-like protein 6 [Acanthamoeba polyphaga mimivirus]	52	22	0.423076923	0.034736139	L668	collagen type XVII alpha 1 chain
NP_000485.3	COL17A1	1497	collagen alpha-1(XVII) chain [Homo sapiens]	YP_003987190.1	1387	collagen-like protein 6 [Acanthamoeba polyphaga mimivirus]	48	23	0.479166667	0.032064128	L668	collagen type XVII alpha 1 chain
NP_000485.3	COL17A1	1497	collagen alpha-1(XVII) chain [Homo sapiens]	YP_003987190.1	1387	collagen-like protein 6 [Acanthamoeba polyphaga mimivirus]	45	21	0.466666667	0.03006012	L668	collagen type XVII alpha 1 chain
NP_000485.3	COL17A1	1497	collagen alpha-1(XVII) chain [Homo sapiens]	YP_003987190.1	1387	collagen-like protein 6 [Acanthamoeba polyphaga mimivirus]	52	22	0.423076923	0.034736139	L668	collagen type XVII alpha 1 chain
NP_000485.3	COL17A1	1497	collagen alpha-1(XVII) chain [Homo sapiens]	YP_003987190.1	1387	collagen-like protein 6 [Acanthamoeba polyphaga mimivirus]	39	20	0.512820513	0.026052104	L668	collagen type XVII alpha 1 chain
NP_000485.3	COL17A1	1497	collagen alpha-1(XVII) chain [Homo sapiens]	YP_003987190.1	1387	collagen-like protein 6 [Acanthamoeba polyphaga mimivirus]	46	20	0.434782609	0.030728123	L668	collagen type XVII alpha 1 chain
NP_000485.3	COL17A1	1497	collagen alpha-1(XVII) chain [Homo sapiens]	YP_003987190.1	1387	collagen-like protein 6 [Acanthamoeba polyphaga mimivirus]	52	23	0.442307692	0.030728123	L668	collagen type XVII alpha 1 chain
NP_000485.3	COL17A1	1497	collagen alpha-1(XVII) chain [Homo sapiens]	YP_003987191.1	1937	collagen-like protein 7 [Acanthamoeba polyphaga mimivirus]	378	132	0.31884058	0.248496994	L669	collagen type XVII alpha 1 chain
NP_000485.3	COL17A1	1497	collagen alpha-1(XVII) chain [Homo sapiens]	YP_003987191.1	1937	collagen-like protein 7 [Acanthamoeba polyphaga mimivirus]	428	147	0.334090909	0.269873079	L669	collagen type XVII alpha 1 chain
NP_000485.3	COL17A1	1497	collagen alpha-1(XVII) chain [Homo sapiens]	YP_003987191.1	1937	collagen-like protein 7 [Acanthamoeba polyphaga mimivirus]	375	136	0.34	0.266533066	L669	collagen type XVII alpha 1 chain
NP_000485.3	COL17A1	1497	collagen alpha-1(XVII) chain [Homo sapiens]	YP_003987191.1	1937	collagen-like protein 7 [Acanthamoeba polyphaga mimivirus]	331	120	0.36036036	0.217768871	L669	collagen type XVII alpha 1 chain
NP_000485.3	COL17A1	1497	collagen alpha-1(XVII) chain [Homo sapiens]	YP_003987191.1	1937	collagen-like protein 7 [Acanthamoeba polyphaga mimivirus]	382	130	0.317073171	0.257181029	L669	collagen type XVII alpha 1 chain
NP_000485.3	COL17A1	1497	collagen alpha-1(XVII) chain [Homo sapiens]	YP_003987191.1	1937	collagen-like protein 7 [Acanthamoeba polyphaga mimivirus]	355	122	0.327077748	0.247828991	L669	collagen type XVII alpha 1 chain
NP_000485.3	COL17A1	1497	collagen alpha-1(XVII) chain [Homo sapiens]	YP_003987191.1	1937	collagen-like protein 7 [Acanthamoeba polyphaga mimivirus]	341	111	0.311797753	0.23246493	L669	collagen type XVII alpha 1 chain
NP_000485.3	COL17A1	1497	collagen alpha-1(XVII) chain [Homo sapiens]	YP_003987191.1	1937	collagen-like protein 7 [Acanthamoeba polyphaga mimivirus]	159	59	0.371069182	0.103540414	L669	collagen type XVII alpha 1 chain
NP_000485.3	COL17A1	1497	collagen alpha-1(XVII) chain [Homo sapiens]	YP_003987191.1	1937	collagen-like protein 7 [Acanthamoeba polyphaga mimivirus]	82	36	0.43902439	0.054108216	L669	collagen type XVII alpha 1 chain
NP_000485.3	COL17A1	1497	collagen alpha-1(XVII) chain [Homo sapiens]	YP_003987191.1	1937	collagen-like protein 7 [Acanthamoeba polyphaga mimivirus]	202	55	0.272277228	0.092184369	L669	collagen type XVII alpha 1 chain
NP_000485.3	COL17A1	1497	collagen alpha-1(XVII) chain [Homo sapiens]	YP_003987191.1	1937	collagen-like protein 7 [Acanthamoeba polyphaga mimivirus]	44	25	0.568181818	0.029392118	L669	collagen type XVII alpha 1 chain
NP_000485.3	COL17A1	1497	collagen alpha-1(XVII) chain [Homo sapiens]	YP_003987191.1	1937	collagen-like protein 7 [Acanthamoeba polyphaga mimivirus]	45	23	0.511111111	0.03006012	L669	collagen type XVII alpha 1 chain
NP_000485.3	COL17A1	1497	collagen alpha-1(XVII) chain [Homo sapiens]	YP_003987191.1	1937	collagen-like protein 7 [Acanthamoeba polyphaga mimivirus]	45	25	0.555555556	0.03006012	L669	collagen type XVII alpha 1 chain
NP_000485.3	COL17A1	1497	collagen alpha-1(XVII) chain [Homo sapiens]	YP_003987191.1	1937	collagen-like protein 7 [Acanthamoeba polyphaga mimivirus]	46	23	0.5	0.030728123	L669	collagen type XVII alpha 1 chain
NP_000485.3	COL17A1	1497	collagen alpha-1(XVII) chain [Homo sapiens]	YP_003987191.1	1937	collagen-like protein 7 [Acanthamoeba polyphaga mimivirus]	45	24	0.533333333	0.03006012	L669	collagen type XVII alpha 1 chain
NP_000485.3	COL17A1	1497	collagen alpha-1(XVII) chain [Homo sapiens]	YP_003987191.1	1937	collagen-like protein 7 [Acanthamoeba polyphaga mimivirus]	52	24	0.461538462	0.034736139	L669	collagen type XVII alpha 1 chain
NP_000485.3	COL17A1	1497	collagen alpha-1(XVII) chain [Homo sapiens]	YP_003987191.1	1937	collagen-like protein 7 [Acanthamoeba polyphaga mimivirus]	56	25	0.446428571	0.03740815	L669	collagen type XVII alpha 1 chain
NP_000485.3	COL17A1	1497	collagen alpha-1(XVII) chain [Homo sapiens]	YP_003987191.1	1937	collagen-like protein 7 [Acanthamoeba polyphaga mimivirus]	46	23	0.5	0.030728123	L669	collagen type XVII alpha 1 chain
NP_000485.3	COL17A1	1497	collagen alpha-1(XVII) chain [Homo sapiens]	YP_003987191.1	1937	collagen-like protein 7 [Acanthamoeba polyphaga mimivirus]	51	26	0.509803922	0.03006012	L669	collagen type XVII alpha 1 chain
NP_000485.3	COL17A1	1497	collagen alpha-1(XVII) chain [Homo sapiens]	YP_003987191.1	1937	collagen-like protein 7 [Acanthamoeba polyphaga mimivirus]	57	26	0.456140351	0.038076152	L669	collagen type XVII alpha 1 chain
NP_000485.3	COL17A1	1497	collagen alpha-1(XVII) chain [Homo sapiens]	YP_003987191.1	1937	collagen-like protein 7 [Acanthamoeba polyphaga mimivirus]	52	24	0.461538462	0.034736139	L669	collagen type XVII alpha 1 chain
NP_000485.3	COL17A1	1497	collagen alpha-1(XVII) chain [Homo sapiens]	YP_003987191.1	1937	collagen-like protein 7 [Acanthamoeba polyphaga mimivirus]	46	22	0.47826087	0.030728123	L669	collagen type XVII alpha 1 chain
NP_000485.3	COL17A1	1497	collagen alpha-1(XVII) chain [Homo sapiens]	YP_003987191.1	1937	collagen-like protein 7 [Acanthamoeba polyphaga mimivirus]	57	25	0.438596491	0.038076152	L669	collagen type XVII alpha 1 chain
NP_000485.3	COL17A1	1497	collagen alpha-1(XVII) chain [Homo sapiens]	YP_003987191.1	1937	collagen-like protein 7 [Acanthamoeba polyphaga mimivirus]	52	22	0.423076923	0.034736139	L669	collagen type XVII alpha 1 chain
NP_000485.3	COL17A1	1497	collagen alpha-1(XVII) chain [Homo sapiens]	YP_003987191.1	1937	collagen-like protein 7 [Acanthamoeba polyphaga mimivirus]	42	21	0.5	0.028056112	L669	collagen type XVII alpha 1 chain
NP_000485.3	COL17A1	1497	collagen alpha-1(XVII) chain [Homo sapiens]	YP_003987191.1	1937	collagen-like protein 7 [Acanthamoeba polyphaga mimivirus]	52	22	0.423076923	0.034736139	L669	collagen type XVII alpha 1 chain
NP_000485.3	COL17A1	1497	collagen alpha-1(XVII) chain [Homo sapiens]	YP_003987191.1	1937	collagen-like protein 7 [Acanthamoeba polyphaga mimivirus]	42	20	0.476190476	0.028056112	L669	collagen type XVII alpha 1 chain
NP_000486.1	COL4A5	1685	collagen alpha-5(IV) chain isoform 1 precursor [Homo sapiens]	YP_003986560.1	945	collagen-like protein 1 [Acanthamoeba polyphaga mimivirus]	612	218	0.351612903	0.35074184	L71	collagen type IV alpha 5 chain
NP_000486.1	COL4A5	1685	collagen alpha-5(IV) chain isoform 1 precursor [Homo sapiens]	YP_003986560.1	945	collagen-like protein 1 [Acanthamoeba polyphaga mimivirus]	668	243	0.339385475	0.418991098	L71	collagen type IV alpha 5 chain
NP_000486.1	COL4A5	1685	collagen alpha-5(IV) chain isoform 1 precursor [Homo sapiens]	YP_003986560.1	945	collagen-like protein 1 [Acanthamoeba polyphaga mimivirus]	746	252	0.332453826	0.405934718	L71	collagen type IV alpha 5 chain
NP_000486.1	COL4A5	1685	collagen alpha-5(IV) chain isoform 1 precursor [Homo sapiens]	YP_003986560.1	945	collagen-like protein 1 [Acanthamoeba polyphaga mimivirus]	679	210	0.29787234	0.376261128	L71	collagen type IV alpha 5 chain
NP_000486.1	COL4A5	1685	collagen alpha-5(IV) chain isoform 1 precursor [Homo sapiens]	YP_003986560.1	945	collagen-like protein 1 [Acanthamoeba polyphaga mimivirus]	667	237	0.340517241	0.389317507	L71	collagen type IV alpha 5 chain
NP_000486.1	COL4A5	1685	collagen alpha-5(IV) chain isoform 1 precursor [Homo sapiens]	YP_003986560.1	945	collagen-like protein 1 [Acanthamoeba polyphaga mimivirus]	606	189	0.311367381	0.316913947	L71	collagen type IV alpha 5 chain
NP_000486.1	COL4A5	1685	collagen alpha-5(IV) chain isoform 1 precursor [Homo sapiens]	YP_003986560.1	945	collagen-like protein 1 [Acanthamoeba polyphaga mimivirus]	679	238	0.347445255	0.39347181	L71	collagen type IV alpha 5 chain
NP_000486.1	COL4A5	1685	collagen alpha-5(IV) chain isoform 1 precursor [Homo sapiens]	YP_003986560.1	945	collagen-like protein 1 [Acanthamoeba polyphaga mimivirus]	743	235	0.310846561	0.434421365	L71	collagen type IV alpha 5 chain
NP_000486.1	COL4A5	1685	collagen alpha-5(IV) chain isoform 1 precursor [Homo sapiens]	YP_003986560.1	945	collagen-like protein 1 [Acanthamoeba polyphaga mimivirus]	688	237	0.330543933	0.387537092	L71	collagen type IV alpha 5 chain
NP_000486.1	COL4A5	1685	collagen alpha-5(IV) chain isoform 1 precursor [Homo sapiens]	YP_003986560.1	945	collagen-like protein 1 [Acanthamoeba polyphaga mimivirus]	605	215	0.331278891	0.346587537	L71	collagen type IV alpha 5 chain
NP_000486.1	COL4A5	1685	collagen alpha-5(IV) chain isoform 1 precursor [Homo sapiens]	YP_003986560.1	945	collagen-like protein 1 [Acanthamoeba polyphaga mimivirus]	312	96	0.307692308	0.14421365	L71	collagen type IV alpha 5 chain
NP_000486.1	COL4A5	1685	collagen alpha-5(IV) chain isoform 1 precursor [Homo sapiens]	YP_003986560.1	945	collagen-like protein 1 [Acanthamoeba polyphaga mimivirus]	513	172	0.311594203	0.316913947	L71	collagen type IV alpha 5 chain
NP_000486.1	COL4A5	1685	collagen alpha-5(IV) chain isoform 1 precursor [Homo sapiens]	YP_003986692.1	1595	collagen-like protein 2 [Acanthamoeba polyphaga mimivirus]	1069	408	0.363312556	0.642136499	R196	collagen type IV alpha 5 chain
NP_000486.1	COL4A5	1685	collagen alpha-5(IV) chain isoform 1 precursor [Homo sapiens]	YP_003986692.1	1595	collagen-like protein 2 [Acanthamoeba polyphaga mimivirus]	1018	376	0.359464627	0.591097923	R196	collagen type IV alpha 5 chain
NP_000486.1	COL4A5	1685	collagen alpha-5(IV) chain isoform 1 precursor [Homo sapiens]	YP_003986692.1	1595	collagen-like protein 2 [Acanthamoeba polyphaga mimivirus]	1127	409	0.34957265	0.647477745	R196	collagen type IV alpha 5 chain
NP_000486.1	COL4A5	1685	collagen alpha-5(IV) chain isoform 1 precursor [Homo sapiens]	YP_003986692.1	1595	collagen-like protein 2 [Acanthamoeba polyphaga mimivirus]	1071	388	0.34519573	0.637388724	R196	collagen type IV alpha 5 chain
NP_000486.1	COL4A5	1685	collagen alpha-5(IV) chain isoform 1 precursor [Homo sapiens]	YP_003986692.1	1595	collagen-like protein 2 [Acanthamoeba polyphaga mimivirus]	952	361	0.359561753	0.579821958	R196	collagen type IV alpha 5 chain
NP_000486.1	COL4A5	1685	collagen alpha-5(IV) chain isoform 1 precursor [Homo sapiens]	YP_003986692.1	1595	collagen-like protein 2 [Acanthamoeba polyphaga mimivirus]	878	308	0.34298441	0.486053412	R196	collagen type IV alpha 5 chain
NP_000486.1	COL4A5	1685	collagen alpha-5(IV) chain isoform 1 precursor [Homo sapiens]	YP_003986692.1	1595	collagen-like protein 2 [Acanthamoeba polyphaga mimivirus]	858	318	0.347540984	0.5115727	R196	collagen type IV alpha 5 chain
NP_000486.1	COL4A5	1685	collagen alpha-5(IV) chain isoform 1 precursor [Homo sapiens]	YP_003986692.1	1595	collagen-like protein 2 [Acanthamoeba polyphaga mimivirus]	518	175	0.336538462	0.26231454	R196	collagen type IV alpha 5 chain
NP_000486.1	COL4A5	1685	collagen alpha-5(IV) chain isoform 1 precursor [Homo sapiens]	YP_003986734.1	441	putative collagenous domain-containing protein [Acanthamoeba polyphaga mimivirus]	39	20	0.512820513	0.023145401	R238	collagen type IV alpha 5 chain
NP_000486.1	COL4A5	1685	collagen alpha-5(IV) chain isoform 1 precursor [Homo sapiens]	YP_003986734.1	441	putative collagenous domain-containing protein [Acanthamoeba polyphaga mimivirus]	39	14	0.358974359	0.023145401	R238	collagen type IV alpha 5 chain
NP_000486.1	COL4A5	1685	collagen alpha-5(IV) chain isoform 1 precursor [Homo sapiens]	YP_003986734.1	441	putative collagenous domain-containing protein [Acanthamoeba polyphaga mimivirus]	39	18	0.461538462	0.023145401	R238	collagen type IV alpha 5 chain
NP_000486.1	COL4A5	1685	collagen alpha-5(IV) chain isoform 1 precursor [Homo sapiens]	YP_003986734.1	441	putative collagenous domain-containing protein [Acanthamoeba polyphaga mimivirus]	41	17	0.414634146	0.024332344	R238	collagen type IV alpha 5 chain
NP_000486.1	COL4A5	1685	collagen alpha-5(IV) chain isoform 1 precursor [Homo sapiens]	YP_003986734.1	441	putative collagenous domain-containing protein [Acanthamoeba polyphaga mimivirus]	39	17	0.435897436	0.023145401	R238	collagen type IV alpha 5 chain
NP_000486.1	COL4A5	1685	collagen alpha-5(IV) chain isoform 1 precursor [Homo sapiens]	YP_003986734.1	441	putative collagenous domain-containing protein [Acanthamoeba polyphaga mimivirus]	39	16	0.41025641	0.023145401	R238	collagen type IV alpha 5 chain
NP_000486.1	COL4A5	1685	collagen alpha-5(IV) chain isoform 1 precursor [Homo sapiens]	YP_003986734.1	441	putative collagenous domain-containing protein [Acanthamoeba polyphaga mimivirus]	39	17	0.435897436	0.023145401	R238	collagen type IV alpha 5 chain
NP_000486.1	COL4A5	1685	collagen alpha-5(IV) chain isoform 1 precursor [Homo sapiens]	YP_003986734.1	441	putative collagenous domain-containing protein [Acanthamoeba polyphaga mimivirus]	39	15	0.384615385	0.023145401	R238	collagen type IV alpha 5 chain
NP_000486.1	COL4A5	1685	collagen alpha-5(IV) chain isoform 1 precursor [Homo sapiens]	YP_003986734.1	441	putative collagenous domain-containing protein [Acanthamoeba polyphaga mimivirus]	39	18	0.461538462	0.023145401	R238	collagen type IV alpha 5 chain
NP_000486.1	COL4A5	1685	collagen alpha-5(IV) chain isoform 1 precursor [Homo sapiens]	YP_003986734.1	441	putative collagenous domain-containing protein [Acanthamoeba polyphaga mimivirus]	39	15	0.384615385	0.023145401	R238	collagen type IV alpha 5 chain
NP_000486.1	COL4A5	1685	collagen alpha-5(IV) chain isoform 1 precursor [Homo sapiens]	YP_003986734.1	441	putative collagenous domain-containing protein [Acanthamoeba polyphaga mimivirus]	39	17	0.435897436	0.023145401	R238	collagen type IV alpha 5 chain
NP_000486.1	COL4A5	1685	collagen alpha-5(IV) chain isoform 1 precursor [Homo sapiens]	YP_003986735.1	939	collagen-like protein 3 [Acanthamoeba polyphaga mimivirus]	614	229	0.360062893	0.36735905	R239	collagen type IV alpha 5 chain
NP_000486.1	COL4A5	1685	collagen alpha-5(IV) chain isoform 1 precursor [Homo sapiens]	YP_003986735.1	939	collagen-like protein 3 [Acanthamoeba polyphaga mimivirus]	571	200	0.344827586	0.332937685	R239	collagen type IV alpha 5 chain
NP_000486.1	COL4A5	1685	collagen alpha-5(IV) chain isoform 1 precursor [Homo sapiens]	YP_003986735.1	939	collagen-like protein 3 [Acanthamoeba polyphaga mimivirus]	569	204	0.356020942	0.30504451	R239	collagen type IV alpha 5 chain
NP_000486.1	COL4A5	1685	collagen alpha-5(IV) chain isoform 1 precursor [Homo sapiens]	YP_003986735.1	939	collagen-like protein 3 [Acanthamoeba polyphaga mimivirus]	569	217	0.342812006	0.36735905	R239	collagen type IV alpha 5 chain
NP_000486.1	COL4A5	1685	collagen alpha-5(IV) chain isoform 1 precursor [Homo sapiens]	YP_003986735.1	939	collagen-like protein 3 [Acanthamoeba polyphaga mimivirus]	471	151	0.314583333	0.253412463	R239	collagen type IV alpha 5 chain
NP_000486.1	COL4A5	1685	collagen alpha-5(IV) chain isoform 1 precursor [Homo sapiens]	YP_003986735.1	939	collagen-like protein 3 [Acanthamoeba polyphaga mimivirus]	570	202	0.332784185	0.319881306	R239	collagen type IV alpha 5 chain
NP_000486.1	COL4A5	1685	collagen alpha-5(IV) chain isoform 1 precursor [Homo sapiens]	YP_003986735.1	939	collagen-like protein 3 [Acanthamoeba polyphaga mimivirus]	569	193	0.338003503	0.284866469	R239	collagen type IV alpha 5 chain
NP_000486.1	COL4A5	1685	collagen alpha-5(IV) chain isoform 1 precursor [Homo sapiens]	YP_003986735.1	939	collagen-like protein 3 [Acanthamoeba polyphaga mimivirus]	573	192	0.323232323	0.323442136	R239	collagen type IV alpha 5 chain
NP_000486.1	COL4A5	1685	collagen alpha-5(IV) chain isoform 1 precursor [Homo sapiens]	YP_003986735.1	939	collagen-like protein 3 [Acanthamoeba polyphaga mimivirus]	428	151	0.339325843	0.24925816	R239	collagen type IV alpha 5 chain
NP_000486.1	COL4A5	1685	collagen alpha-5(IV) chain isoform 1 precursor [Homo sapiens]	YP_003986735.1	939	collagen-like protein 3 [Acanthamoeba polyphaga mimivirus]	572	189	0.312913907	0.32462908	R239	collagen type IV alpha 5 chain
NP_000486.1	COL4A5	1685	collagen alpha-5(IV) chain isoform 1 precursor [Homo sapiens]	YP_003986735.1	939	collagen-like protein 3 [Acanthamoeba polyphaga mimivirus]	210	78	0.359447005	0.116320475	R239	collagen type IV alpha 5 chain
NP_000486.1	COL4A5	1685	collagen alpha-5(IV) chain isoform 1 precursor [Homo sapiens]	YP_003986735.1	939	collagen-like protein 3 [Acanthamoeba polyphaga mimivirus]	552	203	0.339464883	0.346587537	R239	collagen type IV alpha 5 chain
NP_000486.1	COL4A5	1685	collagen alpha-5(IV) chain isoform 1 precursor [Homo sapiens]	YP_003986735.1	939	collagen-like protein 3 [Acanthamoeba polyphaga mimivirus]	194	68	0.348717949	0.10504451	R239	collagen type IV alpha 5 chain
NP_000486.1	COL4A5	1685	collagen alpha-5(IV) chain isoform 1 precursor [Homo sapiens]	YP_003986736.1	817	collagen-like protein 4 [Acanthamoeba polyphaga mimivirus]	499	196	0.382066277	0.303857567	R240	collagen type IV alpha 5 chain
NP_000486.1	COL4A5	1685	collagen alpha-5(IV) chain isoform 1 precursor [Homo sapiens]	YP_003986736.1	817	collagen-like protein 4 [Acanthamoeba polyphaga mimivirus]	498	208	0.375451264	0.328189911	R240	collagen type IV alpha 5 chain
NP_000486.1	COL4A5	1685	collagen alpha-5(IV) chain isoform 1 precursor [Homo sapiens]	YP_003986736.1	817	collagen-like protein 4 [Acanthamoeba polyphaga mimivirus]	501	199	0.381226054	0.306824926	R240	collagen type IV alpha 5 chain
NP_000486.1	COL4A5	1685	collagen alpha-5(IV) chain isoform 1 precursor [Homo sapiens]	YP_003986736.1	817	collagen-like protein 4 [Acanthamoeba polyphaga mimivirus]	499	205	0.378228782	0.319881306	R240	collagen type IV alpha 5 chain
NP_000486.1	COL4A5	1685	collagen alpha-5(IV) chain isoform 1 precursor [Homo sapiens]	YP_003986736.1	817	collagen-like protein 4 [Acanthamoeba polyphaga mimivirus]	450	175	0.386313466	0.266468843	R240	collagen type IV alpha 5 chain
NP_000486.1	COL4A5	1685	collagen alpha-5(IV) chain isoform 1 precursor [Homo sapiens]	YP_003986736.1	817	collagen-like protein 4 [Acanthamoeba polyphaga mimivirus]	495	192	0.371373308	0.302077151	R240	collagen type IV alpha 5 chain
NP_000486.1	COL4A5	1685	collagen alpha-5(IV) chain isoform 1 precursor [Homo sapiens]	YP_003986736.1	817	collagen-like protein 4 [Acanthamoeba polyphaga mimivirus]	480	183	0.375770021	0.286053412	R240	collagen type IV alpha 5 chain
NP_000486.1	COL4A5	1685	collagen alpha-5(IV) chain isoform 1 precursor [Homo sapiens]	YP_003986736.1	817	collagen-like protein 4 [Acanthamoeba polyphaga mimivirus]	502	197	0.375954198	0.297922849	R240	collagen type IV alpha 5 chain
NP_000486.1	COL4A5	1685	collagen alpha-5(IV) chain isoform 1 precursor [Homo sapiens]	YP_003986736.1	817	collagen-like protein 4 [Acanthamoeba polyphaga mimivirus]	499	200	0.352112676	0.335905045	R240	collagen type IV alpha 5 chain
NP_000486.1	COL4A5	1685	collagen alpha-5(IV) chain isoform 1 precursor [Homo sapiens]	YP_003986736.1	817	collagen-like protein 4 [Acanthamoeba polyphaga mimivirus]	453	191	0.372319688	0.304451039	R240	collagen type IV alpha 5 chain
NP_000486.1	COL4A5	1685	collagen alpha-5(IV) chain isoform 1 precursor [Homo sapiens]	YP_003986736.1	817	collagen-like protein 4 [Acanthamoeba polyphaga mimivirus]	386	151	0.385204082	0.227299703	R240	collagen type IV alpha 5 chain
NP_000486.1	COL4A5	1685	collagen alpha-5(IV) chain isoform 1 precursor [Homo sapiens]	YP_003986736.1	817	collagen-like protein 4 [Acanthamoeba polyphaga mimivirus]	247	100	0.390625	0.15074184	R240	collagen type IV alpha 5 chain
NP_000486.1	COL4A5	1685	collagen alpha-5(IV) chain isoform 1 precursor [Homo sapiens]	YP_003986736.1	817	collagen-like protein 4 [Acanthamoeba polyphaga mimivirus]	182	72	0.393442623	0.107418398	R240	collagen type IV alpha 5 chain
NP_000486.1	COL4A5	1685	collagen alpha-5(IV) chain isoform 1 precursor [Homo sapiens]	YP_003986736.1	817	collagen-like protein 4 [Acanthamoeba polyphaga mimivirus]	158	56	0.337349398	0.09851632	R240	collagen type IV alpha 5 chain
NP_000486.1	COL4A5	1685	collagen alpha-5(IV) chain isoform 1 precursor [Homo sapiens]	YP_003986737.1	812	collagen-like protein 5 [Acanthamoeba polyphaga mimivirus]	502	206	0.399224806	0.305637982	R241	collagen type IV alpha 5 chain
NP_000486.1	COL4A5	1685	collagen alpha-5(IV) chain isoform 1 precursor [Homo sapiens]	YP_003986737.1	812	collagen-like protein 5 [Acanthamoeba polyphaga mimivirus]	508	191	0.373046875	0.290207715	R241	collagen type IV alpha 5 chain
NP_000486.1	COL4A5	1685	collagen alpha-5(IV) chain isoform 1 precursor [Homo sapiens]	YP_003986737.1	812	collagen-like protein 5 [Acanthamoeba polyphaga mimivirus]	503	192	0.349726776	0.32462908	R241	collagen type IV alpha 5 chain
NP_000486.1	COL4A5	1685	collagen alpha-5(IV) chain isoform 1 precursor [Homo sapiens]	YP_003986737.1	812	collagen-like protein 5 [Acanthamoeba polyphaga mimivirus]	498	201	0.382857143	0.3115727	R241	collagen type IV alpha 5 chain
NP_000486.1	COL4A5	1685	collagen alpha-5(IV) chain isoform 1 precursor [Homo sapiens]	YP_003986737.1	812	collagen-like protein 5 [Acanthamoeba polyphaga mimivirus]	499	185	0.355086372	0.300296736	R241	collagen type IV alpha 5 chain
NP_000486.1	COL4A5	1685	collagen alpha-5(IV) chain isoform 1 precursor [Homo sapiens]	YP_003986737.1	812	collagen-like protein 5 [Acanthamoeba polyphaga mimivirus]	504	206	0.376599634	0.322848665	R241	collagen type IV alpha 5 chain
NP_000486.1	COL4A5	1685	collagen alpha-5(IV) chain isoform 1 precursor [Homo sapiens]	YP_003986737.1	812	collagen-like protein 5 [Acanthamoeba polyphaga mimivirus]	500	212	0.385454545	0.325816024	R241	collagen type IV alpha 5 chain
NP_000486.1	COL4A5	1685	collagen alpha-5(IV) chain isoform 1 precursor [Homo sapiens]	YP_003986737.1	812	collagen-like protein 5 [Acanthamoeba polyphaga mimivirus]	506	186	0.348314607	0.307418398	R241	collagen type IV alpha 5 chain
NP_000486.1	COL4A5	1685	collagen alpha-5(IV) chain isoform 1 precursor [Homo sapiens]	YP_003986737.1	812	collagen-like protein 5 [Acanthamoeba polyphaga mimivirus]	496	188	0.34057971	0.325222552	R241	collagen type IV alpha 5 chain
NP_000486.1	COL4A5	1685	collagen alpha-5(IV) chain isoform 1 precursor [Homo sapiens]	YP_003986737.1	812	collagen-like protein 5 [Acanthamoeba polyphaga mimivirus]	676	236	0.338593974	0.392878338	R241	collagen type IV alpha 5 chain
NP_000486.1	COL4A5	1685	collagen alpha-5(IV) chain isoform 1 precursor [Homo sapiens]	YP_003986737.1	812	collagen-like protein 5 [Acanthamoeba polyphaga mimivirus]	281	115	0.36977492	0.184569733	R241	collagen type IV alpha 5 chain
NP_000486.1	COL4A5	1685	collagen alpha-5(IV) chain isoform 1 precursor [Homo sapiens]	YP_003986737.1	812	collagen-like protein 5 [Acanthamoeba polyphaga mimivirus]	440	159	0.358916479	0.244510386	R241	collagen type IV alpha 5 chain
NP_000486.1	COL4A5	1685	collagen alpha-5(IV) chain isoform 1 precursor [Homo sapiens]	YP_003987190.1	1387	collagen-like protein 6 [Acanthamoeba polyphaga mimivirus]	642	241	0.355457227	0.375074184	L668	collagen type IV alpha 5 chain
NP_000486.1	COL4A5	1685	collagen alpha-5(IV) chain isoform 1 precursor [Homo sapiens]	YP_003987190.1	1387	collagen-like protein 6 [Acanthamoeba polyphaga mimivirus]	650	223	0.336858006	0.367952522	L668	collagen type IV alpha 5 chain
NP_000486.1	COL4A5	1685	collagen alpha-5(IV) chain isoform 1 precursor [Homo sapiens]	YP_003987190.1	1387	collagen-like protein 6 [Acanthamoeba polyphaga mimivirus]	642	236	0.354887218	0.369732938	L668	collagen type IV alpha 5 chain
NP_000486.1	COL4A5	1685	collagen alpha-5(IV) chain isoform 1 precursor [Homo sapiens]	YP_003987190.1	1387	collagen-like protein 6 [Acanthamoeba polyphaga mimivirus]	643	231	0.332853026	0.38694362	L668	collagen type IV alpha 5 chain
NP_000486.1	COL4A5	1685	collagen alpha-5(IV) chain isoform 1 precursor [Homo sapiens]	YP_003987190.1	1387	collagen-like protein 6 [Acanthamoeba polyphaga mimivirus]	640	231	0.341715976	0.365578635	L668	collagen type IV alpha 5 chain
NP_000486.1	COL4A5	1685	collagen alpha-5(IV) chain isoform 1 precursor [Homo sapiens]	YP_003987190.1	1387	collagen-like protein 6 [Acanthamoeba polyphaga mimivirus]	631	223	0.3484375	0.345400593	L668	collagen type IV alpha 5 chain
NP_000486.1	COL4A5	1685	collagen alpha-5(IV) chain isoform 1 precursor [Homo sapiens]	YP_003987190.1	1387	collagen-like protein 6 [Acanthamoeba polyphaga mimivirus]	484	195	0.351351351	0.32462908	L668	collagen type IV alpha 5 chain
NP_000486.1	COL4A5	1685	collagen alpha-5(IV) chain isoform 1 precursor [Homo sapiens]	YP_003987190.1	1387	collagen-like protein 6 [Acanthamoeba polyphaga mimivirus]	566	190	0.333919156	0.281305638	L668	collagen type IV alpha 5 chain
NP_000486.1	COL4A5	1685	collagen alpha-5(IV) chain isoform 1 precursor [Homo sapiens]	YP_003987190.1	1387	collagen-like protein 6 [Acanthamoeba polyphaga mimivirus]	458	158	0.325773196	0.258160237	L668	collagen type IV alpha 5 chain
NP_000486.1	COL4A5	1685	collagen alpha-5(IV) chain isoform 1 precursor [Homo sapiens]	YP_003987190.1	1387	collagen-like protein 6 [Acanthamoeba polyphaga mimivirus]	433	143	0.328735632	0.213649852	L668	collagen type IV alpha 5 chain
NP_000486.1	COL4A5	1685	collagen alpha-5(IV) chain isoform 1 precursor [Homo sapiens]	YP_003987190.1	1387	collagen-like protein 6 [Acanthamoeba polyphaga mimivirus]	301	117	0.381107492	0.181008902	L668	collagen type IV alpha 5 chain
NP_000486.1	COL4A5	1685	collagen alpha-5(IV) chain isoform 1 precursor [Homo sapiens]	YP_003987190.1	1387	collagen-like protein 6 [Acanthamoeba polyphaga mimivirus]	198	78	0.384236453	0.120474777	L668	collagen type IV alpha 5 chain
NP_000486.1	COL4A5	1685	collagen alpha-5(IV) chain isoform 1 precursor [Homo sapiens]	YP_003987190.1	1387	collagen-like protein 6 [Acanthamoeba polyphaga mimivirus]	120	48	0.4	0.071216617	L668	collagen type IV alpha 5 chain
NP_000486.1	COL4A5	1685	collagen alpha-5(IV) chain isoform 1 precursor [Homo sapiens]	YP_003987191.1	1937	collagen-like protein 7 [Acanthamoeba polyphaga mimivirus]	926	313	0.326041667	0.518694362	L669	collagen type IV alpha 5 chain
NP_000486.1	COL4A5	1685	collagen alpha-5(IV) chain isoform 1 precursor [Homo sapiens]	YP_003987191.1	1937	collagen-like protein 7 [Acanthamoeba polyphaga mimivirus]	385	145	0.372750643	0.225519288	L669	collagen type IV alpha 5 chain
NP_000486.1	COL4A5	1685	collagen alpha-5(IV) chain isoform 1 precursor [Homo sapiens]	YP_003987191.1	1937	collagen-like protein 7 [Acanthamoeba polyphaga mimivirus]	460	173	0.367303609	0.262908012	L669	collagen type IV alpha 5 chain
NP_000486.1	COL4A5	1685	collagen alpha-5(IV) chain isoform 1 precursor [Homo sapiens]	YP_003987191.1	1937	collagen-like protein 7 [Acanthamoeba polyphaga mimivirus]	430	158	0.348785872	0.253412463	L669	collagen type IV alpha 5 chain
NP_000486.1	COL4A5	1685	collagen alpha-5(IV) chain isoform 1 precursor [Homo sapiens]	YP_003987191.1	1937	collagen-like protein 7 [Acanthamoeba polyphaga mimivirus]	490	183	0.349904398	0.30148368	L669	collagen type IV alpha 5 chain
NP_000486.1	COL4A5	1685	collagen alpha-5(IV) chain isoform 1 precursor [Homo sapiens]	YP_003987191.1	1937	collagen-like protein 7 [Acanthamoeba polyphaga mimivirus]	411	156	0.364485981	0.237982196	L669	collagen type IV alpha 5 chain
NP_000486.1	COL4A5	1685	collagen alpha-5(IV) chain isoform 1 precursor [Homo sapiens]	YP_003987191.1	1937	collagen-like protein 7 [Acanthamoeba polyphaga mimivirus]	431	155	0.354691076	0.224925816	L669	collagen type IV alpha 5 chain
NP_000486.1	COL4A5	1685	collagen alpha-5(IV) chain isoform 1 precursor [Homo sapiens]	YP_003987191.1	1937	collagen-like protein 7 [Acanthamoeba polyphaga mimivirus]	426	171	0.355509356	0.283086053	L669	collagen type IV alpha 5 chain
NP_000486.1	COL4A5	1685	collagen alpha-5(IV) chain isoform 1 precursor [Homo sapiens]	YP_003987191.1	1937	collagen-like protein 7 [Acanthamoeba polyphaga mimivirus]	461	167	0.355319149	0.258753709	L669	collagen type IV alpha 5 chain
NP_000486.1	COL4A5	1685	collagen alpha-5(IV) chain isoform 1 precursor [Homo sapiens]	YP_003987191.1	1937	collagen-like protein 7 [Acanthamoeba polyphaga mimivirus]	432	156	0.333333333	0.261721068	L669	collagen type IV alpha 5 chain
NP_000486.1	COL4A5	1685	collagen alpha-5(IV) chain isoform 1 precursor [Homo sapiens]	YP_003987191.1	1937	collagen-like protein 7 [Acanthamoeba polyphaga mimivirus]	431	161	0.341825902	0.271810089	L669	collagen type IV alpha 5 chain
NP_000486.1	COL4A5	1685	collagen alpha-5(IV) chain isoform 1 precursor [Homo sapiens]	YP_003987191.1	1937	collagen-like protein 7 [Acanthamoeba polyphaga mimivirus]	364	143	0.373368146	0.221958457	L669	collagen type IV alpha 5 chain
NP_000486.1	COL4A5	1685	collagen alpha-5(IV) chain isoform 1 precursor [Homo sapiens]	YP_003987191.1	1937	collagen-like protein 7 [Acanthamoeba polyphaga mimivirus]	378	155	0.353881279	0.251632047	L669	collagen type IV alpha 5 chain
NP_000486.1	COL4A5	1685	collagen alpha-5(IV) chain isoform 1 precursor [Homo sapiens]	YP_003987191.1	1937	collagen-like protein 7 [Acanthamoeba polyphaga mimivirus]	340	134	0.357333333	0.221958457	L669	collagen type IV alpha 5 chain
NP_000486.1	COL4A5	1685	collagen alpha-5(IV) chain isoform 1 precursor [Homo sapiens]	YP_003987191.1	1937	collagen-like protein 7 [Acanthamoeba polyphaga mimivirus]	503	159	0.300567108	0.264688427	L669	collagen type IV alpha 5 chain
NP_000486.1	COL4A5	1685	collagen alpha-5(IV) chain isoform 1 precursor [Homo sapiens]	YP_003987191.1	1937	collagen-like protein 7 [Acanthamoeba polyphaga mimivirus]	329	121	0.362275449	0.178041543	L669	collagen type IV alpha 5 chain
NP_000486.1	COL4A5	1685	collagen alpha-5(IV) chain isoform 1 precursor [Homo sapiens]	YP_003987191.1	1937	collagen-like protein 7 [Acanthamoeba polyphaga mimivirus]	308	112	0.357827476	0.159643917	L669	collagen type IV alpha 5 chain
NP_000486.1	COL4A5	1685	collagen alpha-5(IV) chain isoform 1 precursor [Homo sapiens]	YP_003987191.1	1937	collagen-like protein 7 [Acanthamoeba polyphaga mimivirus]	168	70	0.414201183	0.100296736	L669	collagen type IV alpha 5 chain
NP_000486.1	COL4A5	1685	collagen alpha-5(IV) chain isoform 1 precursor [Homo sapiens]	YP_003987191.1	1937	collagen-like protein 7 [Acanthamoeba polyphaga mimivirus]	242	84	0.347107438	0.12462908	L669	collagen type IV alpha 5 chain
NP_000486.1	COL4A5	1685	collagen alpha-5(IV) chain isoform 1 precursor [Homo sapiens]	YP_003987191.1	1937	collagen-like protein 7 [Acanthamoeba polyphaga mimivirus]	178	73	0.386243386	0.112166172	L669	collagen type IV alpha 5 chain
NP_000486.1	COL4A5	1685	collagen alpha-5(IV) chain isoform 1 precursor [Homo sapiens]	YP_003987191.1	1937	collagen-like protein 7 [Acanthamoeba polyphaga mimivirus]	110	48	0.413793103	0.06884273	L669	collagen type IV alpha 5 chain
NP_000486.1	COL4A5	1685	collagen alpha-5(IV) chain isoform 1 precursor [Homo sapiens]	YP_003987191.1	1937	collagen-like protein 7 [Acanthamoeba polyphaga mimivirus]	83	32	0.385542169	0.04925816	L669	collagen type IV alpha 5 chain
NP_000513.2	HOXA13	388	homeobox protein Hox-A13 [Homo sapiens]	YP_003987278.1	224	putative homeobox protein [Acanthamoeba polyphaga mimivirus]	59	21	0.355932203	0.152061856	R749	homeobox A13
NP_000514.2	HOXD13	343	homeobox protein Hox-D13 [Homo sapiens]	YP_003987278.1	224	putative homeobox protein [Acanthamoeba polyphaga mimivirus]	55	21	0.381818182	0.160349854	R749	homeobox D13
NP_000545.1	CRX	299	cone-rod homeobox protein [Homo sapiens]	YP_003987278.1	224	putative homeobox protein [Acanthamoeba polyphaga mimivirus]	59	18	0.305084746	0.197324415	R749	cone-rod homeobox
NP_000678.1	AHCY	432	adenosylhomocysteinase isoform 1 [Homo sapiens]	YP_003987187.1	467	putative oxidoreductase [Acanthamoeba polyphaga mimivirus]	62	23	0.365079365	0.138888889	R665	adenosylhomocysteinase
NP_000909.2	P4HB	508	protein disulfide-isomerase precursor [Homo sapiens]	YP_003986866.1	346	thioredoxin domain-containing protein [Acanthamoeba polyphaga mimivirus]	110	30	0.267857143	0.204724409	R362	prolyl 4-hydroxylase subunit beta
NP_000909.2	P4HB	508	protein disulfide-isomerase precursor [Homo sapiens]	YP_003987063.1	137	thioredoxin-like protein [Acanthamoeba polyphaga mimivirus]	82	25	0.287356322	0.161417323	R548	prolyl 4-hydroxylase subunit beta
NP_000926.2	PLOD2	737	procollagen-lysine,2-oxoglutarate 5-dioxygenase 2 isoform 2 precursor [Homo sapiens]	YP_003987227.1	455	putative procollagen-lysine,2-oxoglutarate dioxygenase [Acanthamoeba polyphaga mimivirus]	327	100	0.289017341	0.446404342	R699	procollagen-lysine,2-oxoglutarate 5-dioxygenase 2
NP_000928.1	POLR2A	1970	DNA-directed RNA polymerase II subunit RPB1 [Homo sapiens]	YP_003987013.1	1495	DNA-directed RNA polymerase subunit 1 [Acanthamoeba polyphaga mimivirus]	1444	481	0.31938911	0.74213198	R501	RNA polymerase II subunit A
NP_000928.1	POLR2A	1970	DNA-directed RNA polymerase II subunit RPB1 [Homo sapiens]	YP_003987248.1	343	hypothetical protein [Acanthamoeba polyphaga mimivirus]	117	31	0.260504202	0.056852792	L719	RNA polymerase II subunit A
NP_000928.1	POLR2A	1970	DNA-directed RNA polymerase II subunit RPB1 [Homo sapiens]	YP_003987248.1	343	hypothetical protein [Acanthamoeba polyphaga mimivirus]	121	37	0.284615385	0.064467005	L719	RNA polymerase II subunit A
NP_000928.1	POLR2A	1970	DNA-directed RNA polymerase II subunit RPB1 [Homo sapiens]	YP_003987248.1	343	hypothetical protein [Acanthamoeba polyphaga mimivirus]	121	34	0.26984127	0.060913706	L719	RNA polymerase II subunit A
NP_000928.1	POLR2A	1970	DNA-directed RNA polymerase II subunit RPB1 [Homo sapiens]	YP_003987248.1	343	hypothetical protein [Acanthamoeba polyphaga mimivirus]	121	36	0.285714286	0.060913706	L719	RNA polymerase II subunit A
NP_000929.1	POLR2B	1174	DNA-directed RNA polymerase II subunit RPB2 isoform 1 [Homo sapiens]	YP_003986740.1	1193	DNA-directed RNA polymerase subunit 2 [Acanthamoeba polyphaga mimivirus]	1158	443	0.368246052	0.971890971	L244	RNA polymerase II subunit B
NP_000934.1	PPIC	212	peptidyl-prolyl cis-trans isomerase C precursor [Homo sapiens]	YP_003987122.1	234	structural PPIase-like protein [Acanthamoeba polyphaga mimivirus]	189	51	0.26984127	0.75	L605	peptidylprolyl isomerase C
NP_001001394.1	DNAJB3	145	dnaJ homolog subfamily B member 3 [Homo sapiens]	YP_003986758.1	398	DnaJ-like protein [Acanthamoeba polyphaga mimivirus]	94	42	0.432989691	0.668965517	R260	DnaJ heat shock protein family (Hsp40) member B3
NP_001001394.1	DNAJB3	145	dnaJ homolog subfamily B member 3 [Homo sapiens]	YP_003986764.1	181	putative J domain-containing protein [Acanthamoeba polyphaga mimivirus]	67	31	0.449275362	0.475862069	R266	DnaJ heat shock protein family (Hsp40) member B3
NP_001001394.1	DNAJB3	145	dnaJ homolog subfamily B member 3 [Homo sapiens]	YP_003986952.1	368	putative J domain-containing protein [Acanthamoeba polyphaga mimivirus]	69	24	0.342857143	0.448275862	R445	DnaJ heat shock protein family (Hsp40) member B3
NP_001001480.2	KRTAP5-5	237	keratin-associated protein 5-5 [Homo sapiens]	YP_003986762.1	1389	uncharacterized WD repeat-containing protein [Acanthamoeba polyphaga mimivirus]	79	24	0.255319149	0.324894515	L264	keratin associated protein 5-5
NP_001001480.2	KRTAP5-5	237	keratin-associated protein 5-5 [Homo sapiens]	YP_003986762.1	1389	uncharacterized WD repeat-containing protein [Acanthamoeba polyphaga mimivirus]	66	20	0.294117647	0.215189873	L264	keratin associated protein 5-5
NP_001001480.2	KRTAP5-5	237	keratin-associated protein 5-5 [Homo sapiens]	YP_003986762.1	1389	uncharacterized WD repeat-containing protein [Acanthamoeba polyphaga mimivirus]	67	18	0.257142857	0.194092827	L264	keratin associated protein 5-5
NP_001001481.3	UBE2W	162	ubiquitin-conjugating enzyme E2 W isoform 1 [Homo sapiens]	YP_003986967.1	158	probable ubiquitin-conjugating enzyme E2 [Acanthamoeba polyphaga mimivirus]	146	41	0.277027027	0.901234568	L460	ubiquitin conjugating enzyme E2 W
NP_001001664.1	SPOPL	392	speckle-type POZ protein-like [Homo sapiens]	YP_003986582.1	502	putative BTB/POZ domain-containing protein [Acanthamoeba polyphaga mimivirus]	58	17	0.288135593	0.140306122	L89	speckle type BTB/POZ protein like
NP_001001895.1	UBASH3A	623	ubiquitin-associated and SH3 domain-containing protein A isoform 2 [Homo sapiens]	YP_003987179.1	541	hypothetical protein [Acanthamoeba polyphaga mimivirus]	53	15	0.283018868	0.085072231	R658	ubiquitin associated and SH3 domain containing A
NP_001001933.1	LHX8	356	LIM/homeobox protein Lhx8 isoform 1 [Homo sapiens]	YP_003987278.1	224	putative homeobox protein [Acanthamoeba polyphaga mimivirus]	60	16	0.266666667	0.168539326	R749	LIM homeobox 8
NP_001002762.3	DNAJB12	375	dnaJ homolog subfamily B member 12 isoform 1 [Homo sapiens]	YP_003986758.1	398	DnaJ-like protein [Acanthamoeba polyphaga mimivirus]	88	41	0.465909091	0.232	R260	DnaJ heat shock protein family (Hsp40) member B12
NP_001002762.3	DNAJB12	375	dnaJ homolog subfamily B member 12 isoform 1 [Homo sapiens]	YP_003986764.1	181	putative J domain-containing protein [Acanthamoeba polyphaga mimivirus]	66	27	0.409090909	0.176	R266	DnaJ heat shock protein family (Hsp40) member B12
NP_001002762.3	DNAJB12	375	dnaJ homolog subfamily B member 12 isoform 1 [Homo sapiens]	YP_003986952.1	368	putative J domain-containing protein [Acanthamoeba polyphaga mimivirus]	76	26	0.342105263	0.186666667	R445	DnaJ heat shock protein family (Hsp40) member B12
NP_001003704.1	MTFP1	135	mitochondrial fission process protein 1 isoform b [Homo sapiens]	YP_003987269.1	187	putative mitochondrial protein [Acanthamoeba polyphaga mimivirus]	36	15	0.416666667	0.266666667	R740	mitochondrial fission process 1
NP_001003715.1	RECQL5	435	ATP-dependent DNA helicase Q5 isoform 2 [Homo sapiens]	YP_003986792.1	548	putative ATP-dependent RNA helicase [Acanthamoeba polyphaga mimivirus]	336	116	0.326760563	0.816091954	R290	RecQ like helicase 5
NP_001003803.2	DMAC2L	200	ATP synthase subunit s, mitochondrial isoform a precursor [Homo sapiens]	YP_003987282.1	751	putative F-box/LRR-repeat protein [Acanthamoeba polyphaga mimivirus]	57	18	0.268656716	0.335	R753	distal membrane arm assembly complex 2 like
NP_001003803.2	DMAC2L	200	ATP synthase subunit s, mitochondrial isoform a precursor [Homo sapiens]	YP_003987287.1	650	putative F-box protein [Acanthamoeba polyphaga mimivirus]	55	17	0.261538462	0.325	R757	distal membrane arm assembly complex 2 like
NP_001003803.2	DMAC2L	200	ATP synthase subunit s, mitochondrial isoform a precursor [Homo sapiens]	YP_003987287.1	650	putative F-box protein [Acanthamoeba polyphaga mimivirus]	49	19	0.296875	0.32	R757	distal membrane arm assembly complex 2 like
NP_001003936.1	TXNDC8	115	thioredoxin domain-containing protein 8 isoform a [Homo sapiens]	YP_003987063.1	137	thioredoxin-like protein [Acanthamoeba polyphaga mimivirus]	91	29	0.318681319	0.773913043	R548	thioredoxin domain containing 8
NP_001004019.1	FBLN2	1231	fibulin-2 isoform a precursor [Homo sapiens]	YP_003987180.1	525	putative EGF-like domain-containing protein [Acanthamoeba polyphaga mimivirus]	51	16	0.290909091	0.038992689	R659	fibulin 2
NP_001004023.1	DYRK3	568	dual specificity tyrosine-phosphorylation-regulated kinase 3 isoform b [Homo sapiens]	YP_003986702.1	542	putative serine/threonine-protein kinase [Acanthamoeba polyphaga mimivirus]	162	48	0.268156425	0.301056338	L205	dual specificity tyrosine phosphorylation regulated kinase 3
NP_001004023.1	DYRK3	568	dual specificity tyrosine-phosphorylation-regulated kinase 3 isoform b [Homo sapiens]	YP_003986702.1	542	putative serine/threonine-protein kinase [Acanthamoeba polyphaga mimivirus]	165	44	0.263473054	0.274647887	L205	dual specificity tyrosine phosphorylation regulated kinase 3
NP_001004023.1	DYRK3	568	dual specificity tyrosine-phosphorylation-regulated kinase 3 isoform b [Homo sapiens]	YP_003987192.1	539	putative serine/threonine-protein kinase [Acanthamoeba polyphaga mimivirus]	253	82	0.259493671	0.542253521	L670	dual specificity tyrosine phosphorylation regulated kinase 3
NP_001004023.1	DYRK3	568	dual specificity tyrosine-phosphorylation-regulated kinase 3 isoform b [Homo sapiens]	YP_003987230.1	764	putative protein kinase-like [Acanthamoeba polyphaga mimivirus]	86	26	0.276595745	0.146126761	L702	dual specificity tyrosine phosphorylation regulated kinase 3
NP_001004023.1	DYRK3	568	dual specificity tyrosine-phosphorylation-regulated kinase 3 isoform b [Homo sapiens]	YP_003987364.1	1624	putative serine/threonine-protein kinase/receptor [Acanthamoeba polyphaga mimivirus]	218	58	0.253275109	0.39084507	R831	dual specificity tyrosine phosphorylation regulated kinase 3
NP_001004023.1	DYRK3	568	dual specificity tyrosine-phosphorylation-regulated kinase 3 isoform b [Homo sapiens]	YP_003987364.1	1624	putative serine/threonine-protein kinase/receptor [Acanthamoeba polyphaga mimivirus]	236	62	0.251012146	0.413732394	R831	dual specificity tyrosine phosphorylation regulated kinase 3
NP_001004329.2	DBX2	339	homeobox protein DBX2 [Homo sapiens]	YP_003987278.1	224	putative homeobox protein [Acanthamoeba polyphaga mimivirus]	63	23	0.365079365	0.185840708	R749	developing brain homeobox 2
NP_001005366.1	KDM2B	1265	lysine-specific demethylase 2B isoform b [Homo sapiens]	YP_003986617.1	255	putative F-box protein [Acanthamoeba polyphaga mimivirus]	43	15	0.348837209	0.03083004	L126	lysine demethylase 2B
NP_001005366.1	KDM2B	1265	lysine-specific demethylase 2B isoform b [Homo sapiens]	YP_003986618.1	269	putative F-box protein [Acanthamoeba polyphaga mimivirus]	39	13	0.333333333	0.03083004	L127	lysine demethylase 2B
NP_001005366.1	KDM2B	1265	lysine-specific demethylase 2B isoform b [Homo sapiens]	YP_003987287.1	650	putative F-box protein [Acanthamoeba polyphaga mimivirus]	85	27	0.27	0.07826087	R757	lysine demethylase 2B
NP_001005920.3	JMJD8	264	jmjC domain-containing protein 8 isoform 1 precursor [Homo sapiens]	YP_003987421.1	604	putative JmjC domain-containing protein [Acanthamoeba polyphaga mimivirus]	44	12	0.266666667	0.170454545	L887	jumonji domain containing 8
NP_001006639.1	RAB37	223	ras-related protein Rab-37 isoform 2 [Homo sapiens]	YP_003986711.1	207	probable RAB-related GTPase [Acanthamoeba polyphaga mimivirus]	201	53	0.262376238	0.869955157	R214	RAB37, member RAS oncogene family
NP_001007076.1	KLHL5	709	kelch-like protein 5 isoform 3 [Homo sapiens]	YP_003986597.1	501	putative BTB/POZ domain-containing protein [Acanthamoeba polyphaga mimivirus]	76	19	0.25	0.101551481	L107	kelch like family member 5
NP_001007076.1	KLHL5	709	kelch-like protein 5 isoform 3 [Homo sapiens]	YP_003987315.1	524	putative BTB/POZ domain and WD-repeat protein [Acanthamoeba polyphaga mimivirus]	76	20	0.25974026	0.102961918	L783	kelch like family member 5
NP_001007076.1	KLHL5	709	kelch-like protein 5 isoform 3 [Homo sapiens]	YP_003987363.1	477	putativeBTB/POZ domain-containing protein [Acanthamoeba polyphaga mimivirus]	60	16	0.262295082	0.080394922	R830	kelch like family member 5
NP_001007227.1	SPOP	374	speckle-type POZ protein [Homo sapiens]	YP_003987260.1	518	putative BTB/POZ domain and WD-repeat protein [Acanthamoeba polyphaga mimivirus]	74	19	0.253333333	0.189839572	R731	speckle type BTB/POZ protein
NP_001007534.1	PPP1R27	154	protein phosphatase 1 regulatory subunit 27 [Homo sapiens]	YP_003986499.1	122	putative ankyrin repeat protein [Acanthamoeba polyphaga mimivirus]	86	26	0.279569892	0.603896104	L22	protein phosphatase 1 regulatory subunit 27
NP_001007534.1	PPP1R27	154	protein phosphatase 1 regulatory subunit 27 [Homo sapiens]	YP_003986499.1	122	putative ankyrin repeat protein [Acanthamoeba polyphaga mimivirus]	64	22	0.328358209	0.435064935	L22	protein phosphatase 1 regulatory subunit 27
NP_001007534.1	PPP1R27	154	protein phosphatase 1 regulatory subunit 27 [Homo sapiens]	YP_003986500.1	269	putative ankyrin repeat protein [Acanthamoeba polyphaga mimivirus]	94	30	0.297029703	0.655844156	L23	protein phosphatase 1 regulatory subunit 27
NP_001007534.1	PPP1R27	154	protein phosphatase 1 regulatory subunit 27 [Homo sapiens]	YP_003986500.1	269	putative ankyrin repeat protein [Acanthamoeba polyphaga mimivirus]	86	28	0.301075269	0.603896104	L23	protein phosphatase 1 regulatory subunit 27
NP_001007534.1	PPP1R27	154	protein phosphatase 1 regulatory subunit 27 [Homo sapiens]	YP_003986500.1	269	putative ankyrin repeat protein [Acanthamoeba polyphaga mimivirus]	97	27	0.259615385	0.675324675	L23	protein phosphatase 1 regulatory subunit 27
NP_001007534.1	PPP1R27	154	protein phosphatase 1 regulatory subunit 27 [Homo sapiens]	YP_003986500.1	269	putative ankyrin repeat protein [Acanthamoeba polyphaga mimivirus]	65	19	0.275362319	0.448051948	L23	protein phosphatase 1 regulatory subunit 27
NP_001007534.1	PPP1R27	154	protein phosphatase 1 regulatory subunit 27 [Homo sapiens]	YP_003986502.1	326	putative ankyrin repeat protein [Acanthamoeba polyphaga mimivirus]	120	38	0.294573643	0.798701299	L25	protein phosphatase 1 regulatory subunit 27
NP_001007534.1	PPP1R27	154	protein phosphatase 1 regulatory subunit 27 [Homo sapiens]	YP_003986502.1	326	putative ankyrin repeat protein [Acanthamoeba polyphaga mimivirus]	86	30	0.322580645	0.603896104	L25	protein phosphatase 1 regulatory subunit 27
NP_001007534.1	PPP1R27	154	protein phosphatase 1 regulatory subunit 27 [Homo sapiens]	YP_003986502.1	326	putative ankyrin repeat protein [Acanthamoeba polyphaga mimivirus]	86	25	0.268817204	0.603896104	L25	protein phosphatase 1 regulatory subunit 27
NP_001007534.1	PPP1R27	154	protein phosphatase 1 regulatory subunit 27 [Homo sapiens]	YP_003986502.1	326	putative ankyrin repeat protein [Acanthamoeba polyphaga mimivirus]	115	33	0.261904762	0.772727273	L25	protein phosphatase 1 regulatory subunit 27
NP_001007534.1	PPP1R27	154	protein phosphatase 1 regulatory subunit 27 [Homo sapiens]	YP_003986502.1	326	putative ankyrin repeat protein [Acanthamoeba polyphaga mimivirus]	109	30	0.25210084	0.766233766	L25	protein phosphatase 1 regulatory subunit 27
NP_001007534.1	PPP1R27	154	protein phosphatase 1 regulatory subunit 27 [Homo sapiens]	YP_003986502.1	326	putative ankyrin repeat protein [Acanthamoeba polyphaga mimivirus]	75	21	0.256097561	0.532467532	L25	protein phosphatase 1 regulatory subunit 27
NP_001007534.1	PPP1R27	154	protein phosphatase 1 regulatory subunit 27 [Homo sapiens]	YP_003986520.1	97	putative ankyrin repeat protein [Acanthamoeba polyphaga mimivirus]	81	25	0.284090909	0.571428571	L38b	protein phosphatase 1 regulatory subunit 27
NP_001007534.1	PPP1R27	154	protein phosphatase 1 regulatory subunit 27 [Homo sapiens]	YP_003986520.1	97	putative ankyrin repeat protein [Acanthamoeba polyphaga mimivirus]	84	27	0.3	0.564935065	L38b	protein phosphatase 1 regulatory subunit 27
NP_001007534.1	PPP1R27	154	protein phosphatase 1 regulatory subunit 27 [Homo sapiens]	YP_003986520.1	97	putative ankyrin repeat protein [Acanthamoeba polyphaga mimivirus]	62	17	0.257575758	0.428571429	L38b	protein phosphatase 1 regulatory subunit 27
NP_001007534.1	PPP1R27	154	protein phosphatase 1 regulatory subunit 27 [Homo sapiens]	YP_003986530.1	227	putative ankyrin repeat protein [Acanthamoeba polyphaga mimivirus]	76	25	0.308641975	0.525974026	L45	protein phosphatase 1 regulatory subunit 27
NP_001007534.1	PPP1R27	154	protein phosphatase 1 regulatory subunit 27 [Homo sapiens]	YP_003986545.1	307	putative ankyrin repeat protein [Acanthamoeba polyphaga mimivirus]	114	35	0.282258065	0.798701299	L59	protein phosphatase 1 regulatory subunit 27
NP_001007534.1	PPP1R27	154	protein phosphatase 1 regulatory subunit 27 [Homo sapiens]	YP_003986545.1	307	putative ankyrin repeat protein [Acanthamoeba polyphaga mimivirus]	105	31	0.269565217	0.746753247	L59	protein phosphatase 1 regulatory subunit 27
NP_001007534.1	PPP1R27	154	protein phosphatase 1 regulatory subunit 27 [Homo sapiens]	YP_003986551.1	252	putative ankyrin repeat protein [Acanthamoeba polyphaga mimivirus]	96	30	0.291262136	0.668831169	L62	protein phosphatase 1 regulatory subunit 27
NP_001007534.1	PPP1R27	154	protein phosphatase 1 regulatory subunit 27 [Homo sapiens]	YP_003986551.1	252	putative ankyrin repeat protein [Acanthamoeba polyphaga mimivirus]	97	28	0.261682243	0.694805195	L62	protein phosphatase 1 regulatory subunit 27
NP_001007534.1	PPP1R27	154	protein phosphatase 1 regulatory subunit 27 [Homo sapiens]	YP_003986551.1	252	putative ankyrin repeat protein [Acanthamoeba polyphaga mimivirus]	65	21	0.3	0.454545455	L62	protein phosphatase 1 regulatory subunit 27
NP_001007534.1	PPP1R27	154	protein phosphatase 1 regulatory subunit 27 [Homo sapiens]	YP_003986552.1	542	putative ankyrin repeat protein [Acanthamoeba polyphaga mimivirus]	115	37	0.278195489	0.857142857	L63	protein phosphatase 1 regulatory subunit 27
NP_001007534.1	PPP1R27	154	protein phosphatase 1 regulatory subunit 27 [Homo sapiens]	YP_003986552.1	542	putative ankyrin repeat protein [Acanthamoeba polyphaga mimivirus]	96	29	0.281553398	0.668831169	L63	protein phosphatase 1 regulatory subunit 27
NP_001007534.1	PPP1R27	154	protein phosphatase 1 regulatory subunit 27 [Homo sapiens]	YP_003986552.1	542	putative ankyrin repeat protein [Acanthamoeba polyphaga mimivirus]	81	28	0.318181818	0.571428571	L63	protein phosphatase 1 regulatory subunit 27
NP_001007534.1	PPP1R27	154	protein phosphatase 1 regulatory subunit 27 [Homo sapiens]	YP_003986556.1	193	putative ankyrin repeat protein [Acanthamoeba polyphaga mimivirus]	84	28	0.307692308	0.590909091	L66b	protein phosphatase 1 regulatory subunit 27
NP_001007534.1	PPP1R27	154	protein phosphatase 1 regulatory subunit 27 [Homo sapiens]	YP_003986581.1	879	putative ankyrin repeat protein [Acanthamoeba polyphaga mimivirus]	98	26	0.265306122	0.623376623	L88	protein phosphatase 1 regulatory subunit 27
NP_001007534.1	PPP1R27	154	protein phosphatase 1 regulatory subunit 27 [Homo sapiens]	YP_003986584.1	878	putative ankyrin repeat protein [Acanthamoeba polyphaga mimivirus]	104	27	0.257142857	0.655844156	L93/L92	protein phosphatase 1 regulatory subunit 27
NP_001007534.1	PPP1R27	154	protein phosphatase 1 regulatory subunit 27 [Homo sapiens]	YP_003986584.1	878	putative ankyrin repeat protein [Acanthamoeba polyphaga mimivirus]	112	29	0.256637168	0.701298701	L93/L92	protein phosphatase 1 regulatory subunit 27
NP_001007534.1	PPP1R27	154	protein phosphatase 1 regulatory subunit 27 [Homo sapiens]	YP_003986584.1	878	putative ankyrin repeat protein [Acanthamoeba polyphaga mimivirus]	118	30	0.25210084	0.74025974	L93/L92	protein phosphatase 1 regulatory subunit 27
NP_001007534.1	PPP1R27	154	protein phosphatase 1 regulatory subunit 27 [Homo sapiens]	YP_003986584.1	878	putative ankyrin repeat protein [Acanthamoeba polyphaga mimivirus]	94	26	0.276595745	0.584415584	L93/L92	protein phosphatase 1 regulatory subunit 27
NP_001007534.1	PPP1R27	154	protein phosphatase 1 regulatory subunit 27 [Homo sapiens]	YP_003986589.1	261	putative ankyrin repeat protein [Acanthamoeba polyphaga mimivirus]	80	27	0.310344828	0.564935065	L99	protein phosphatase 1 regulatory subunit 27
NP_001007534.1	PPP1R27	154	protein phosphatase 1 regulatory subunit 27 [Homo sapiens]	YP_003986589.1	261	putative ankyrin repeat protein [Acanthamoeba polyphaga mimivirus]	89	29	0.302083333	0.623376623	L99	protein phosphatase 1 regulatory subunit 27
NP_001007534.1	PPP1R27	154	protein phosphatase 1 regulatory subunit 27 [Homo sapiens]	YP_003986589.1	261	putative ankyrin repeat protein [Acanthamoeba polyphaga mimivirus]	84	27	0.290322581	0.590909091	L99	protein phosphatase 1 regulatory subunit 27
NP_001007534.1	PPP1R27	154	protein phosphatase 1 regulatory subunit 27 [Homo sapiens]	YP_003986590.1	602	putative ankyrin repeat protein [Acanthamoeba polyphaga mimivirus]	104	32	0.283185841	0.733766234	L100	protein phosphatase 1 regulatory subunit 27
NP_001007534.1	PPP1R27	154	protein phosphatase 1 regulatory subunit 27 [Homo sapiens]	YP_003986590.1	602	putative ankyrin repeat protein [Acanthamoeba polyphaga mimivirus]	97	26	0.25	0.675324675	L100	protein phosphatase 1 regulatory subunit 27
NP_001007534.1	PPP1R27	154	protein phosphatase 1 regulatory subunit 27 [Homo sapiens]	YP_003986590.1	602	putative ankyrin repeat protein [Acanthamoeba polyphaga mimivirus]	99	30	0.283018868	0.636363636	L100	protein phosphatase 1 regulatory subunit 27
NP_001007534.1	PPP1R27	154	protein phosphatase 1 regulatory subunit 27 [Homo sapiens]	YP_003986590.1	602	putative ankyrin repeat protein [Acanthamoeba polyphaga mimivirus]	83	23	0.261363636	0.571428571	L100	protein phosphatase 1 regulatory subunit 27
NP_001007534.1	PPP1R27	154	protein phosphatase 1 regulatory subunit 27 [Homo sapiens]	YP_003986599.1	394	putative ankyrin repeat protein [Acanthamoeba polyphaga mimivirus]	79	22	0.25	0.571428571	L109	protein phosphatase 1 regulatory subunit 27
NP_001007534.1	PPP1R27	154	protein phosphatase 1 regulatory subunit 27 [Homo sapiens]	YP_003986602.1	457	putative ankyrin repeat protein [Acanthamoeba polyphaga mimivirus]	87	25	0.263157895	0.61038961	L112	protein phosphatase 1 regulatory subunit 27
NP_001007534.1	PPP1R27	154	protein phosphatase 1 regulatory subunit 27 [Homo sapiens]	YP_003986602.1	457	putative ankyrin repeat protein [Acanthamoeba polyphaga mimivirus]	86	24	0.258064516	0.603896104	L112	protein phosphatase 1 regulatory subunit 27
NP_001007534.1	PPP1R27	154	protein phosphatase 1 regulatory subunit 27 [Homo sapiens]	YP_003986612.1	330	putative ankyrin repeat protein [Acanthamoeba polyphaga mimivirus]	90	26	0.265306122	0.636363636	L121	protein phosphatase 1 regulatory subunit 27
NP_001007534.1	PPP1R27	154	protein phosphatase 1 regulatory subunit 27 [Homo sapiens]	YP_003986613.1	627	putative ankyrin repeat protein [Acanthamoeba polyphaga mimivirus]	82	23	0.280487805	0.480519481	L122	protein phosphatase 1 regulatory subunit 27
NP_001007534.1	PPP1R27	154	protein phosphatase 1 regulatory subunit 27 [Homo sapiens]	YP_003986725.1	307	putative ankyrin repeat protein [Acanthamoeba polyphaga mimivirus]	74	21	0.259259259	0.525974026	R229	protein phosphatase 1 regulatory subunit 27
NP_001007534.1	PPP1R27	154	protein phosphatase 1 regulatory subunit 27 [Homo sapiens]	YP_003986725.1	307	putative ankyrin repeat protein [Acanthamoeba polyphaga mimivirus]	51	16	0.296296296	0.350649351	R229	protein phosphatase 1 regulatory subunit 27
NP_001007534.1	PPP1R27	154	protein phosphatase 1 regulatory subunit 27 [Homo sapiens]	YP_003986769.1	728	putative ankyrin repeat protein [Acanthamoeba polyphaga mimivirus]	106	33	0.311320755	0.655844156	L271	protein phosphatase 1 regulatory subunit 27
NP_001007534.1	PPP1R27	154	protein phosphatase 1 regulatory subunit 27 [Homo sapiens]	YP_003986769.1	728	putative ankyrin repeat protein [Acanthamoeba polyphaga mimivirus]	74	19	0.253333333	0.487012987	L271	protein phosphatase 1 regulatory subunit 27
NP_001007534.1	PPP1R27	154	protein phosphatase 1 regulatory subunit 27 [Homo sapiens]	YP_003986769.1	728	putative ankyrin repeat protein [Acanthamoeba polyphaga mimivirus]	53	17	0.283333333	0.383116883	L271	protein phosphatase 1 regulatory subunit 27
NP_001007534.1	PPP1R27	154	protein phosphatase 1 regulatory subunit 27 [Homo sapiens]	YP_003986780.1	470	putative ankyrin repeat protein [Acanthamoeba polyphaga mimivirus]	58	17	0.278688525	0.396103896	L279	protein phosphatase 1 regulatory subunit 27
NP_001007534.1	PPP1R27	154	protein phosphatase 1 regulatory subunit 27 [Homo sapiens]	YP_003986780.1	470	putative ankyrin repeat protein [Acanthamoeba polyphaga mimivirus]	45	13	0.270833333	0.311688312	L279	protein phosphatase 1 regulatory subunit 27
NP_001007534.1	PPP1R27	154	protein phosphatase 1 regulatory subunit 27 [Homo sapiens]	YP_003986990.1	53	putative ankyrin repeat protein [Acanthamoeba polyphaga mimivirus]	51	20	0.37037037	0.350649351	L482	protein phosphatase 1 regulatory subunit 27
NP_001007534.1	PPP1R27	154	protein phosphatase 1 regulatory subunit 27 [Homo sapiens]	YP_003986990.1	53	putative ankyrin repeat protein [Acanthamoeba polyphaga mimivirus]	50	15	0.277777778	0.350649351	L482	protein phosphatase 1 regulatory subunit 27
NP_001007534.1	PPP1R27	154	protein phosphatase 1 regulatory subunit 27 [Homo sapiens]	YP_003986992.1	408	putative ankyrin repeat protein [Acanthamoeba polyphaga mimivirus]	103	29	0.263636364	0.675324675	L483	protein phosphatase 1 regulatory subunit 27
NP_001007534.1	PPP1R27	154	protein phosphatase 1 regulatory subunit 27 [Homo sapiens]	YP_003986992.1	408	putative ankyrin repeat protein [Acanthamoeba polyphaga mimivirus]	98	29	0.276190476	0.681818182	L483	protein phosphatase 1 regulatory subunit 27
NP_001007534.1	PPP1R27	154	protein phosphatase 1 regulatory subunit 27 [Homo sapiens]	YP_003986992.1	408	putative ankyrin repeat protein [Acanthamoeba polyphaga mimivirus]	89	28	0.291666667	0.623376623	L483	protein phosphatase 1 regulatory subunit 27
NP_001007534.1	PPP1R27	154	protein phosphatase 1 regulatory subunit 27 [Homo sapiens]	YP_003986993.1	1908	putative ankyrin repeat protein [Acanthamoeba polyphaga mimivirus]	82	22	0.265060241	0.532467532	L484	protein phosphatase 1 regulatory subunit 27
NP_001007534.1	PPP1R27	154	protein phosphatase 1 regulatory subunit 27 [Homo sapiens]	YP_003987094.1	463	putative ankyrin repeat protein [Acanthamoeba polyphaga mimivirus]	68	21	0.269230769	0.506493506	R579	protein phosphatase 1 regulatory subunit 27
NP_001007534.1	PPP1R27	154	protein phosphatase 1 regulatory subunit 27 [Homo sapiens]	YP_003987104.1	274	putative ankyrin repeat protein [Acanthamoeba polyphaga mimivirus]	78	23	0.270588235	0.551948052	L589	protein phosphatase 1 regulatory subunit 27
NP_001007534.1	PPP1R27	154	protein phosphatase 1 regulatory subunit 27 [Homo sapiens]	YP_003987114.1	304	putative ankyrin repeat protein [Acanthamoeba polyphaga mimivirus]	44	14	0.29787234	0.305194805	R598	protein phosphatase 1 regulatory subunit 27
NP_001007534.1	PPP1R27	154	protein phosphatase 1 regulatory subunit 27 [Homo sapiens]	YP_003987117.1	303	putative ankyrin repeat protein [Acanthamoeba polyphaga mimivirus]	59	16	0.262295082	0.396103896	R601	protein phosphatase 1 regulatory subunit 27
NP_001007534.1	PPP1R27	154	protein phosphatase 1 regulatory subunit 27 [Homo sapiens]	YP_003987118.1	304	putative ankyrin repeat protein [Acanthamoeba polyphaga mimivirus]	93	26	0.26	0.649350649	R602	protein phosphatase 1 regulatory subunit 27
NP_001007534.1	PPP1R27	154	protein phosphatase 1 regulatory subunit 27 [Homo sapiens]	YP_003987198.1	472	putative ankyrin repeat protein [Acanthamoeba polyphaga mimivirus]	80	24	0.272727273	0.571428571	L675	protein phosphatase 1 regulatory subunit 27
NP_001007534.1	PPP1R27	154	protein phosphatase 1 regulatory subunit 27 [Homo sapiens]	YP_003987244.1	275	putative ankyrin repeat protein [Acanthamoeba polyphaga mimivirus]	54	19	0.333333333	0.37012987	L715	protein phosphatase 1 regulatory subunit 27
NP_001007534.1	PPP1R27	154	protein phosphatase 1 regulatory subunit 27 [Homo sapiens]	YP_003987290.1	501	putative ankyrin repeat protein [Acanthamoeba polyphaga mimivirus]	80	23	0.264367816	0.564935065	R760	protein phosphatase 1 regulatory subunit 27
NP_001007534.1	PPP1R27	154	protein phosphatase 1 regulatory subunit 27 [Homo sapiens]	YP_003987309.1	305	putative ankyrin repeat protein [Acanthamoeba polyphaga mimivirus]	92	24	0.255319149	0.532467532	R777	protein phosphatase 1 regulatory subunit 27
NP_001007534.1	PPP1R27	154	protein phosphatase 1 regulatory subunit 27 [Homo sapiens]	YP_003987316.1	433	putative ankyrin repeat protein [Acanthamoeba polyphaga mimivirus]	74	21	0.259259259	0.525974026	R784	protein phosphatase 1 regulatory subunit 27
NP_001007534.1	PPP1R27	154	protein phosphatase 1 regulatory subunit 27 [Homo sapiens]	YP_003987319.1	437	putative ankyrin repeat protein [Acanthamoeba polyphaga mimivirus]	105	33	0.284482759	0.746753247	R787	protein phosphatase 1 regulatory subunit 27
NP_001007534.1	PPP1R27	154	protein phosphatase 1 regulatory subunit 27 [Homo sapiens]	YP_003987321.1	422	putative ankyrin repeat protein [Acanthamoeba polyphaga mimivirus]	99	27	0.252336449	0.668831169	R789	protein phosphatase 1 regulatory subunit 27
NP_001007534.1	PPP1R27	154	protein phosphatase 1 regulatory subunit 27 [Homo sapiens]	YP_003987323.1	287	putative ankyrin repeat protein [Acanthamoeba polyphaga mimivirus]	88	27	0.284210526	0.616883117	R791	protein phosphatase 1 regulatory subunit 27
NP_001007534.1	PPP1R27	154	protein phosphatase 1 regulatory subunit 27 [Homo sapiens]	YP_003987323.1	287	putative ankyrin repeat protein [Acanthamoeba polyphaga mimivirus]	84	26	0.282608696	0.597402597	R791	protein phosphatase 1 regulatory subunit 27
NP_001007534.1	PPP1R27	154	protein phosphatase 1 regulatory subunit 27 [Homo sapiens]	YP_003987342.1	211	putative ankyrin repeat protein [Acanthamoeba polyphaga mimivirus]	80	27	0.310344828	0.564935065	R810	protein phosphatase 1 regulatory subunit 27
NP_001007534.1	PPP1R27	154	protein phosphatase 1 regulatory subunit 27 [Homo sapiens]	YP_003987357.1	311	putative ankyrin repeat protein [Acanthamoeba polyphaga mimivirus]	82	23	0.258426966	0.577922078	R825	protein phosphatase 1 regulatory subunit 27
NP_001007534.1	PPP1R27	154	protein phosphatase 1 regulatory subunit 27 [Homo sapiens]	YP_003987369.1	626	putative ankyrin repeat protein [Acanthamoeba polyphaga mimivirus]	83	24	0.260869565	0.597402597	R837	protein phosphatase 1 regulatory subunit 27
NP_001007534.1	PPP1R27	154	protein phosphatase 1 regulatory subunit 27 [Homo sapiens]	YP_003987370.1	276	putative ankyrin repeat protein [Acanthamoeba polyphaga mimivirus]	105	31	0.269565217	0.746753247	R838	protein phosphatase 1 regulatory subunit 27
NP_001007534.1	PPP1R27	154	protein phosphatase 1 regulatory subunit 27 [Homo sapiens]	YP_003987372.1	526	putative ankyrin repeat protein [Acanthamoeba polyphaga mimivirus]	117	33	0.266129032	0.805194805	R840	protein phosphatase 1 regulatory subunit 27
NP_001007534.1	PPP1R27	154	protein phosphatase 1 regulatory subunit 27 [Homo sapiens]	YP_003987372.1	526	putative ankyrin repeat protein [Acanthamoeba polyphaga mimivirus]	123	34	0.257575758	0.844155844	R840	protein phosphatase 1 regulatory subunit 27
NP_001007534.1	PPP1R27	154	protein phosphatase 1 regulatory subunit 27 [Homo sapiens]	YP_003987372.1	526	putative ankyrin repeat protein [Acanthamoeba polyphaga mimivirus]	88	27	0.28125	0.603896104	R840	protein phosphatase 1 regulatory subunit 27
NP_001007534.1	PPP1R27	154	protein phosphatase 1 regulatory subunit 27 [Homo sapiens]	YP_003987373.1	601	putative ankyrin repeat protein [Acanthamoeba polyphaga mimivirus]	91	23	0.252747253	0.551948052	R841	protein phosphatase 1 regulatory subunit 27
NP_001007534.1	PPP1R27	154	protein phosphatase 1 regulatory subunit 27 [Homo sapiens]	YP_003987377.1	440	putative ankyrin repeat protein [Acanthamoeba polyphaga mimivirus]	89	26	0.270833333	0.623376623	R844/R845	protein phosphatase 1 regulatory subunit 27
NP_001007534.1	PPP1R27	154	protein phosphatase 1 regulatory subunit 27 [Homo sapiens]	YP_003987378.1	170	putative ankyrin repeat protein [Acanthamoeba polyphaga mimivirus]	88	27	0.284210526	0.616883117	R846	protein phosphatase 1 regulatory subunit 27
NP_001007534.1	PPP1R27	154	protein phosphatase 1 regulatory subunit 27 [Homo sapiens]	YP_003987379.1	519	putative ankyrin repeat protein [Acanthamoeba polyphaga mimivirus]	100	31	0.289719626	0.694805195	R848	protein phosphatase 1 regulatory subunit 27
NP_001007534.1	PPP1R27	154	protein phosphatase 1 regulatory subunit 27 [Homo sapiens]	YP_003987379.1	519	putative ankyrin repeat protein [Acanthamoeba polyphaga mimivirus]	82	25	0.280898876	0.577922078	R848	protein phosphatase 1 regulatory subunit 27
NP_001007534.1	PPP1R27	154	protein phosphatase 1 regulatory subunit 27 [Homo sapiens]	YP_003987389.1	424	putative ankyrin repeat protein [Acanthamoeba polyphaga mimivirus]	56	14	0.25	0.337662338	R858	protein phosphatase 1 regulatory subunit 27
NP_001007534.1	PPP1R27	154	protein phosphatase 1 regulatory subunit 27 [Homo sapiens]	YP_003987394.1	514	putative ankyrin repeat protein [Acanthamoeba polyphaga mimivirus]	115	32	0.258064516	0.805194805	L863	protein phosphatase 1 regulatory subunit 27
NP_001007534.1	PPP1R27	154	protein phosphatase 1 regulatory subunit 27 [Homo sapiens]	YP_003987394.1	514	putative ankyrin repeat protein [Acanthamoeba polyphaga mimivirus]	86	26	0.279569892	0.603896104	L863	protein phosphatase 1 regulatory subunit 27
NP_001007534.1	PPP1R27	154	protein phosphatase 1 regulatory subunit 27 [Homo sapiens]	YP_003987394.1	514	putative ankyrin repeat protein [Acanthamoeba polyphaga mimivirus]	100	29	0.271028037	0.694805195	L863	protein phosphatase 1 regulatory subunit 27
NP_001007534.1	PPP1R27	154	protein phosphatase 1 regulatory subunit 27 [Homo sapiens]	YP_003987394.1	514	putative ankyrin repeat protein [Acanthamoeba polyphaga mimivirus]	114	31	0.256198347	0.746753247	L863	protein phosphatase 1 regulatory subunit 27
NP_001007534.1	PPP1R27	154	protein phosphatase 1 regulatory subunit 27 [Homo sapiens]	YP_003987394.1	514	putative ankyrin repeat protein [Acanthamoeba polyphaga mimivirus]	86	25	0.268817204	0.603896104	L863	protein phosphatase 1 regulatory subunit 27
NP_001007534.1	PPP1R27	154	protein phosphatase 1 regulatory subunit 27 [Homo sapiens]	YP_003987395.1	299	putative ankyrin repeat protein [Acanthamoeba polyphaga mimivirus]	87	28	0.29787234	0.61038961	L864	protein phosphatase 1 regulatory subunit 27
NP_001007534.1	PPP1R27	154	protein phosphatase 1 regulatory subunit 27 [Homo sapiens]	YP_003987395.1	299	putative ankyrin repeat protein [Acanthamoeba polyphaga mimivirus]	79	27	0.313953488	0.558441558	L864	protein phosphatase 1 regulatory subunit 27
NP_001007534.1	PPP1R27	154	protein phosphatase 1 regulatory subunit 27 [Homo sapiens]	YP_003987395.1	299	putative ankyrin repeat protein [Acanthamoeba polyphaga mimivirus]	86	24	0.258064516	0.603896104	L864	protein phosphatase 1 regulatory subunit 27
NP_001007534.1	PPP1R27	154	protein phosphatase 1 regulatory subunit 27 [Homo sapiens]	YP_003987408.1	468	putative ankyrin repeat protein [Acanthamoeba polyphaga mimivirus]	93	25	0.25	0.642857143	R873	protein phosphatase 1 regulatory subunit 27
NP_001007534.1	PPP1R27	154	protein phosphatase 1 regulatory subunit 27 [Homo sapiens]	YP_003987408.1	468	putative ankyrin repeat protein [Acanthamoeba polyphaga mimivirus]	91	25	0.255102041	0.62987013	R873	protein phosphatase 1 regulatory subunit 27
NP_001007534.1	PPP1R27	154	protein phosphatase 1 regulatory subunit 27 [Homo sapiens]	YP_003987410.1	197	putative ankyrin repeat protein [Acanthamoeba polyphaga mimivirus]	85	23	0.25	0.597402597	R875	protein phosphatase 1 regulatory subunit 27
NP_001007534.1	PPP1R27	154	protein phosphatase 1 regulatory subunit 27 [Homo sapiens]	YP_003987410.1	197	putative ankyrin repeat protein [Acanthamoeba polyphaga mimivirus]	106	28	0.256880734	0.707792208	R875	protein phosphatase 1 regulatory subunit 27
NP_001007534.1	PPP1R27	154	protein phosphatase 1 regulatory subunit 27 [Homo sapiens]	YP_003987415.1	255	putative ankyrin repeat protein [Acanthamoeba polyphaga mimivirus]	99	29	0.266055046	0.707792208	R880	protein phosphatase 1 regulatory subunit 27
NP_001007534.1	PPP1R27	154	protein phosphatase 1 regulatory subunit 27 [Homo sapiens]	YP_003987415.1	255	putative ankyrin repeat protein [Acanthamoeba polyphaga mimivirus]	76	23	0.280487805	0.525974026	R880	protein phosphatase 1 regulatory subunit 27
NP_001007534.1	PPP1R27	154	protein phosphatase 1 regulatory subunit 27 [Homo sapiens]	YP_003987430.1	332	putative ankyrin repeat protein [Acanthamoeba polyphaga mimivirus]	102	28	0.256880734	0.707792208	R896	protein phosphatase 1 regulatory subunit 27
NP_001007534.1	PPP1R27	154	protein phosphatase 1 regulatory subunit 27 [Homo sapiens]	YP_003987430.1	332	putative ankyrin repeat protein [Acanthamoeba polyphaga mimivirus]	106	30	0.260869565	0.746753247	R896	protein phosphatase 1 regulatory subunit 27
NP_001007534.1	PPP1R27	154	protein phosphatase 1 regulatory subunit 27 [Homo sapiens]	YP_003987435.1	361	putative ankyrin repeat protein [Acanthamoeba polyphaga mimivirus]	99	28	0.264150943	0.688311688	R901	protein phosphatase 1 regulatory subunit 27
NP_001007534.1	PPP1R27	154	protein phosphatase 1 regulatory subunit 27 [Homo sapiens]	YP_003987435.1	361	putative ankyrin repeat protein [Acanthamoeba polyphaga mimivirus]	98	30	0.285714286	0.681818182	R901	protein phosphatase 1 regulatory subunit 27
NP_001007534.1	PPP1R27	154	protein phosphatase 1 regulatory subunit 27 [Homo sapiens]	YP_003987435.1	361	putative ankyrin repeat protein [Acanthamoeba polyphaga mimivirus]	56	20	0.333333333	0.38961039	R901	protein phosphatase 1 regulatory subunit 27
NP_001007534.1	PPP1R27	154	protein phosphatase 1 regulatory subunit 27 [Homo sapiens]	YP_003987437.1	365	putative ankyrin repeat protein [Acanthamoeba polyphaga mimivirus]	77	24	0.285714286	0.545454545	R903	protein phosphatase 1 regulatory subunit 27
NP_001007534.1	PPP1R27	154	protein phosphatase 1 regulatory subunit 27 [Homo sapiens]	YP_003987437.1	365	putative ankyrin repeat protein [Acanthamoeba polyphaga mimivirus]	76	24	0.292682927	0.525974026	R903	protein phosphatase 1 regulatory subunit 27
NP_001007534.1	PPP1R27	154	protein phosphatase 1 regulatory subunit 27 [Homo sapiens]	YP_003987446.1	60	hypothetical protein [Acanthamoeba polyphaga mimivirus]	43	19	0.413043478	0.298701299	R910b	protein phosphatase 1 regulatory subunit 27
NP_001007534.1	PPP1R27	154	protein phosphatase 1 regulatory subunit 27 [Homo sapiens]	YP_003987447.1	467	putative ankyrin repeat protein [Acanthamoeba polyphaga mimivirus]	103	31	0.274336283	0.727272727	R911	protein phosphatase 1 regulatory subunit 27
NP_001007534.1	PPP1R27	154	protein phosphatase 1 regulatory subunit 27 [Homo sapiens]	YP_003987447.1	467	putative ankyrin repeat protein [Acanthamoeba polyphaga mimivirus]	114	31	0.25203252	0.798701299	R911	protein phosphatase 1 regulatory subunit 27
NP_001007534.1	PPP1R27	154	protein phosphatase 1 regulatory subunit 27 [Homo sapiens]	YP_003987447.1	467	putative ankyrin repeat protein [Acanthamoeba polyphaga mimivirus]	103	30	0.265486726	0.727272727	R911	protein phosphatase 1 regulatory subunit 27
NP_001007534.1	PPP1R27	154	protein phosphatase 1 regulatory subunit 27 [Homo sapiens]	YP_003987447.1	467	putative ankyrin repeat protein [Acanthamoeba polyphaga mimivirus]	83	24	0.266666667	0.584415584	R911	protein phosphatase 1 regulatory subunit 27
NP_001007534.1	PPP1R27	154	protein phosphatase 1 regulatory subunit 27 [Homo sapiens]	YP_003987447.1	467	putative ankyrin repeat protein [Acanthamoeba polyphaga mimivirus]	89	27	0.28125	0.623376623	R911	protein phosphatase 1 regulatory subunit 27
NP_001007534.1	PPP1R27	154	protein phosphatase 1 regulatory subunit 27 [Homo sapiens]	YP_003987447.1	467	putative ankyrin repeat protein [Acanthamoeba polyphaga mimivirus]	92	25	0.252525253	0.642857143	R911	protein phosphatase 1 regulatory subunit 27
NP_001007538.1	C1QTNF9B	333	complement C1q and tumor necrosis factor-related protein 9B precursor [Homo sapiens]	YP_003986560.1	945	collagen-like protein 1 [Acanthamoeba polyphaga mimivirus]	106	40	0.377358491	0.318318318	L71	C1q and TNF related 9B
NP_001007538.1	C1QTNF9B	333	complement C1q and tumor necrosis factor-related protein 9B precursor [Homo sapiens]	YP_003986560.1	945	collagen-like protein 1 [Acanthamoeba polyphaga mimivirus]	107	41	0.344537815	0.357357357	L71	C1q and TNF related 9B
NP_001007538.1	C1QTNF9B	333	complement C1q and tumor necrosis factor-related protein 9B precursor [Homo sapiens]	YP_003986560.1	945	collagen-like protein 1 [Acanthamoeba polyphaga mimivirus]	217	67	0.30875576	0.516516517	L71	C1q and TNF related 9B
NP_001007538.1	C1QTNF9B	333	complement C1q and tumor necrosis factor-related protein 9B precursor [Homo sapiens]	YP_003986560.1	945	collagen-like protein 1 [Acanthamoeba polyphaga mimivirus]	210	70	0.333333333	0.522522523	L71	C1q and TNF related 9B
NP_001007538.1	C1QTNF9B	333	complement C1q and tumor necrosis factor-related protein 9B precursor [Homo sapiens]	YP_003986692.1	1595	collagen-like protein 2 [Acanthamoeba polyphaga mimivirus]	174	73	0.41954023	0.522522523	R196	C1q and TNF related 9B
NP_001007538.1	C1QTNF9B	333	complement C1q and tumor necrosis factor-related protein 9B precursor [Homo sapiens]	YP_003986692.1	1595	collagen-like protein 2 [Acanthamoeba polyphaga mimivirus]	174	73	0.41954023	0.522522523	R196	C1q and TNF related 9B
NP_001007538.1	C1QTNF9B	333	complement C1q and tumor necrosis factor-related protein 9B precursor [Homo sapiens]	YP_003986692.1	1595	collagen-like protein 2 [Acanthamoeba polyphaga mimivirus]	181	71	0.392265193	0.543543544	R196	C1q and TNF related 9B
NP_001007538.1	C1QTNF9B	333	complement C1q and tumor necrosis factor-related protein 9B precursor [Homo sapiens]	YP_003986692.1	1595	collagen-like protein 2 [Acanthamoeba polyphaga mimivirus]	174	69	0.396551724	0.522522523	R196	C1q and TNF related 9B
NP_001007538.1	C1QTNF9B	333	complement C1q and tumor necrosis factor-related protein 9B precursor [Homo sapiens]	YP_003986692.1	1595	collagen-like protein 2 [Acanthamoeba polyphaga mimivirus]	174	65	0.373563218	0.522522523	R196	C1q and TNF related 9B
NP_001007538.1	C1QTNF9B	333	complement C1q and tumor necrosis factor-related protein 9B precursor [Homo sapiens]	YP_003986692.1	1595	collagen-like protein 2 [Acanthamoeba polyphaga mimivirus]	169	69	0.408284024	0.507507508	R196	C1q and TNF related 9B
NP_001007538.1	C1QTNF9B	333	complement C1q and tumor necrosis factor-related protein 9B precursor [Homo sapiens]	YP_003986692.1	1595	collagen-like protein 2 [Acanthamoeba polyphaga mimivirus]	167	68	0.407185629	0.501501502	R196	C1q and TNF related 9B
NP_001007538.1	C1QTNF9B	333	complement C1q and tumor necrosis factor-related protein 9B precursor [Homo sapiens]	YP_003986692.1	1595	collagen-like protein 2 [Acanthamoeba polyphaga mimivirus]	146	63	0.431506849	0.438438438	R196	C1q and TNF related 9B
NP_001007538.1	C1QTNF9B	333	complement C1q and tumor necrosis factor-related protein 9B precursor [Homo sapiens]	YP_003986692.1	1595	collagen-like protein 2 [Acanthamoeba polyphaga mimivirus]	153	62	0.402597403	0.462462462	R196	C1q and TNF related 9B
NP_001007538.1	C1QTNF9B	333	complement C1q and tumor necrosis factor-related protein 9B precursor [Homo sapiens]	YP_003986692.1	1595	collagen-like protein 2 [Acanthamoeba polyphaga mimivirus]	174	76	0.436781609	0.522522523	R196	C1q and TNF related 9B
NP_001007538.1	C1QTNF9B	333	complement C1q and tumor necrosis factor-related protein 9B precursor [Homo sapiens]	YP_003986692.1	1595	collagen-like protein 2 [Acanthamoeba polyphaga mimivirus]	207	75	0.362318841	0.531531532	R196	C1q and TNF related 9B
NP_001007538.1	C1QTNF9B	333	complement C1q and tumor necrosis factor-related protein 9B precursor [Homo sapiens]	YP_003986692.1	1595	collagen-like protein 2 [Acanthamoeba polyphaga mimivirus]	205	73	0.356097561	0.534534535	R196	C1q and TNF related 9B
NP_001007538.1	C1QTNF9B	333	complement C1q and tumor necrosis factor-related protein 9B precursor [Homo sapiens]	YP_003986692.1	1595	collagen-like protein 2 [Acanthamoeba polyphaga mimivirus]	207	72	0.347826087	0.501501502	R196	C1q and TNF related 9B
NP_001007538.1	C1QTNF9B	333	complement C1q and tumor necrosis factor-related protein 9B precursor [Homo sapiens]	YP_003986734.1	441	putative collagenous domain-containing protein [Acanthamoeba polyphaga mimivirus]	63	21	0.304347826	0.207207207	R238	C1q and TNF related 9B
NP_001007538.1	C1QTNF9B	333	complement C1q and tumor necrosis factor-related protein 9B precursor [Homo sapiens]	YP_003986734.1	441	putative collagenous domain-containing protein [Acanthamoeba polyphaga mimivirus]	39	16	0.41025641	0.117117117	R238	C1q and TNF related 9B
NP_001007538.1	C1QTNF9B	333	complement C1q and tumor necrosis factor-related protein 9B precursor [Homo sapiens]	YP_003986735.1	939	collagen-like protein 3 [Acanthamoeba polyphaga mimivirus]	194	62	0.319587629	0.510510511	R239	C1q and TNF related 9B
NP_001007538.1	C1QTNF9B	333	complement C1q and tumor necrosis factor-related protein 9B precursor [Homo sapiens]	YP_003986735.1	939	collagen-like protein 3 [Acanthamoeba polyphaga mimivirus]	151	65	0.430463576	0.453453453	R239	C1q and TNF related 9B
NP_001007538.1	C1QTNF9B	333	complement C1q and tumor necrosis factor-related protein 9B precursor [Homo sapiens]	YP_003986735.1	939	collagen-like protein 3 [Acanthamoeba polyphaga mimivirus]	155	61	0.393548387	0.465465465	R239	C1q and TNF related 9B
NP_001007538.1	C1QTNF9B	333	complement C1q and tumor necrosis factor-related protein 9B precursor [Homo sapiens]	YP_003986735.1	939	collagen-like protein 3 [Acanthamoeba polyphaga mimivirus]	154	60	0.38961039	0.462462462	R239	C1q and TNF related 9B
NP_001007538.1	C1QTNF9B	333	complement C1q and tumor necrosis factor-related protein 9B precursor [Homo sapiens]	YP_003986735.1	939	collagen-like protein 3 [Acanthamoeba polyphaga mimivirus]	154	61	0.396103896	0.462462462	R239	C1q and TNF related 9B
NP_001007538.1	C1QTNF9B	333	complement C1q and tumor necrosis factor-related protein 9B precursor [Homo sapiens]	YP_003986735.1	939	collagen-like protein 3 [Acanthamoeba polyphaga mimivirus]	177	64	0.361581921	0.468468468	R239	C1q and TNF related 9B
NP_001007538.1	C1QTNF9B	333	complement C1q and tumor necrosis factor-related protein 9B precursor [Homo sapiens]	YP_003986735.1	939	collagen-like protein 3 [Acanthamoeba polyphaga mimivirus]	145	62	0.427586207	0.435435435	R239	C1q and TNF related 9B
NP_001007538.1	C1QTNF9B	333	complement C1q and tumor necrosis factor-related protein 9B precursor [Homo sapiens]	YP_003986735.1	939	collagen-like protein 3 [Acanthamoeba polyphaga mimivirus]	220	69	0.313636364	0.495495495	R239	C1q and TNF related 9B
NP_001007538.1	C1QTNF9B	333	complement C1q and tumor necrosis factor-related protein 9B precursor [Homo sapiens]	YP_003986735.1	939	collagen-like protein 3 [Acanthamoeba polyphaga mimivirus]	193	62	0.321243523	0.444444444	R239	C1q and TNF related 9B
NP_001007538.1	C1QTNF9B	333	complement C1q and tumor necrosis factor-related protein 9B precursor [Homo sapiens]	YP_003986736.1	817	collagen-like protein 4 [Acanthamoeba polyphaga mimivirus]	173	66	0.38150289	0.513513514	R240	C1q and TNF related 9B
NP_001007538.1	C1QTNF9B	333	complement C1q and tumor necrosis factor-related protein 9B precursor [Homo sapiens]	YP_003986736.1	817	collagen-like protein 4 [Acanthamoeba polyphaga mimivirus]	173	71	0.410404624	0.513513514	R240	C1q and TNF related 9B
NP_001007538.1	C1QTNF9B	333	complement C1q and tumor necrosis factor-related protein 9B precursor [Homo sapiens]	YP_003986736.1	817	collagen-like protein 4 [Acanthamoeba polyphaga mimivirus]	187	73	0.390374332	0.516516517	R240	C1q and TNF related 9B
NP_001007538.1	C1QTNF9B	333	complement C1q and tumor necrosis factor-related protein 9B precursor [Homo sapiens]	YP_003986736.1	817	collagen-like protein 4 [Acanthamoeba polyphaga mimivirus]	184	68	0.369565217	0.534534535	R240	C1q and TNF related 9B
NP_001007538.1	C1QTNF9B	333	complement C1q and tumor necrosis factor-related protein 9B precursor [Homo sapiens]	YP_003986736.1	817	collagen-like protein 4 [Acanthamoeba polyphaga mimivirus]	165	67	0.398809524	0.504504505	R240	C1q and TNF related 9B
NP_001007538.1	C1QTNF9B	333	complement C1q and tumor necrosis factor-related protein 9B precursor [Homo sapiens]	YP_003986737.1	812	collagen-like protein 5 [Acanthamoeba polyphaga mimivirus]	162	73	0.450617284	0.486486486	R241	C1q and TNF related 9B
NP_001007538.1	C1QTNF9B	333	complement C1q and tumor necrosis factor-related protein 9B precursor [Homo sapiens]	YP_003986737.1	812	collagen-like protein 5 [Acanthamoeba polyphaga mimivirus]	163	70	0.429447853	0.489489489	R241	C1q and TNF related 9B
NP_001007538.1	C1QTNF9B	333	complement C1q and tumor necrosis factor-related protein 9B precursor [Homo sapiens]	YP_003986737.1	812	collagen-like protein 5 [Acanthamoeba polyphaga mimivirus]	197	74	0.375634518	0.522522523	R241	C1q and TNF related 9B
NP_001007538.1	C1QTNF9B	333	complement C1q and tumor necrosis factor-related protein 9B precursor [Homo sapiens]	YP_003986737.1	812	collagen-like protein 5 [Acanthamoeba polyphaga mimivirus]	182	65	0.357142857	0.468468468	R241	C1q and TNF related 9B
NP_001007538.1	C1QTNF9B	333	complement C1q and tumor necrosis factor-related protein 9B precursor [Homo sapiens]	YP_003986737.1	812	collagen-like protein 5 [Acanthamoeba polyphaga mimivirus]	133	57	0.428571429	0.399399399	R241	C1q and TNF related 9B
NP_001007538.1	C1QTNF9B	333	complement C1q and tumor necrosis factor-related protein 9B precursor [Homo sapiens]	YP_003986737.1	812	collagen-like protein 5 [Acanthamoeba polyphaga mimivirus]	116	47	0.405172414	0.348348348	R241	C1q and TNF related 9B
NP_001007538.1	C1QTNF9B	333	complement C1q and tumor necrosis factor-related protein 9B precursor [Homo sapiens]	YP_003987190.1	1387	collagen-like protein 6 [Acanthamoeba polyphaga mimivirus]	150	60	0.4	0.45045045	L668	C1q and TNF related 9B
NP_001007538.1	C1QTNF9B	333	complement C1q and tumor necrosis factor-related protein 9B precursor [Homo sapiens]	YP_003987190.1	1387	collagen-like protein 6 [Acanthamoeba polyphaga mimivirus]	143	56	0.391608392	0.429429429	L668	C1q and TNF related 9B
NP_001007538.1	C1QTNF9B	333	complement C1q and tumor necrosis factor-related protein 9B precursor [Homo sapiens]	YP_003987190.1	1387	collagen-like protein 6 [Acanthamoeba polyphaga mimivirus]	196	67	0.341836735	0.507507508	L668	C1q and TNF related 9B
NP_001007538.1	C1QTNF9B	333	complement C1q and tumor necrosis factor-related protein 9B precursor [Homo sapiens]	YP_003987190.1	1387	collagen-like protein 6 [Acanthamoeba polyphaga mimivirus]	234	76	0.324786325	0.522522523	L668	C1q and TNF related 9B
NP_001007538.1	C1QTNF9B	333	complement C1q and tumor necrosis factor-related protein 9B precursor [Homo sapiens]	YP_003987191.1	1937	collagen-like protein 7 [Acanthamoeba polyphaga mimivirus]	168	73	0.43452381	0.504504505	L669	C1q and TNF related 9B
NP_001007538.1	C1QTNF9B	333	complement C1q and tumor necrosis factor-related protein 9B precursor [Homo sapiens]	YP_003987191.1	1937	collagen-like protein 7 [Acanthamoeba polyphaga mimivirus]	163	65	0.398773006	0.489489489	L669	C1q and TNF related 9B
NP_001007538.1	C1QTNF9B	333	complement C1q and tumor necrosis factor-related protein 9B precursor [Homo sapiens]	YP_003987191.1	1937	collagen-like protein 7 [Acanthamoeba polyphaga mimivirus]	166	75	0.451807229	0.498498498	L669	C1q and TNF related 9B
NP_001007538.1	C1QTNF9B	333	complement C1q and tumor necrosis factor-related protein 9B precursor [Homo sapiens]	YP_003987191.1	1937	collagen-like protein 7 [Acanthamoeba polyphaga mimivirus]	169	67	0.396449704	0.507507508	L669	C1q and TNF related 9B
NP_001007538.1	C1QTNF9B	333	complement C1q and tumor necrosis factor-related protein 9B precursor [Homo sapiens]	YP_003987191.1	1937	collagen-like protein 7 [Acanthamoeba polyphaga mimivirus]	144	61	0.423611111	0.432432432	L669	C1q and TNF related 9B
NP_001007538.1	C1QTNF9B	333	complement C1q and tumor necrosis factor-related protein 9B precursor [Homo sapiens]	YP_003987191.1	1937	collagen-like protein 7 [Acanthamoeba polyphaga mimivirus]	150	65	0.433333333	0.45045045	L669	C1q and TNF related 9B
NP_001007538.1	C1QTNF9B	333	complement C1q and tumor necrosis factor-related protein 9B precursor [Homo sapiens]	YP_003987191.1	1937	collagen-like protein 7 [Acanthamoeba polyphaga mimivirus]	204	72	0.352941176	0.522522523	L669	C1q and TNF related 9B
NP_001007538.1	C1QTNF9B	333	complement C1q and tumor necrosis factor-related protein 9B precursor [Homo sapiens]	YP_003987191.1	1937	collagen-like protein 7 [Acanthamoeba polyphaga mimivirus]	218	77	0.353211009	0.510510511	L669	C1q and TNF related 9B
NP_001007538.1	C1QTNF9B	333	complement C1q and tumor necrosis factor-related protein 9B precursor [Homo sapiens]	YP_003987191.1	1937	collagen-like protein 7 [Acanthamoeba polyphaga mimivirus]	111	47	0.423423423	0.333333333	L669	C1q and TNF related 9B
NP_001007538.1	C1QTNF9B	333	complement C1q and tumor necrosis factor-related protein 9B precursor [Homo sapiens]	YP_003987191.1	1937	collagen-like protein 7 [Acanthamoeba polyphaga mimivirus]	97	40	0.412371134	0.291291291	L669	C1q and TNF related 9B
NP_001007538.1	C1QTNF9B	333	complement C1q and tumor necrosis factor-related protein 9B precursor [Homo sapiens]	YP_003987191.1	1937	collagen-like protein 7 [Acanthamoeba polyphaga mimivirus]	121	42	0.347107438	0.336336336	L669	C1q and TNF related 9B
NP_001007538.1	C1QTNF9B	333	complement C1q and tumor necrosis factor-related protein 9B precursor [Homo sapiens]	YP_003987191.1	1937	collagen-like protein 7 [Acanthamoeba polyphaga mimivirus]	52	20	0.384615385	0.156156156	L669	C1q and TNF related 9B
NP_001008390.1	UMOD	640	uromodulin isoform a preproprotein [Homo sapiens]	YP_003987180.1	525	putative EGF-like domain-containing protein [Acanthamoeba polyphaga mimivirus]	68	20	0.266666667	0.103125	R659	uromodulin
NP_001008749.2	RAB19	217	ras-related protein Rab-19 [Homo sapiens]	YP_003986711.1	207	probable RAB-related GTPase [Acanthamoeba polyphaga mimivirus]	165	49	0.295180723	0.755760369	R214	RAB19, member RAS oncogene family
NP_001009565.1	CDKL4	315	cyclin-dependent kinase-like 4 isoform 2 [Homo sapiens]	YP_003986766.1	546	putative serine/threonine-protein kinase [Acanthamoeba polyphaga mimivirus]	290	79	0.258169935	0.926984127	L268	cyclin dependent kinase like 4
NP_001009565.1	CDKL4	315	cyclin-dependent kinase-like 4 isoform 2 [Homo sapiens]	YP_003987132.1	701	putative phosphatidylinositol kinase [Acanthamoeba polyphaga mimivirus]	57	17	0.288135593	0.187301587	L615	cyclin dependent kinase like 4
NP_001009565.1	CDKL4	315	cyclin-dependent kinase-like 4 isoform 2 [Homo sapiens]	YP_003987192.1	539	putative serine/threonine-protein kinase [Acanthamoeba polyphaga mimivirus]	279	80	0.25974026	0.968253968	L670	cyclin dependent kinase like 4
NP_001009565.1	CDKL4	315	cyclin-dependent kinase-like 4 isoform 2 [Homo sapiens]	YP_003987195.1	545	putative serine/threonine-protein kinase [Acanthamoeba polyphaga mimivirus]	276	76	0.264808362	0.892063492	L673	cyclin dependent kinase like 4
NP_001009565.1	CDKL4	315	cyclin-dependent kinase-like 4 isoform 2 [Homo sapiens]	YP_003987350.1	1651	putative serine/threonine-protein kinase/receptor [Acanthamoeba polyphaga mimivirus]	247	74	0.261484099	0.888888889	R818	cyclin dependent kinase like 4
NP_001009565.1	CDKL4	315	cyclin-dependent kinase-like 4 isoform 2 [Homo sapiens]	YP_003987358.1	1657	putative serine/threonine-protein kinase/receptor [Acanthamoeba polyphaga mimivirus]	246	72	0.257142857	0.879365079	R826	cyclin dependent kinase like 4
NP_001009565.1	CDKL4	315	cyclin-dependent kinase-like 4 isoform 2 [Homo sapiens]	YP_003987364.1	1624	putative serine/threonine-protein kinase/receptor [Acanthamoeba polyphaga mimivirus]	246	72	0.257142857	0.879365079	R831	cyclin dependent kinase like 4
NP_001009941.1	ANKRD16	361	ankyrin repeat domain-containing protein 16 isoform a [Homo sapiens]	YP_003986499.1	122	putative ankyrin repeat protein [Acanthamoeba polyphaga mimivirus]	110	35	0.286885246	0.337950139	L22	ankyrin repeat domain 16
NP_001009941.1	ANKRD16	361	ankyrin repeat domain-containing protein 16 isoform a [Homo sapiens]	YP_003986499.1	122	putative ankyrin repeat protein [Acanthamoeba polyphaga mimivirus]	119	33	0.25	0.36565097	L22	ankyrin repeat domain 16
NP_001009941.1	ANKRD16	361	ankyrin repeat domain-containing protein 16 isoform a [Homo sapiens]	YP_003986500.1	269	putative ankyrin repeat protein [Acanthamoeba polyphaga mimivirus]	138	42	0.272727273	0.426592798	L23	ankyrin repeat domain 16
NP_001009941.1	ANKRD16	361	ankyrin repeat domain-containing protein 16 isoform a [Homo sapiens]	YP_003986500.1	269	putative ankyrin repeat protein [Acanthamoeba polyphaga mimivirus]	136	37	0.25170068	0.407202216	L23	ankyrin repeat domain 16
NP_001009941.1	ANKRD16	361	ankyrin repeat domain-containing protein 16 isoform a [Homo sapiens]	YP_003986502.1	326	putative ankyrin repeat protein [Acanthamoeba polyphaga mimivirus]	285	85	0.263975155	0.891966759	L25	ankyrin repeat domain 16
NP_001009941.1	ANKRD16	361	ankyrin repeat domain-containing protein 16 isoform a [Homo sapiens]	YP_003986502.1	326	putative ankyrin repeat protein [Acanthamoeba polyphaga mimivirus]	259	78	0.270833333	0.797783934	L25	ankyrin repeat domain 16
NP_001009941.1	ANKRD16	361	ankyrin repeat domain-containing protein 16 isoform a [Homo sapiens]	YP_003986520.1	97	putative ankyrin repeat protein [Acanthamoeba polyphaga mimivirus]	82	26	0.288888889	0.249307479	L38b	ankyrin repeat domain 16
NP_001009941.1	ANKRD16	361	ankyrin repeat domain-containing protein 16 isoform a [Homo sapiens]	YP_003986520.1	97	putative ankyrin repeat protein [Acanthamoeba polyphaga mimivirus]	82	26	0.288888889	0.249307479	L38b	ankyrin repeat domain 16
NP_001009941.1	ANKRD16	361	ankyrin repeat domain-containing protein 16 isoform a [Homo sapiens]	YP_003986520.1	97	putative ankyrin repeat protein [Acanthamoeba polyphaga mimivirus]	84	25	0.280898876	0.246537396	L38b	ankyrin repeat domain 16
NP_001009941.1	ANKRD16	361	ankyrin repeat domain-containing protein 16 isoform a [Homo sapiens]	YP_003986552.1	542	putative ankyrin repeat protein [Acanthamoeba polyphaga mimivirus]	260	74	0.253424658	0.808864266	L63	ankyrin repeat domain 16
NP_001009941.1	ANKRD16	361	ankyrin repeat domain-containing protein 16 isoform a [Homo sapiens]	YP_003986581.1	879	putative ankyrin repeat protein [Acanthamoeba polyphaga mimivirus]	336	86	0.252199413	0.855955679	L88	ankyrin repeat domain 16
NP_001009941.1	ANKRD16	361	ankyrin repeat domain-containing protein 16 isoform a [Homo sapiens]	YP_003986725.1	307	putative ankyrin repeat protein [Acanthamoeba polyphaga mimivirus]	158	45	0.254237288	0.490304709	R229	ankyrin repeat domain 16
NP_001009941.1	ANKRD16	361	ankyrin repeat domain-containing protein 16 isoform a [Homo sapiens]	YP_003986990.1	53	putative ankyrin repeat protein [Acanthamoeba polyphaga mimivirus]	48	17	0.333333333	0.141274238	L482	ankyrin repeat domain 16
NP_001009941.1	ANKRD16	361	ankyrin repeat domain-containing protein 16 isoform a [Homo sapiens]	YP_003986990.1	53	putative ankyrin repeat protein [Acanthamoeba polyphaga mimivirus]	46	16	0.326530612	0.135734072	L482	ankyrin repeat domain 16
NP_001009941.1	ANKRD16	361	ankyrin repeat domain-containing protein 16 isoform a [Homo sapiens]	YP_003986990.1	53	putative ankyrin repeat protein [Acanthamoeba polyphaga mimivirus]	51	19	0.345454545	0.152354571	L482	ankyrin repeat domain 16
NP_001009941.1	ANKRD16	361	ankyrin repeat domain-containing protein 16 isoform a [Homo sapiens]	YP_003986990.1	53	putative ankyrin repeat protein [Acanthamoeba polyphaga mimivirus]	51	19	0.339285714	0.155124654	L482	ankyrin repeat domain 16
NP_001009941.1	ANKRD16	361	ankyrin repeat domain-containing protein 16 isoform a [Homo sapiens]	YP_003986990.1	53	putative ankyrin repeat protein [Acanthamoeba polyphaga mimivirus]	46	14	0.28	0.138504155	L482	ankyrin repeat domain 16
NP_001009941.1	ANKRD16	361	ankyrin repeat domain-containing protein 16 isoform a [Homo sapiens]	YP_003986990.1	53	putative ankyrin repeat protein [Acanthamoeba polyphaga mimivirus]	49	15	0.283018868	0.146814404	L482	ankyrin repeat domain 16
NP_001009941.1	ANKRD16	361	ankyrin repeat domain-containing protein 16 isoform a [Homo sapiens]	YP_003987369.1	626	putative ankyrin repeat protein [Acanthamoeba polyphaga mimivirus]	137	37	0.25	0.409972299	R837	ankyrin repeat domain 16
NP_001009941.1	ANKRD16	361	ankyrin repeat domain-containing protein 16 isoform a [Homo sapiens]	YP_003987370.1	276	putative ankyrin repeat protein [Acanthamoeba polyphaga mimivirus]	122	41	0.310606061	0.36565097	R838	ankyrin repeat domain 16
NP_001009941.1	ANKRD16	361	ankyrin repeat domain-containing protein 16 isoform a [Homo sapiens]	YP_003987370.1	276	putative ankyrin repeat protein [Acanthamoeba polyphaga mimivirus]	113	35	0.28	0.346260388	R838	ankyrin repeat domain 16
NP_001009941.1	ANKRD16	361	ankyrin repeat domain-containing protein 16 isoform a [Homo sapiens]	YP_003987370.1	276	putative ankyrin repeat protein [Acanthamoeba polyphaga mimivirus]	112	34	0.280991736	0.335180055	R838	ankyrin repeat domain 16
NP_001009941.1	ANKRD16	361	ankyrin repeat domain-containing protein 16 isoform a [Homo sapiens]	YP_003987370.1	276	putative ankyrin repeat protein [Acanthamoeba polyphaga mimivirus]	85	30	0.322580645	0.257617729	R838	ankyrin repeat domain 16
NP_001009941.1	ANKRD16	361	ankyrin repeat domain-containing protein 16 isoform a [Homo sapiens]	YP_003987370.1	276	putative ankyrin repeat protein [Acanthamoeba polyphaga mimivirus]	68	18	0.25	0.199445983	R838	ankyrin repeat domain 16
NP_001009941.1	ANKRD16	361	ankyrin repeat domain-containing protein 16 isoform a [Homo sapiens]	YP_003987395.1	299	putative ankyrin repeat protein [Acanthamoeba polyphaga mimivirus]	201	58	0.258928571	0.620498615	L864	ankyrin repeat domain 16
NP_001009941.1	ANKRD16	361	ankyrin repeat domain-containing protein 16 isoform a [Homo sapiens]	YP_003987430.1	332	putative ankyrin repeat protein [Acanthamoeba polyphaga mimivirus]	144	44	0.275	0.443213296	R896	ankyrin repeat domain 16
NP_001009941.1	ANKRD16	361	ankyrin repeat domain-containing protein 16 isoform a [Homo sapiens]	YP_003987430.1	332	putative ankyrin repeat protein [Acanthamoeba polyphaga mimivirus]	130	36	0.25	0.398891967	R896	ankyrin repeat domain 16
NP_001009941.1	ANKRD16	361	ankyrin repeat domain-containing protein 16 isoform a [Homo sapiens]	YP_003987435.1	361	putative ankyrin repeat protein [Acanthamoeba polyphaga mimivirus]	260	74	0.255172414	0.8033241	R901	ankyrin repeat domain 16
NP_001009941.1	ANKRD16	361	ankyrin repeat domain-containing protein 16 isoform a [Homo sapiens]	YP_003987447.1	467	putative ankyrin repeat protein [Acanthamoeba polyphaga mimivirus]	288	81	0.253918495	0.88365651	R911	ankyrin repeat domain 16
NP_001009999.1	KDM1A	876	lysine-specific histone demethylase 1A isoform a [Homo sapiens]	YP_003986627.1	702	putative GMC-type oxidoreductase [Acanthamoeba polyphaga mimivirus]	35	15	0.428571429	0.038812785	R135	lysine demethylase 1A
NP_001009999.1	KDM1A	876	lysine-specific histone demethylase 1A isoform a [Homo sapiens]	YP_003987177.1	492	putative amine oxidase [Acanthamoeba polyphaga mimivirus]	46	15	0.326086957	0.052511416	R656	lysine demethylase 1A
NP_001010860.1	SAMD15	674	sterile alpha motif domain-containing protein 15 [Homo sapiens]	YP_003987069.1	406	hypothetical protein [Acanthamoeba polyphaga mimivirus]	148	39	0.263513514	0.206231454	R554	sterile alpha motif domain containing 15
NP_001012339.2	DNAJC21	531	dnaJ homolog subfamily C member 21 isoform 2 [Homo sapiens]	YP_003986758.1	398	DnaJ-like protein [Acanthamoeba polyphaga mimivirus]	75	37	0.486842105	0.143126177	R260	DnaJ heat shock protein family (Hsp40) member C21
NP_001012339.2	DNAJC21	531	dnaJ homolog subfamily C member 21 isoform 2 [Homo sapiens]	YP_003986764.1	181	putative J domain-containing protein [Acanthamoeba polyphaga mimivirus]	67	29	0.420289855	0.129943503	R266	DnaJ heat shock protein family (Hsp40) member C21
NP_001012339.2	DNAJC21	531	dnaJ homolog subfamily C member 21 isoform 2 [Homo sapiens]	YP_003986952.1	368	putative J domain-containing protein [Acanthamoeba polyphaga mimivirus]	69	25	0.357142857	0.122410546	R445	DnaJ heat shock protein family (Hsp40) member C21
NP_001013007.1	UBE2NL	153	putative ubiquitin-conjugating enzyme E2 N-like [Homo sapiens]	YP_003986967.1	158	probable ubiquitin-conjugating enzyme E2 [Acanthamoeba polyphaga mimivirus]	147	41	0.277027027	0.941176471	L460	ubiquitin conjugating enzyme E2 N like (gene/pseudogene)
NP_001013007.1	UBE2NL	153	putative ubiquitin-conjugating enzyme E2 N-like [Homo sapiens]	YP_003987327.1	1297	putative bifunctional E2/E3 enzyme [Acanthamoeba polyphaga mimivirus]	145	37	0.253424658	0.954248366	R795	ubiquitin conjugating enzyme E2 N like (gene/pseudogene)
NP_001013433.1	FBXW7	589	F-box/WD repeat-containing protein 7 isoform 3 [Homo sapiens]	YP_003986617.1	255	putative F-box protein [Acanthamoeba polyphaga mimivirus]	65	22	0.338461538	0.100169779	L126	F-box and WD repeat domain containing 7
NP_001013433.1	FBXW7	589	F-box/WD repeat-containing protein 7 isoform 3 [Homo sapiens]	YP_003986618.1	269	putative F-box protein [Acanthamoeba polyphaga mimivirus]	65	19	0.292307692	0.106960951	L127	F-box and WD repeat domain containing 7
NP_001013764.1	DGKK	1271	diacylglycerol kinase kappa [Homo sapiens]	YP_003986630.1	883	hypothetical protein [Acanthamoeba polyphaga mimivirus]	74	20	0.27027027	0.058221873	L138	diacylglycerol kinase kappa
NP_001013764.1	DGKK	1271	diacylglycerol kinase kappa [Homo sapiens]	YP_003987035.1	1391	probable ubiquitin-conjugating enzyme E2 [Acanthamoeba polyphaga mimivirus]	164	41	0.25	0.120377655	R521	diacylglycerol kinase kappa
NP_001013764.1	DGKK	1271	diacylglycerol kinase kappa [Homo sapiens]	YP_003987069.1	406	hypothetical protein [Acanthamoeba polyphaga mimivirus]	89	32	0.359550562	0.070023603	R554	diacylglycerol kinase kappa
NP_001013764.1	DGKK	1271	diacylglycerol kinase kappa [Homo sapiens]	YP_003987069.1	406	hypothetical protein [Acanthamoeba polyphaga mimivirus]	115	34	0.288135593	0.092840283	R554	diacylglycerol kinase kappa
NP_001013764.1	DGKK	1271	diacylglycerol kinase kappa [Homo sapiens]	YP_003987069.1	406	hypothetical protein [Acanthamoeba polyphaga mimivirus]	97	35	0.360824742	0.07631786	R554	diacylglycerol kinase kappa
NP_001013764.1	DGKK	1271	diacylglycerol kinase kappa [Homo sapiens]	YP_003987069.1	406	hypothetical protein [Acanthamoeba polyphaga mimivirus]	91	34	0.373626374	0.068450039	R554	diacylglycerol kinase kappa
NP_001013764.1	DGKK	1271	diacylglycerol kinase kappa [Homo sapiens]	YP_003987069.1	406	hypothetical protein [Acanthamoeba polyphaga mimivirus]	97	33	0.340206186	0.07631786	R554	diacylglycerol kinase kappa
NP_001013764.1	DGKK	1271	diacylglycerol kinase kappa [Homo sapiens]	YP_003987248.1	343	hypothetical protein [Acanthamoeba polyphaga mimivirus]	61	19	0.31147541	0.047206924	L719	diacylglycerol kinase kappa
NP_001014434.1	LHX9	388	LIM/homeobox protein Lhx9 isoform 2 [Homo sapiens]	YP_003987278.1	224	putative homeobox protein [Acanthamoeba polyphaga mimivirus]	60	20	0.333333333	0.154639175	R749	LIM homeobox 9
NP_001014442.2	PCOTH	107	prostate collagen triple helix protein isoform a [Homo sapiens]	YP_003986762.1	1389	uncharacterized WD repeat-containing protein [Acanthamoeba polyphaga mimivirus]	44	17	0.377777778	0.420560748	L264	Pro-X-Gly collagen triple helix like repeat containing
NP_001014765.1	FBXO44	255	F-box only protein 44 isoform 1 [Homo sapiens]	YP_003986617.1	255	putative F-box protein [Acanthamoeba polyphaga mimivirus]	45	15	0.333333333	0.164705882	L126	F-box protein 44
NP_001014765.1	FBXO44	255	F-box only protein 44 isoform 1 [Homo sapiens]	YP_003986618.1	269	putative F-box protein [Acanthamoeba polyphaga mimivirus]	41	11	0.261904762	0.164705882	L127	F-box protein 44
NP_001014765.1	FBXO44	255	F-box only protein 44 isoform 1 [Homo sapiens]	YP_003986657.1	271	putative F-box protein [Acanthamoeba polyphaga mimivirus]	37	11	0.289473684	0.149019608	L165	F-box protein 44
NP_001014794.1	ILK	452	integrin-linked protein kinase isoform 1 [Homo sapiens]	YP_003986499.1	122	putative ankyrin repeat protein [Acanthamoeba polyphaga mimivirus]	113	35	0.284552846	0.272123894	L22	integrin linked kinase
NP_001014794.1	ILK	452	integrin-linked protein kinase isoform 1 [Homo sapiens]	YP_003986499.1	122	putative ankyrin repeat protein [Acanthamoeba polyphaga mimivirus]	94	25	0.25	0.221238938	L22	integrin linked kinase
NP_001014794.1	ILK	452	integrin-linked protein kinase isoform 1 [Homo sapiens]	YP_003986500.1	269	putative ankyrin repeat protein [Acanthamoeba polyphaga mimivirus]	112	35	0.286885246	0.269911504	L23	integrin linked kinase
NP_001014794.1	ILK	452	integrin-linked protein kinase isoform 1 [Homo sapiens]	YP_003986502.1	326	putative ankyrin repeat protein [Acanthamoeba polyphaga mimivirus]	127	40	0.283687943	0.311946903	L25	integrin linked kinase
NP_001014794.1	ILK	452	integrin-linked protein kinase isoform 1 [Homo sapiens]	YP_003986520.1	97	putative ankyrin repeat protein [Acanthamoeba polyphaga mimivirus]	84	24	0.266666667	0.199115044	L38b	integrin linked kinase
NP_001014794.1	ILK	452	integrin-linked protein kinase isoform 1 [Homo sapiens]	YP_003986520.1	97	putative ankyrin repeat protein [Acanthamoeba polyphaga mimivirus]	70	19	0.25	0.168141593	L38b	integrin linked kinase
NP_001014794.1	ILK	452	integrin-linked protein kinase isoform 1 [Homo sapiens]	YP_003986526.1	357	putative ankyrin repeat protein [Acanthamoeba polyphaga mimivirus]	116	33	0.25984252	0.278761062	L42	integrin linked kinase
NP_001014794.1	ILK	452	integrin-linked protein kinase isoform 1 [Homo sapiens]	YP_003986526.1	357	putative ankyrin repeat protein [Acanthamoeba polyphaga mimivirus]	107	30	0.265486726	0.247787611	L42	integrin linked kinase
NP_001014794.1	ILK	452	integrin-linked protein kinase isoform 1 [Homo sapiens]	YP_003986545.1	307	putative ankyrin repeat protein [Acanthamoeba polyphaga mimivirus]	129	37	0.26056338	0.314159292	L59	integrin linked kinase
NP_001014794.1	ILK	452	integrin-linked protein kinase isoform 1 [Homo sapiens]	YP_003986545.1	307	putative ankyrin repeat protein [Acanthamoeba polyphaga mimivirus]	108	33	0.279661017	0.261061947	L59	integrin linked kinase
NP_001014794.1	ILK	452	integrin-linked protein kinase isoform 1 [Homo sapiens]	YP_003986552.1	542	putative ankyrin repeat protein [Acanthamoeba polyphaga mimivirus]	120	34	0.261538462	0.287610619	L63	integrin linked kinase
NP_001014794.1	ILK	452	integrin-linked protein kinase isoform 1 [Homo sapiens]	YP_003986552.1	542	putative ankyrin repeat protein [Acanthamoeba polyphaga mimivirus]	112	33	0.270491803	0.269911504	L63	integrin linked kinase
NP_001014794.1	ILK	452	integrin-linked protein kinase isoform 1 [Homo sapiens]	YP_003986552.1	542	putative ankyrin repeat protein [Acanthamoeba polyphaga mimivirus]	96	28	0.266666667	0.232300885	L63	integrin linked kinase
NP_001014794.1	ILK	452	integrin-linked protein kinase isoform 1 [Homo sapiens]	YP_003986581.1	879	putative ankyrin repeat protein [Acanthamoeba polyphaga mimivirus]	99	25	0.252525253	0.212389381	L88	integrin linked kinase
NP_001014794.1	ILK	452	integrin-linked protein kinase isoform 1 [Homo sapiens]	YP_003986581.1	879	putative ankyrin repeat protein [Acanthamoeba polyphaga mimivirus]	67	18	0.268656716	0.14380531	L88	integrin linked kinase
NP_001014794.1	ILK	452	integrin-linked protein kinase isoform 1 [Homo sapiens]	YP_003986584.1	878	putative ankyrin repeat protein [Acanthamoeba polyphaga mimivirus]	182	46	0.25	0.373893805	L93/L92	integrin linked kinase
NP_001014794.1	ILK	452	integrin-linked protein kinase isoform 1 [Homo sapiens]	YP_003986586.1	1015	putative ankyrin repeat protein [Acanthamoeba polyphaga mimivirus]	121	32	0.260162602	0.269911504	R96	integrin linked kinase
NP_001014794.1	ILK	452	integrin-linked protein kinase isoform 1 [Homo sapiens]	YP_003986590.1	602	putative ankyrin repeat protein [Acanthamoeba polyphaga mimivirus]	119	36	0.279069767	0.28539823	L100	integrin linked kinase
NP_001014794.1	ILK	452	integrin-linked protein kinase isoform 1 [Homo sapiens]	YP_003986590.1	602	putative ankyrin repeat protein [Acanthamoeba polyphaga mimivirus]	124	36	0.262773723	0.303097345	L100	integrin linked kinase
NP_001014794.1	ILK	452	integrin-linked protein kinase isoform 1 [Homo sapiens]	YP_003986613.1	627	putative ankyrin repeat protein [Acanthamoeba polyphaga mimivirus]	137	36	0.260869565	0.280973451	L122	integrin linked kinase
NP_001014794.1	ILK	452	integrin-linked protein kinase isoform 1 [Homo sapiens]	YP_003986769.1	728	putative ankyrin repeat protein [Acanthamoeba polyphaga mimivirus]	92	24	0.260869565	0.194690265	L271	integrin linked kinase
NP_001014794.1	ILK	452	integrin-linked protein kinase isoform 1 [Homo sapiens]	YP_003986990.1	53	putative ankyrin repeat protein [Acanthamoeba polyphaga mimivirus]	51	15	0.277777778	0.119469027	L482	integrin linked kinase
NP_001014794.1	ILK	452	integrin-linked protein kinase isoform 1 [Homo sapiens]	YP_003986990.1	53	putative ankyrin repeat protein [Acanthamoeba polyphaga mimivirus]	51	18	0.333333333	0.119469027	L482	integrin linked kinase
NP_001014794.1	ILK	452	integrin-linked protein kinase isoform 1 [Homo sapiens]	YP_003986992.1	408	putative ankyrin repeat protein [Acanthamoeba polyphaga mimivirus]	120	36	0.276923077	0.287610619	L483	integrin linked kinase
NP_001014794.1	ILK	452	integrin-linked protein kinase isoform 1 [Homo sapiens]	YP_003986993.1	1908	putative ankyrin repeat protein [Acanthamoeba polyphaga mimivirus]	94	24	0.252631579	0.207964602	L484	integrin linked kinase
NP_001014794.1	ILK	452	integrin-linked protein kinase isoform 1 [Homo sapiens]	YP_003986993.1	1908	putative ankyrin repeat protein [Acanthamoeba polyphaga mimivirus]	62	20	0.317460317	0.137168142	L484	integrin linked kinase
NP_001014794.1	ILK	452	integrin-linked protein kinase isoform 1 [Homo sapiens]	YP_003986993.1	1908	putative ankyrin repeat protein [Acanthamoeba polyphaga mimivirus]	62	17	0.265625	0.139380531	L484	integrin linked kinase
NP_001014794.1	ILK	452	integrin-linked protein kinase isoform 1 [Homo sapiens]	YP_003987114.1	304	putative ankyrin repeat protein [Acanthamoeba polyphaga mimivirus]	69	18	0.25	0.159292035	R598	integrin linked kinase
NP_001014794.1	ILK	452	integrin-linked protein kinase isoform 1 [Homo sapiens]	YP_003987309.1	305	putative ankyrin repeat protein [Acanthamoeba polyphaga mimivirus]	97	25	0.25	0.194690265	R777	integrin linked kinase
NP_001014794.1	ILK	452	integrin-linked protein kinase isoform 1 [Homo sapiens]	YP_003987316.1	433	putative ankyrin repeat protein [Acanthamoeba polyphaga mimivirus]	113	33	0.2578125	0.280973451	R784	integrin linked kinase
NP_001014794.1	ILK	452	integrin-linked protein kinase isoform 1 [Homo sapiens]	YP_003987321.1	422	putative ankyrin repeat protein [Acanthamoeba polyphaga mimivirus]	94	25	0.257731959	0.192477876	R789	integrin linked kinase
NP_001014794.1	ILK	452	integrin-linked protein kinase isoform 1 [Homo sapiens]	YP_003987342.1	211	putative ankyrin repeat protein [Acanthamoeba polyphaga mimivirus]	77	25	0.301204819	0.183628319	R810	integrin linked kinase
NP_001014794.1	ILK	452	integrin-linked protein kinase isoform 1 [Homo sapiens]	YP_003987350.1	1651	putative serine/threonine-protein kinase/receptor [Acanthamoeba polyphaga mimivirus]	269	78	0.284671533	0.579646018	R818	integrin linked kinase
NP_001014794.1	ILK	452	integrin-linked protein kinase isoform 1 [Homo sapiens]	YP_003987358.1	1657	putative serine/threonine-protein kinase/receptor [Acanthamoeba polyphaga mimivirus]	269	73	0.266423358	0.581858407	R826	integrin linked kinase
NP_001014794.1	ILK	452	integrin-linked protein kinase isoform 1 [Homo sapiens]	YP_003987364.1	1624	putative serine/threonine-protein kinase/receptor [Acanthamoeba polyphaga mimivirus]	255	68	0.259541985	0.57300885	R831	integrin linked kinase
NP_001014794.1	ILK	452	integrin-linked protein kinase isoform 1 [Homo sapiens]	YP_003987364.1	1624	putative serine/threonine-protein kinase/receptor [Acanthamoeba polyphaga mimivirus]	275	78	0.278571429	0.595132743	R831	integrin linked kinase
NP_001014794.1	ILK	452	integrin-linked protein kinase isoform 1 [Homo sapiens]	YP_003987370.1	276	putative ankyrin repeat protein [Acanthamoeba polyphaga mimivirus]	94	33	0.33	0.221238938	R838	integrin linked kinase
NP_001014794.1	ILK	452	integrin-linked protein kinase isoform 1 [Homo sapiens]	YP_003987370.1	276	putative ankyrin repeat protein [Acanthamoeba polyphaga mimivirus]	84	25	0.274725275	0.201327434	R838	integrin linked kinase
NP_001014794.1	ILK	452	integrin-linked protein kinase isoform 1 [Homo sapiens]	YP_003987372.1	526	putative ankyrin repeat protein [Acanthamoeba polyphaga mimivirus]	118	35	0.271317829	0.278761062	R840	integrin linked kinase
NP_001014794.1	ILK	452	integrin-linked protein kinase isoform 1 [Homo sapiens]	YP_003987373.1	601	putative ankyrin repeat protein [Acanthamoeba polyphaga mimivirus]	88	23	0.261363636	0.17920354	R841	integrin linked kinase
NP_001014794.1	ILK	452	integrin-linked protein kinase isoform 1 [Homo sapiens]	YP_003987377.1	440	putative ankyrin repeat protein [Acanthamoeba polyphaga mimivirus]	119	35	0.271317829	0.28539823	R844/R845	integrin linked kinase
NP_001014794.1	ILK	452	integrin-linked protein kinase isoform 1 [Homo sapiens]	YP_003987377.1	440	putative ankyrin repeat protein [Acanthamoeba polyphaga mimivirus]	52	14	0.25	0.123893805	R844/R845	integrin linked kinase
NP_001014794.1	ILK	452	integrin-linked protein kinase isoform 1 [Homo sapiens]	YP_003987394.1	514	putative ankyrin repeat protein [Acanthamoeba polyphaga mimivirus]	128	36	0.255319149	0.311946903	L863	integrin linked kinase
NP_001014794.1	ILK	452	integrin-linked protein kinase isoform 1 [Homo sapiens]	YP_003987394.1	514	putative ankyrin repeat protein [Acanthamoeba polyphaga mimivirus]	119	33	0.255813953	0.28539823	L863	integrin linked kinase
NP_001014794.1	ILK	452	integrin-linked protein kinase isoform 1 [Homo sapiens]	YP_003987394.1	514	putative ankyrin repeat protein [Acanthamoeba polyphaga mimivirus]	117	32	0.251968504	0.280973451	L863	integrin linked kinase
NP_001014794.1	ILK	452	integrin-linked protein kinase isoform 1 [Homo sapiens]	YP_003987394.1	514	putative ankyrin repeat protein [Acanthamoeba polyphaga mimivirus]	128	39	0.276595745	0.311946903	L863	integrin linked kinase
NP_001014794.1	ILK	452	integrin-linked protein kinase isoform 1 [Homo sapiens]	YP_003987410.1	197	putative ankyrin repeat protein [Acanthamoeba polyphaga mimivirus]	107	29	0.256637168	0.25	R875	integrin linked kinase
NP_001014794.1	ILK	452	integrin-linked protein kinase isoform 1 [Homo sapiens]	YP_003987415.1	255	putative ankyrin repeat protein [Acanthamoeba polyphaga mimivirus]	70	19	0.25	0.168141593	R880	integrin linked kinase
NP_001014794.1	ILK	452	integrin-linked protein kinase isoform 1 [Homo sapiens]	YP_003987435.1	361	putative ankyrin repeat protein [Acanthamoeba polyphaga mimivirus]	117	35	0.275590551	0.280973451	R901	integrin linked kinase
NP_001014794.1	ILK	452	integrin-linked protein kinase isoform 1 [Homo sapiens]	YP_003987447.1	467	putative ankyrin repeat protein [Acanthamoeba polyphaga mimivirus]	109	31	0.260504202	0.263274336	R911	integrin linked kinase
NP_001014999.1	SLX1A	275	structure-specific endonuclease subunit SLX1 isoform 1 [Homo sapiens]	YP_003986802.1	166	uncharacterized endo/excinuclease amino terminal domain protein [Acanthamoeba polyphaga mimivirus]	78	27	0.329268293	0.294545455	L300	SLX1 homolog A, structure-specific endonuclease subunit
NP_001015000.1	SLX1A	161	structure-specific endonuclease subunit SLX1 isoform 2 [Homo sapiens]	YP_003986802.1	166	uncharacterized endo/excinuclease amino terminal domain protein [Acanthamoeba polyphaga mimivirus]	68	25	0.347222222	0.440993789	L300	SLX1 homolog A, structure-specific endonuclease subunit
NP_001015878.1	AURKC	309	aurora kinase C isoform 1 [Homo sapiens]	YP_003987031.1	450	putative serine threonine-protein kinase [Acanthamoeba polyphaga mimivirus]	295	75	0.254237288	0.851132686	R517/R518	aurora kinase C
NP_001015878.1	AURKC	309	aurora kinase C isoform 1 [Homo sapiens]	YP_003987350.1	1651	putative serine/threonine-protein kinase/receptor [Acanthamoeba polyphaga mimivirus]	250	68	0.267716535	0.812297735	R818	aurora kinase C
NP_001015878.1	AURKC	309	aurora kinase C isoform 1 [Homo sapiens]	YP_003987358.1	1657	putative serine/threonine-protein kinase/receptor [Acanthamoeba polyphaga mimivirus]	252	74	0.290196078	0.812297735	R826	aurora kinase C
NP_001015878.1	AURKC	309	aurora kinase C isoform 1 [Homo sapiens]	YP_003987364.1	1624	putative serine/threonine-protein kinase/receptor [Acanthamoeba polyphaga mimivirus]	253	69	0.26953125	0.815533981	R831	aurora kinase C
NP_001015879.1	AURKC	290	aurora kinase C isoform 2 [Homo sapiens]	YP_003987031.1	450	putative serine threonine-protein kinase [Acanthamoeba polyphaga mimivirus]	286	73	0.255244755	0.875862069	R517/R518	aurora kinase C
NP_001015879.1	AURKC	290	aurora kinase C isoform 2 [Homo sapiens]	YP_003987350.1	1651	putative serine/threonine-protein kinase/receptor [Acanthamoeba polyphaga mimivirus]	250	68	0.267716535	0.865517241	R818	aurora kinase C
NP_001015879.1	AURKC	290	aurora kinase C isoform 2 [Homo sapiens]	YP_003987358.1	1657	putative serine/threonine-protein kinase/receptor [Acanthamoeba polyphaga mimivirus]	252	74	0.290196078	0.865517241	R826	aurora kinase C
NP_001015879.1	AURKC	290	aurora kinase C isoform 2 [Homo sapiens]	YP_003987364.1	1624	putative serine/threonine-protein kinase/receptor [Acanthamoeba polyphaga mimivirus]	253	69	0.26953125	0.868965517	R831	aurora kinase C
NP_001018063.1	PFKFB2	471	6-phosphofructo-2-kinase/fructose-2,6-bisphosphatase 2 isoform b [Homo sapiens]	YP_003987179.1	541	hypothetical protein [Acanthamoeba polyphaga mimivirus]	53	16	0.301886792	0.10403397	R658	6-phosphofructo-2-kinase/fructose-2,6-biphosphatase 2
NP_001018070.1	AIFM3	598	apoptosis-inducing factor 3 isoform 2 [Homo sapiens]	YP_003986682.1	509	putative amine oxidase [Acanthamoeba polyphaga mimivirus]	36	11	0.305555556	0.060200669	R188	apoptosis inducing factor mitochondria associated 3
NP_001018070.1	AIFM3	598	apoptosis-inducing factor 3 isoform 2 [Homo sapiens]	YP_003987177.1	492	putative amine oxidase [Acanthamoeba polyphaga mimivirus]	35	9	0.257142857	0.058528428	R656	apoptosis inducing factor mitochondria associated 3
NP_001018070.1	AIFM3	598	apoptosis-inducing factor 3 isoform 2 [Homo sapiens]	YP_003987467.1	702	putative glucose-methanol-choline oxidoreductase protein [Acanthamoeba polyphaga mimivirus]	38	13	0.333333333	0.065217391	L894/L893	apoptosis inducing factor mitochondria associated 3
NP_001018146.1	NME1-NME2	267	NME1-NME2 protein [Homo sapiens]	YP_003986922.1	137	nucleoside diphosphate kinase [Acanthamoeba polyphaga mimivirus]	131	53	0.392592593	0.501872659	R418	NME1-NME2 readthrough
NP_001018146.1	NME1-NME2	267	NME1-NME2 protein [Homo sapiens]	YP_003986922.1	137	nucleoside diphosphate kinase [Acanthamoeba polyphaga mimivirus]	109	39	0.345132743	0.419475655	R418	NME1-NME2 readthrough
NP_001018148.1	NME2	152	nucleoside diphosphate kinase B isoform a [Homo sapiens]	YP_003986922.1	137	nucleoside diphosphate kinase [Acanthamoeba polyphaga mimivirus]	131	53	0.392592593	0.881578947	R418	NME/NM23 nucleoside diphosphate kinase 2
NP_001019851.1	FBXO48	155	F-box only protein 48 [Homo sapiens]	YP_003986617.1	255	putative F-box protein [Acanthamoeba polyphaga mimivirus]	45	15	0.326086957	0.270967742	L126	F-box protein 48
NP_001019851.1	FBXO48	155	F-box only protein 48 [Homo sapiens]	YP_003986618.1	269	putative F-box protein [Acanthamoeba polyphaga mimivirus]	44	15	0.333333333	0.290322581	L127	F-box protein 48
NP_001020471.2	RAB12	244	ras-related protein Rab-12 [Homo sapiens]	YP_003986711.1	207	probable RAB-related GTPase [Acanthamoeba polyphaga mimivirus]	180	59	0.320652174	0.745901639	R214	RAB12, member RAS oncogene family
NP_001024.1	RRM1	792	ribonucleoside-diphosphate reductase large subunit isoform 1 [Homo sapiens]	YP_003986816.1	881	ribonucleoside-diphosphate reductase large subunit [Acanthamoeba polyphaga mimivirus]	805	373	0.461063041	0.98989899	R313	ribonucleotide reductase catalytic subunit M1
NP_001025.1	RRM2	389	ribonucleoside-diphosphate reductase subunit M2 isoform 2 [Homo sapiens]	YP_003986815.1	417	ribonucleoside-diphosphate reductase small chain [Acanthamoeba polyphaga mimivirus]	313	156	0.496815287	0.799485861	L312	ribonucleotide reductase regulatory subunit M2
NP_001025030.1	KCTD21	260	BTB/POZ domain-containing protein KCTD21 [Homo sapiens]	YP_003987034.1	824	putative BTB/POZ domain-containing protein [Acanthamoeba polyphaga mimivirus]	60	19	0.28358209	0.257692308	L520	potassium channel tetramerization domain containing 21
NP_001025036.2	DBX1	343	homeobox protein DBX1 [Homo sapiens]	YP_003987278.1	224	putative homeobox protein [Acanthamoeba polyphaga mimivirus]	63	24	0.380952381	0.183673469	R749	developing brain homeobox 1
NP_001026855.2	TP53BP2	1134	apoptosis-stimulating of p53 protein 2 isoform 1 [Homo sapiens]	YP_003986499.1	122	putative ankyrin repeat protein [Acanthamoeba polyphaga mimivirus]	82	25	0.284090909	0.077601411	L22	tumor protein p53 binding protein 2
NP_001026855.2	TP53BP2	1134	apoptosis-stimulating of p53 protein 2 isoform 1 [Homo sapiens]	YP_003986500.1	269	putative ankyrin repeat protein [Acanthamoeba polyphaga mimivirus]	104	29	0.25	0.102292769	L23	tumor protein p53 binding protein 2
NP_001026855.2	TP53BP2	1134	apoptosis-stimulating of p53 protein 2 isoform 1 [Homo sapiens]	YP_003986502.1	326	putative ankyrin repeat protein [Acanthamoeba polyphaga mimivirus]	107	32	0.268907563	0.104938272	L25	tumor protein p53 binding protein 2
NP_001026855.2	TP53BP2	1134	apoptosis-stimulating of p53 protein 2 isoform 1 [Homo sapiens]	YP_003986502.1	326	putative ankyrin repeat protein [Acanthamoeba polyphaga mimivirus]	119	35	0.265151515	0.116402116	L25	tumor protein p53 binding protein 2
NP_001026855.2	TP53BP2	1134	apoptosis-stimulating of p53 protein 2 isoform 1 [Homo sapiens]	YP_003986502.1	326	putative ankyrin repeat protein [Acanthamoeba polyphaga mimivirus]	107	31	0.260504202	0.104938272	L25	tumor protein p53 binding protein 2
NP_001026855.2	TP53BP2	1134	apoptosis-stimulating of p53 protein 2 isoform 1 [Homo sapiens]	YP_003986516.1	222	putative ankyrin repeat protein [Acanthamoeba polyphaga mimivirus]	65	20	0.27027027	0.065255732	L36	tumor protein p53 binding protein 2
NP_001026855.2	TP53BP2	1134	apoptosis-stimulating of p53 protein 2 isoform 1 [Homo sapiens]	YP_003986520.1	97	putative ankyrin repeat protein [Acanthamoeba polyphaga mimivirus]	94	28	0.28	0.088183422	L38b	tumor protein p53 binding protein 2
NP_001026855.2	TP53BP2	1134	apoptosis-stimulating of p53 protein 2 isoform 1 [Homo sapiens]	YP_003986530.1	227	putative ankyrin repeat protein [Acanthamoeba polyphaga mimivirus]	108	31	0.256198347	0.105820106	L45	tumor protein p53 binding protein 2
NP_001026855.2	TP53BP2	1134	apoptosis-stimulating of p53 protein 2 isoform 1 [Homo sapiens]	YP_003986552.1	542	putative ankyrin repeat protein [Acanthamoeba polyphaga mimivirus]	104	29	0.25	0.102292769	L63	tumor protein p53 binding protein 2
NP_001026855.2	TP53BP2	1134	apoptosis-stimulating of p53 protein 2 isoform 1 [Homo sapiens]	YP_003986552.1	542	putative ankyrin repeat protein [Acanthamoeba polyphaga mimivirus]	117	35	0.253623188	0.120811287	L63	tumor protein p53 binding protein 2
NP_001026855.2	TP53BP2	1134	apoptosis-stimulating of p53 protein 2 isoform 1 [Homo sapiens]	YP_003986581.1	879	putative ankyrin repeat protein [Acanthamoeba polyphaga mimivirus]	87	23	0.264367816	0.074074074	L88	tumor protein p53 binding protein 2
NP_001026855.2	TP53BP2	1134	apoptosis-stimulating of p53 protein 2 isoform 1 [Homo sapiens]	YP_003986586.1	1015	putative ankyrin repeat protein [Acanthamoeba polyphaga mimivirus]	46	14	0.304347826	0.040564374	R96	tumor protein p53 binding protein 2
NP_001026855.2	TP53BP2	1134	apoptosis-stimulating of p53 protein 2 isoform 1 [Homo sapiens]	YP_003986590.1	602	putative ankyrin repeat protein [Acanthamoeba polyphaga mimivirus]	91	26	0.268041237	0.08377425	L100	tumor protein p53 binding protein 2
NP_001026855.2	TP53BP2	1134	apoptosis-stimulating of p53 protein 2 isoform 1 [Homo sapiens]	YP_003986725.1	307	putative ankyrin repeat protein [Acanthamoeba polyphaga mimivirus]	83	26	0.268041237	0.08377425	R229	tumor protein p53 binding protein 2
NP_001026855.2	TP53BP2	1134	apoptosis-stimulating of p53 protein 2 isoform 1 [Homo sapiens]	YP_003986780.1	470	putative ankyrin repeat protein [Acanthamoeba polyphaga mimivirus]	57	18	0.3	0.052910053	L279	tumor protein p53 binding protein 2
NP_001026855.2	TP53BP2	1134	apoptosis-stimulating of p53 protein 2 isoform 1 [Homo sapiens]	YP_003986990.1	53	putative ankyrin repeat protein [Acanthamoeba polyphaga mimivirus]	51	17	0.314814815	0.047619048	L482	tumor protein p53 binding protein 2
NP_001026855.2	TP53BP2	1134	apoptosis-stimulating of p53 protein 2 isoform 1 [Homo sapiens]	YP_003986990.1	53	putative ankyrin repeat protein [Acanthamoeba polyphaga mimivirus]	50	15	0.283018868	0.046737213	L482	tumor protein p53 binding protein 2
NP_001026855.2	TP53BP2	1134	apoptosis-stimulating of p53 protein 2 isoform 1 [Homo sapiens]	YP_003986992.1	408	putative ankyrin repeat protein [Acanthamoeba polyphaga mimivirus]	111	33	0.25984252	0.111992945	L483	tumor protein p53 binding protein 2
NP_001026855.2	TP53BP2	1134	apoptosis-stimulating of p53 protein 2 isoform 1 [Homo sapiens]	YP_003986992.1	408	putative ankyrin repeat protein [Acanthamoeba polyphaga mimivirus]	79	23	0.270588235	0.074955908	L483	tumor protein p53 binding protein 2
[truncated: 56,296 more rows]
